# Supplementary material for: Plasmid genomic epidemiology of blaNDM carbapenemase-producing Enterobacterales in Canada from 2010 to 2023
Source: Microb Genom. 2025 Aug 4;11(8):001415. doi: 10.1099/mgen.0.001415 (PMC12321488; doi:10.1099/mgen.0.001415)
Supplement: Table S1. [file mgen-11-01415-s002.xlsx]

## Sheet: tableS1
Table S1. blaNDM-encoding isolate summary data
Isolate	SRA_accession	BioProject	Genus	organism	Sequence_Type	Year	Isolation_site	Hospital_site	Region	ONT_sequencing	Assembler	Assembly_size_bp	Assembly_N50_bp	Assembly_number_of_contigs	blaNDM_type	blaNDM_allele_count	blaNDM_on_complete_plasmid	blaNDM_on_complete_chromosome	blaNDM_contig	Sturctural_variant_downstream_NDM	Isolate_has_both_blaNDM_and_blaOXA	Isolate_has_both_complete_blaNDM_and_blaOXA	blaOXA_type	blaOXA_allele_count	blaOXA_on_complete_plasmid	blaOXA_on_complete_chromosome	blaOXA_contig	blaKPC_type	Carbapenemase_contig_length_bp	PLSDB_primary_cluster_ID	PLSDB_secondary_cluster_ID	MOBrecon_primary_cluster_ID	MOBrecon_secondary_cluster_ID	Resistance_genotype_StarAMR	Replicon_types_PlasmidFinder
01A1314CRGN039	SAMN46342570	PRJNA855907	Citrobacter	Citrobacter freundii	98	2013	sputum/endotracheal secretions/bronchoalveolar lavage	01A	West	N	illumina	5946932	256478	194	blaNDM-1	1	no	no	5751	1_1_1_1_2_2	no	no	NA	0	NA	NA	NA	NA	13419	NA	NA	AE581	-	aadA1b, aadA5, ant(2'')-Ia, aph(3'')-Ib, aph(3')-Ia, aph(6)-Id, blaCMY-109, blaNDM-1, blaOXA-1, blaOXA-2, blaSHV-12, blaTEM-1B, dfrA1, dfrA19, mcr-9, qnrB2, qnrB60, rmtC, sul1, sul2, tet(D)	FII(Cf), IncC, IncFII(Yp), IncHI2, IncHI2A
01A1314CRGN048	SAMN46342571	PRJNA855907	Klebsiella	Klebsiella pneumoniae	11	2014	urine	01A	West	N	illumina	5585229	273335	131	blaNDM-1	1	no	no	8950	1_1_1_1_1_2	no	no	NA	0	NA	NA	NA	NA	13944	NA	NA	AA274	AI071	ARR-2, aac(3)-IIa, aadA2, aph(3')-Ia, blaCTX-M-15, blaNDM-1, blaOXA-1, blaSHV-182, catB3, dfrA12, fosA6, mph(A), qnrB1, rmtF, sul1	IncFIB(K), IncFII(K), IncFII(pKPX1)
01A14CRGN002	SAMN46342572	PRJNA855907	Escherichia	Escherichia coli	410	2014	unknown	01A	West	N	illumina	4867158	187057	138	blaNDM-1	1	no	no	257	1_1_2	no	no	NA	0	NA	NA	NA	NA	13852	NA	NA	AA002	AH537	aac(3)-IId, aac(6')-Ib-cr, aac(6')-Ib-cr, aph(3'')-Ib, aph(6)-Id, blaCTX-M-15, blaDHA-7, blaNDM-1, blaOXA-1, blaTEM-1B, catB3, dfrA14, mph(E), msr(E), qnrS1, sul1, sul2	IncFIB(K), IncM2, IncN
01A14CRGN004	SAMN46342573	PRJNA855907	Morganella	Morganella morganii	NA	2014	sputum/endotracheal secretions/bronchoalveolar lavage	01A	West	N	illumina	4244279	356244	125	blaNDM-1	1	no	no	18615	1_1_1_1_2_2	no	no	NA	0	NA	NA	NA	NA	92832	NA	NA	AA046	AH632	aac(3)-IId, aadA5, aph(3'')-Ib, aph(6)-Id, blaDHA-17, blaNDM-1, blaTEM-1B, catA1, dfrA17, mph(A), rmtC, sul1, sul2, tet(B)	IncFII(Yp), IncQ1
01A14CRGN005	SAMN46342574	PRJNA855907	Klebsiella	Klebsiella pneumoniae	14	2014	unknown	01A	West	N	illumina	5853356	175408	157	blaNDM-1	1	no	no	10863	1_1_1_1_2_1_1_1_2_1	no	no	NA	0	NA	NA	NA	NA	14557	NA	NA	AA405	AI439	aadA1, aadA2, aph(3'')-Ib, aph(3')-VI, aph(6)-Id, armA, blaCTX-M-15, blaNDM-1, blaOXA-1, blaOXA-9, blaSHV-100, blaTEM-1A, catA1, catB3, dfrA1, dfrA12, dfrA14, fosA6, mph(E), msr(E), qnrB1, sul1, sul2	IncFIB(K), IncFIB(pNDM-Mar), IncHI1B(pNDM-MAR), IncR
01A15CRGN001	SAMN46342575	PRJNA855907	Citrobacter	Citrobacter freundii	98	2015	wound	01A	West	Y	hybracter	5992369	5025843	8	blaNDM-1	1	yes	no	p01A15001_F	1_1_2	no	no	NA	0	NA	NA	NA	NA	100496	AA253	AQ811	AA002	AH537	aac(6')-Ib-cr, aac(6')-Ib-cr, aadA1b, aadA2, aadA5, ant(2'')-Ia, aph(3')-Ia, aph(3')-Ia, blaCMY-109, blaCTX-M-15, blaDHA-7, blaNDM-1, blaOXA-1, blaOXA-2, blaSHV-12, blaTEM-1B, blaTEM-1B, catB3, dfrA12, dfrA1, mph(A), mph(E), msr(E), qnrB1, qnrB60, sul1, sul1, sul1, sul2, sul2, tet(D)	IncC, IncFII(Cf), IncHI2A, IncHI2, IncM2
01A15CRGN006	SAMN46342576	PRJNA855907	Enterobacter	Enterobacter asburiae	24	2015	blood	01A	West	N	illumina	5212294	206753	147	blaNDM-1	1	no	no	257	1_1_2	no	no	NA	0	NA	NA	NA	NA	4124	NA	NA	AA002	AH537	aac(6')-IIc, aph(3'')-Ib, aph(6)-Id, blaACT-1, blaCTX-M-15, blaDHA-7, blaNDM-1, blaOXA-1, blaSHV-12, blaTEM-1B, catB3, dfrA14, dfrA19, ere(A), mcr-9, mph(E), msr(E), qnrS1, sul1, sul2, tet(D)	IncFIB(pECLA), IncFII(pECLA), IncFII(pECLA), IncHI2, IncHI2A, IncM2, IncN
01A15CRGN009	SAMN46342577	PRJNA855907	Klebsiella	Klebsiella variicola subsp. variicola	681	2015	other	01A	West	N	illumina	5993276	242901	149	blaNDM-1	1	no	no	257	1_1_2	no	no	NA	0	NA	NA	NA	NA	10016	NA	NA	AA002	AH537	aac(6')-Ib-cr, aac(6')-Ib-cr, aph(3'')-Ib, aph(6)-Id, blaCTX-M-15, blaDHA-7, blaLEN2, blaNDM-1, blaOXA-1, blaTEM-1B, catB3, dfrA14, mph(E), msr(E), qnrS1, sul1, sul2	IncFIA(HI1), IncFIB(K), IncM2, IncN
01A15CRGN012	SAMN46342578	PRJNA855907	Raoultella	Raoultella ornithinolytica	NA	2015	stool/rectal swab	01A	West	N	illumina	5561980	767927	65	blaNDM-1	1	no	no	257	1_1_2	no	no	NA	0	NA	NA	NA	NA	14918	NA	NA	AA002	AH537	aac(3)-IId, aph(3'')-Ib, aph(6)-Id, blaDHA-7, blaNDM-1, blaTEM-1B, dfrA14, fosA, msr(E), qnrS1, sul1, sul2	IncM2, IncN
01A15CRGN013	SAMN46342579	PRJNA855907	Escherichia	Escherichia coli	617	2015	urine	01A	West	Y	hybracter	5027623	4767905	6	blaNDM-5	1	yes	no	p01A15013_A	1_1_1_1_1_1_1_1_1	no	no	NA	0	NA	NA	NA	NA	166028	AA278	AQ928	AA735	AJ037	aadA2, blaCMY-42, blaNDM-5, blaTEM-1B, dfrA12, erm(B), mph(A), rmtB, sul1, tet(B)	IncFIA, IncFIB(pB171), IncFII, IncI(Gamma), IncX4
01A16CRGN002	SAMN46342580	PRJNA855907	Escherichia	Escherichia coli	648	2016	stool/rectal swab	01A	West	N	illumina	5165090	250798	162	blaNDM-7	1	no	no	40411	1_1_1_2_1	no	no	NA	0	NA	NA	NA	NA	43411	NA	NA	AA038	AH615	aac(6')-Ib-cr, aac(6')-Ib-cr, aadA5, aph(6)-Id, blaCMY-6, blaCTX-M-15, blaNDM-7, blaOXA-1, dfrA17, erm(B), mph(A), sul1, tet(B)	IncFIA, IncFIB(AP001918), IncFII, IncX3
01A16CRGN004A	SAMN46342581	PRJNA855907	Klebsiella	Klebsiella pneumoniae	147	2016	urine	01A	West	Y	hybracter	5838741	5415887	7	blaNDM-1	1	yes	no	p01A16004A_C	1_1_1_1_2_1_2	no	no	NA	0	NA	NA	NA	NA	54064	AA583	AS038	AA019	AH565	aac(6')-Ib-cr, aac(6')-Ib-cr, aac(6')-Ib-cr, aac(6')-Ib, aadA1, aph(3')-VI, ARR-3, blaCTX-M-15, blaNDM-1, blaOXA-1, blaOXA-9, blaSHV-67, blaTEM-1A, catB3, fosA, qnrS1, sul1	IncFIB(K), IncFIB(pQil), IncFII(K), IncR
01A16CRGN004B	SAMN46342582	PRJNA855907	Klebsiella	Klebsiella pneumoniae	147	2016	stool/rectal swab	01A	West	N	illumina	5776058	440229	75	blaNDM-1	1	no	no	13577	1_1_1_1_2_1_2	no	no	NA	0	NA	NA	NA	NA	16777	NA	NA	AA019	AH565	ARR-3, aac(6')-Ib-cr, aac(6')-Ib-cr, aadA1, aph(3')-VI, blaCTX-M-15, blaNDM-1, blaOXA-1, blaOXA-9, blaSHV-67, blaTEM-1A, catB3, fosA, qnrS1, sul1	IncFIB(K), IncFIB(pQil), IncFII(K), IncR
01A16CRGN004D	SAMN46342583	PRJNA855907	Enterobacter	Enterobacter hormaechei subsp. xiangfangensis	114	2016	stool/rectal swab	01A	West	N	illumina	5192246	458866	98	blaNDM-1	1	no	no	3501	1	no	no	NA	0	NA	NA	NA	NA	4446	NA	NA	AA543	AI730	ARR-3, aac(6')-Ib-cr, aac(6')-Ib-cr, aadA2, ant(3'')-Ia, blaACT-16, blaCTX-M-3, blaNDM-1, blaOXA-1, catB3, dfrA1, dfrA12, formA, mph(A), sul1	IncHI1A(NDM-CIT), IncHI1B(pNDM-CIT), IncX3
01A16CRGN009	SAMN46342584	PRJNA855907	Citrobacter	Citrobacter freundii	98	2016	stool/rectal swab	01A	West	N	illumina	5908782	316550	153	blaNDM-1	1	no	no	18615	1_1_1_1_2_2	no	no	NA	0	NA	NA	NA	NA	26283	NA	NA	AA046	AH632	aac(3)-IIa, aadA2, aadA5, ant(2'')-Ia, aph(3'')-Ib, aph(6)-Id, blaCMY-109, blaCTX-M-15, blaNDM-1, blaOXA-1, blaSHV-12, blaTEM-1B, catB3, dfrA1, dfrA12, dfrA19, mcr-9, qnrB2, qnrB60, rmtC, sul1, sul2, tet(D)	IncC, IncFII(Yp), IncHI2, IncHI2A
01A16CRGN012	SAMN46342585	PRJNA855907	Klebsiella	Klebsiella pneumoniae	15	2016	stool/rectal swab	01A	West	N	illumina	5662055	380808	155	blaNDM-1	1	no	no	11406	1_1_1_1_2_1_2	no	no	NA	0	NA	NA	NA	NA	20569	NA	NA	AA018	AH560	aac(6')-Ib, aac(6')-Ib-cr, aadA1, aadA2, aph(3')-VI, blaCTX-M-15, blaNDM-1, blaOXA-9, blaSHV-100, blaTEM-1B, catA1, dfrA12, fosA6, mph(A), qnrS1, sul1, tet(A)	ColpVC, IncFIB(K), IncFIB(pKPHS1), IncFIB(pQil)
01A16CRGN013	SAMN46342586	PRJNA855907	Klebsiella	Klebsiella michiganensis	143	2016	stool/rectal swab	01A	West	N	illumina	6882555	100426	435	blaNDM-1	1	no	no	264	1_1_1_1_2_1_1_1	no	no	NA	0	NA	NA	NA	NA	7826	NA	NA	AA860	AJ275	ARR-2, aac(6')-Ib-cr, aac(6')-Ib3, ant(3'')-Ia, aph(3')-Ia, blaNDM-1, blaOXA-10, blaOXY-1-4, cmlA1, dfrA14, floR, sul1, sul2	FII(pBK30683), IncC, IncR, IncX3
01A16CRGN014	SAMN46342587	PRJNA855907	Escherichia	Escherichia coli	1702	2016	wound	01A	West	N	illumina	5096947	136716	184	blaNDM-5	1	no	no	39133	1_1_1	no	no	NA	0	NA	NA	NA	NA	42132	NA	NA	AA038	AH615	aac(6')-Ib-cr, aac(6')-Ib-cr, aadA5, blaCMY-42, blaCTX-M-15, blaNDM-5, blaOXA-1, catB3, dfrA17, erm(B), mph(A), sul1, tet(A)	IncFIA, IncI(Gamma), IncX3
01A17CRGN001	SAMN46342588	PRJNA855907	Klebsiella	Klebsiella pneumoniae	231	2017	stool/rectal swab	01A	West	Y	unicycler	5629351	5399096	8	blaNDM-5	1	no	no	ctg01A17001_1	1_1_1_1_1_1_1_1_1	yes	no	blaOXA-232	1	yes	no	p01A17001_C	NA	86413, 6141	AA001	AQ023	AC129, AA338	AL194, AI283	aadA2, blaCTX-M-15, blaCTX-M-15, blaCTX-M-210, blaNDM-5, blaOXA-232, blaSHV-100, blaTEM-1B, catA1, dfrA12, qnrS1, sul1	ColKP3, IncFIB(pQil), IncFII
01A17CRGN003	SAMN46342589	PRJNA855907	Escherichia	Escherichia coli	205	2017	blood	01A	West	N	illumina	5000501	149113	250	blaNDM-5	1	no	no	11602	1_1_1_1_1_1_1_1_1	no	no	NA	0	NA	NA	NA	NA	24768	NA	NA	AA322	AI211	aadA1, aadA2, blaNDM-5, blaTEM-1B, dfrA1, dfrA12, mph(A), qepA4, sul1, tet(B)	IncFIB(H89-PhagePlasmid), IncFIB(pB171), IncI(Gamma)
01A17CRGN004	SAMN46342590	PRJNA855907	Enterobacter	Enterobacter soli	novel	2017	stool/rectal swab	01A	West	Y	hybracter	5238691	4865609	4	blaNDM-1	1	yes	no	p01A17004_B	1_1_1_1_2_2	no	no	NA	0	NA	NA	NA	NA	111340	AA445	AR533	AA046	AH632	aac(6')-Ib-cr, aac(6')-Ib-cr, aadA16, ARR-3, blaNDM-1, dfrA27, qnrB6, rmtC, sul1, sul1, sul1, tet(A)	IncFII(Yp), IncN
01A17CRGN005	SAMN46342591	PRJNA855907	Escherichia	Escherichia coli	1702	2017	blood	01A	West	Y	hybracter	5204113	4967246	7	blaNDM-5	1	yes	no	p01A17005_C	1_1_1	no	no	NA	0	NA	NA	NA	NA	44885	AA010	AQ043	AA038	AH615	aac(6')-Ib-cr, aac(6')-Ib-cr, aadA5, blaCMY-42, blaCTX-M-15, blaNDM-5, blaOXA-1, catB3, dfrA17, erm(B), mph(A), sul1, tet(A)	IncFIA, IncI(Gamma), IncX3
01A17CRGN006	SAMN46342592	PRJNA855907	Klebsiella	Klebsiella pneumoniae	16	2017	stool/rectal swab	01A	West	Y	hybracter	5608058	5323294	6	blaNDM-1	1	yes	no	p01A17006_A	1_1_1_1_1_1_1_1_1	yes	yes	blaOXA-232	1	yes	no	p01A17006_C	NA	139068, 6141	AA307, AA001	AR045, AQ023	AA170, AC129	AH820, AL194	aac(6')-Ib-cr, aac(6')-Ib, aadA1, aadA2, blaCTX-M-15, blaCTX-M-15, blaNDM-1, blaOXA-232, blaOXA-9, blaSHV-148, blaTEM-1A, blaTEM-1B, dfrA12, erm(B), mph(A), qnrB1, rmtB, sul1, tet(B)	Col440II, Col440I, ColKP3, IncFIA, IncFIB(pQil)
01A17CRGN007	SAMN46342593	PRJNA855907	Klebsiella	Klebsiella pneumoniae	14	2017	urine	01A	West	N	illumina	5893785	271028	167	blaNDM-1	1	no	no	3257	1_1_1_1_2_1_1_1_2_1	no	no	NA	0	NA	NA	NA	NA	14244	NA	NA	AA405	AI439	ARR-2, aac(3)-IId, aac(6')-Ib-cr, aac(6')-Ib-cr, aadA2, ant(3'')-Ia, aph(3'')-Ib, aph(3')-VI, aph(6)-Id, armA, blaCTX-M-15, blaNDM-1, blaOXA-1, blaSHV-100, blaTEM-1A, catB3, cmlA1, dfrA1, dfrA12, dfrA14, ere(A), fosA6, mph(E), msr(E), qnrB1, sul1, sul2, tet(D)	IncFIA(HI1), IncFIB(K), IncFIB(pNDM-Mar), IncHI1B(pNDM-MAR), IncR
01A17CRGN008	SAMN46342594	PRJNA855907	Escherichia	Escherichia coli	405	2017	stool/rectal swab	01A	West	N	illumina	5304844	134665	448	blaNDM-5	1	no	no	380	1_1_1_1_1_1	no	no	NA	0	NA	NA	NA	NA	9558	NA	NA	AA172	AH831	aac(6')-Ib-cr, aac(6')-Ib-cr, aadA2, aph(3'')-Ib, aph(3')-Ia, aph(6)-Id, blaCTX-M-15, blaNDM-5, blaOXA-1, blaTEM-1B, catA1, catB3, dfrA12, rmtB, sul1, sul2, tet(B)	Col(BS512), IncFIA, IncFIB(AP001918), IncFIB(H89-PhagePlasmid), IncFII(pAMA1167-NDM-5), IncQ1
01A17CRGN011	SAMN46342595	PRJNA855907	Escherichia	Escherichia coli	1702	2017	blood	01A	West	N	illumina	4875038	91900	221	blaNDM-5	1	no	no	1237	1_1_1	no	no	NA	0	NA	NA	NA	NA	4237	NA	NA	AA170	-	aadA5, blaCTX-M-15, blaNDM-5, mph(A), sul1, tet(A)	IncX3
01A17CRGN013A	SAMN46342596	PRJNA855907	Klebsiella	Klebsiella michiganensis	25	2017	skin/soft tissue	01A	West	N	illumina	5627332	125809	129	blaNDM-1	1	no	no	5750	1_1_1_1_2_2	no	no	NA	0	NA	NA	NA	NA	5990	NA	NA	-	-	aadA2, blaNDM-1, blaSHV-81, cmlA1, dfrA15, fosA6, rmtC, sul2	IncFIB(K)(pCAV1099-114), IncFII(Yp)
01A18CPO001	SAMN46342597	PRJNA855907	Enterobacter	Enterobacter hormaechei subsp. xiangfangensis	171	2018	stool/rectal swab	01A	West	Y	hybracter	4823618	4710373	4	blaNDM-1	1	yes	no	p01A18001_A	1_1_1_1_2_2	no	no	NA	0	NA	NA	NA	NA	108433	AA445	AR535	AA046	AH632	aac(6')-Ib11, aac(6')-Ib-cr, blaACT-16, blaNDM-1, rmtC, sul1	IncFII(Yp)
01A18CPO003	SAMN46342598	PRJNA855907	Klebsiella	Klebsiella pneumoniae	231	2018	stool/rectal swab	01A	West	Y	unicycler	5945481	5153734	11	blaNDM-5	1	yes	no	p01A18003_C	1_1_1_1_1_1_1_1_1	yes	yes	blaOXA-232	1	yes	no	p01A18003_E	NA	101700, 6141	AA100, AA001	AQ290, AQ023	AA338, AC129	AI283, AL194	aac(6')-Ib, aac(6')-Ib-cr, aadA2, blaCTX-M-15, blaCTX-M-15, blaCTX-M-15, blaCTX-M-210, blaNDM-5, blaOXA-232, blaSHV-100, blaTEM-1A, blaTEM-1B, blaTEM-1B, catA1, dfrA12, erm(B), mph(A), qnrB1, qnrS1, rmtB, sul1, tet(D)	ColKP3, IncFIB(pNDM-Mar), IncFIB(pQil), IncFII, IncHI1B(pNDM-MAR)
01A18CPO004A	SAMN46342599	PRJNA855907	Klebsiella	Klebsiella pneumoniae	340	2018	urine	01A	West	N	illumina	5548023	143046	110	blaNDM-1	1	no	no	85825	1_1_1_1_2_1_1_2	no	no	NA	0	NA	NA	NA	NA	86007	NA	NA	AA021	AH568	aac(6')-Ib-cr, aac(6')-Ib3, blaCMY-6, blaNDM-1, blaSHV-182, blaSHV-42, dfrA14, fosA6, qnrB1, rmtC, sul1	IncC, IncFIB(pQil)
01A18CPO004B	SAMN46342600	PRJNA855907	Klebsiella	Klebsiella pneumoniae	340	2018	stool/rectal swab	01A	West	N	illumina	5531218	122943	105	blaNDM-1	1	no	no	85825	1_1_1_1_2_1_1_2	no	no	NA	0	NA	NA	NA	NA	86070	NA	NA	AA021	AH568	aac(6')-Ib-cr, aac(6')-Ib3, blaCMY-6, blaNDM-1, blaSHV-155, dfrA14, fosA6, qnrB1, rmtC, sul1	IncC, IncFIB(pQil)
01A18CPO005A	SAMN46342601	PRJNA855907	Morganella	Morganella morganii	NA	2018	urine	01A	West	Y	hybracter	4292891	4198266	2	blaNDM-1	1	yes	no	p01A18005A_A	1_1_1_1_2_2	no	no	NA	0	NA	NA	NA	NA	94625	AA445	AR533	AA046	AH632	aac(3)-IId, aadA5, aph(3'')-Ib, aph(6)-Id, blaDHA-17, blaNDM-1, blaTEM-1B, catA1, dfrA17, mph(A), rmtC, sul1, sul2, tet(B)	IncFII(Yp), IncQ1
01A18CPO005B	SAMN46342602	PRJNA855907	Morganella	Morganella morganii	NA	2018	blood	01A	West	N	illumina	4241244	372318	131	blaNDM-1	1	no	no	195	1_1_1_1_2	no	no	NA	0	NA	NA	NA	NA	5944	NA	NA	-	-	aac(3)-IId, aadA5, aph(3'')-Ib, aph(6)-Id, blaDHA-17, blaNDM-1, blaTEM-1B, catA1, dfrA17, mph(A), rmtC, sul1, sul2, tet(B)	IncFII(Yp), IncQ1
01A18CPO007	SAMN46342603	PRJNA855907	Klebsiella	Klebsiella pneumoniae	147	2018	urine	01A	West	N	illumina	5510518	235233	111	blaNDM-1	1	no	no	5000	1_1_1_1	no	no	NA	0	NA	NA	NA	NA	5350	NA	NA	AA964	AJ456	ARR-2, aac(6')-Ib-Hangzhou, aac(6')-Ib-cr, aph(3'')-Ib, aph(3')-Ia, aph(6)-Id, blaCTX-M-15, blaNDM-1, blaSHV-67, dfrA12, fosA, mph(A), qnrB1, rmtF, sul1	IncFII(pKPX1), IncL, IncR
01A19CPO001	SAMN46342604	PRJNA855907	Escherichia	Escherichia coli	167	2019	stool/rectal swab	01A	West	N	illumina	4862034	178234	155	blaNDM-5	1	no	no	496	1_1_1_1_1_1	no	no	NA	0	NA	NA	NA	NA	9674	NA	NA	AE581	-	aadA2, blaCMY-42, blaNDM-5, dfrA12, mph(A), sul1, tet(A)	IncFIA, IncFII
01A19CPO002	SAMN46342605	PRJNA855907	Escherichia	Escherichia coli	167	2019	stool/rectal swab	01A	West	N	illumina	4909554	127349	237	blaNDM-5	1	no	no	9179	1_1_1_1_1_1	no	no	NA	0	NA	NA	NA	NA	9674	NA	NA	AA170	-	aadA2, blaCMY-42, blaNDM-5, dfrA12, mph(A), sul1, tet(A)	IncFIA, IncFII, IncI(Gamma)
01A19CPO007	SAMN46342606	PRJNA855907	Klebsiella	Klebsiella pneumoniae	16	2019	stool/rectal swab	01A	West	Y	hybracter	5792181	5023628	7	blaNDM-5	1	yes	no	p01A19007_C	1_1_1_1_1_1_1_1_1	yes	yes	blaOXA-181	1	yes	no	p01A19007_C	NA	71339	AA010	AQ051	AA038	AH615	aac(3)-IIa, aac(6')-Ib-cr, aac(6')-Ib-cr, aadA2, aph(3'')-Ib, aph(6)-Id, blaCTX-M-15, blaNDM-5, blaOXA-181, blaOXA-1, blaSHV-148, blaTEM-1B, catB3, dfrA12, dfrA14, mph(A), qnrB1, qnrS1, sul1, sul2, tet(A)	Col440II, ColKP3, IncFIA(pBK30683), IncFIB(K), IncX3
01A19CPO008	SAMN46342607	PRJNA855907	Escherichia	Escherichia coli	1284	2019	stool/rectal swab	01A	West	N	illumina	4778166	88119	215	blaNDM-5	1	no	no	495	1_1_1_1_1_1_1	no	no	NA	0	NA	NA	NA	NA	10485	NA	NA	AE581	-	aadA2, blaNDM-5, dfrA12, erm(B), mph(A), sul1	Col(BS512), IncFIA, IncFIB(pB171), IncFII
01A19CPO012	SAMN46342608	PRJNA855907	Escherichia	Escherichia coli	167	2019	other	01A	West	N	illumina	4882112	136805	285	blaNDM-5	1	no	no	10226	1_1_1_1_1_1_2	no	no	NA	0	NA	NA	NA	NA	10721	NA	NA	AA170	-	aac(6')-Ib-cr, aac(6')-Ib-cr, aadA5, aph(3'')-Ib, blaCTX-M-15, blaNDM-5, blaOXA-1, blaTEM-1B, catA1, catB3, dfrA17, erm(B), mph(A), sul1, sul2, tet(A)	IncFIA, IncFIB(AP001918), IncFII
01A19CPO013	SAMN46342609	PRJNA855907	Klebsiella	Klebsiella pneumoniae	15	2019	wound	01A	West	N	illumina	5974640	135036	169	blaNDM-1	1	no	no	224	1_1_1_1_2_1_1_2	no	no	NA	0	NA	NA	NA	NA	86048	NA	NA	AA860	AJ272	aac(6')-Ib-cr, aac(6')-Ib3, aadA2, ant(3'')-Ia, aph(3')-Ia, armA, blaCMY-6, blaCTX-M-15, blaNDM-1, blaSHV-100, blaTEM-1B, dfrA12, fosA6, mph(A), mph(E), msr(E), rmtC, sul1, tet(A)	IncC, IncFIB(K), IncFIB(pNDM-Mar), IncHI1B(pNDM-MAR)
01A19CPO015	SAMN46342610	PRJNA855907	Klebsiella	Klebsiella pneumoniae	16	2019	stool/rectal swab	01A	West	Y	hybracter	5773068	5367742	7	blaNDM-5	1	yes	no	p01A19015_A	1_1_1_1_1_1_1_1_1	yes	yes	blaOXA-181	1	yes	no	p01A19015_A	NA	70144	AA010	AQ051	AA038	AH615	aac(3)-IIa, aac(6')-Ib-cr, aac(6')-Ib-cr, aadA2, aph(3'')-Ib, aph(6)-Id, blaCTX-M-15, blaNDM-5, blaOXA-181, blaOXA-1, blaSHV-148, blaTEM-1B, catB3, dfrA12, dfrA14, mph(A), qnrS1, sul1, sul2	Col440II, ColKP3, IncFIA(pBK30683), IncFIB(K), IncX3
01A19CPO017	SAMN46342611	PRJNA855907	Klebsiella	Klebsiella pneumoniae	54	2019	urine	01A	West	N	illumina	5672435	131736	263	blaNDM-1	1	no	no	9735	1_1_2	no	no	NA	0	NA	NA	NA	NA	9991	NA	NA	AA002	AH537	aac(6')-Ib-cr, aac(6')-Ib-cr, aph(3'')-Ib, aph(6)-Id, blaCTX-M-15, blaDHA-7, blaNDM-1, blaOXA-1, blaSHV-80, blaTEM-1B, catB3, dfrA14, mph(E), msr(E), qnrS1, sul1, sul2	IncFIB(K)(pCAV1099-114), IncM2, IncN, IncR
01A19CPO018	SAMN46342612	PRJNA855907	Klebsiella	Klebsiella oxytoca	20	2019	stool/rectal swab	01A	West	N	illumina	6314603	211271	146	blaNDM-1	1	no	no	3868	1_1_2	no	no	NA	0	NA	NA	NA	NA	4124	NA	NA	AA002	AH537	ARR-3, aac(3)-IId, aac(6')-Ib-cr, aac(6')-Ib-cr, armA, blaCTX-M-14, blaDHA-7, blaNDM-1, blaOXY-2-5, blaTEM-1B, dfrA27, mph(A), mph(E), msr(E), qnrB6, sul1, tet(D)	IncM2
01A19CPO020	SAMN46342613	PRJNA855907	Klebsiella	Klebsiella pneumoniae	395	2019	stool/rectal swab	01A	West	N	illumina	5611883	140107	151	blaNDM-5	1	no	no	9179	1_1_1_1_1_1	no	no	NA	0	NA	NA	NA	NA	9674	NA	NA	AA338	AI283	aac(6')-Ib-cr, aac(6')-Ib-cr, aadA2, blaCTX-M-15, blaNDM-5, blaOXA-1, blaTEM-1B, catB3, dfrA12, erm(B), fosA, mph(A), qnrB1, rmtB, sul1	IncFIB(pQil), IncFII
01A19CPO021	SAMN46342614	PRJNA855907	Escherichia	Escherichia coli	167	2019	stool/rectal swab	01A	West	N	illumina	4871760	136634	187	blaNDM-5	1	no	no	496	1_1_1_1_1	no	no	NA	0	NA	NA	NA	NA	5596	NA	NA	AA170	AH818	aac(6')-Ib-cr, aac(6')-Ib-cr, aadA2, aadA5, blaCTX-M-15, blaNDM-5, blaOXA-1, catB3, dfrA12, dfrA17, mph(A), sul1, tet(A)	IncFIA
01A20CPO002	SAMN46342615	PRJNA855907	Enterobacter	Enterobacter hormaechei subsp. steigerwaltii	45	2020	urine	01A	West	Y	hybracter	5112459	4726873	6	blaNDM-1	1	yes	no	p01A20002_A	1_1_1_1_2_2	no	no	NA	0	NA	NA	NA	NA	110617	AA445	AR533	AA046	AH632	aac(6')-Ib-cr, aac(6')-Ib-cr, aadA16, aph(3')-Ia, aph(3')-Ia, aph(3'')-Ib, aph(6)-Id, ARR-3, blaACT-15, blaNDM-1, blaTEM-1B, blaTEM-1B, dfrA14, dfrA27, qnrB19, rmtC, sul1, sul1, sul2, tet(A)	Col(pHAD28), IncFIB(pECLA), IncFII(pECLA), IncFII(Yp), IncN
01A20CPO003	SAMN46342616	PRJNA855907	Klebsiella	Klebsiella pneumoniae	11	2020	stool/rectal swab	01A	West	Y	hybracter	5610815	4396887	19	blaNDM-7	1	yes	no	p01A20003_B	1_1_1_2_1	no	no	NA	0	NA	NA	NA	NA	45122	AA010	AQ043	AA038	AH615	aac(3)-IIa, aac(6')-Ib-cr, aac(6')-Ib-cr, aph(3')-Ia, blaCTX-M-15, blaNDM-7, blaOXA-1, blaSHV-182, blaTEM-1A, catB3, fosA6, mph(A), mph(E), msr(E), qnrS1, sul1	IncFIB(K), IncFII(K), IncX3
01A20CPO004	SAMN46342617	PRJNA855907	Escherichia	Escherichia coli	2851	2020	stool/rectal swab	01A	West	Y	trycycler	4982718	4756245	4	blaNDM-5	1	yes	no	p01A20004_A	1_1_1_1_1_1_1_1_1	yes	yes	blaOXA-181	1	yes	no	p01A20004_B	NA	148746, 51479	AA278, AA010	AQ935, AQ051	AA172, AA038	AH832, AH615	aadA2, aph(3'')-Ib, aph(6)-Id, blaCMY-42, blaCTX-M-15, blaNDM-5, blaOXA-181, blaTEM-1B, dfrA12, erm(B), mph(A), qnrS1, rmtB, sul1, sul2, tet(A)	ColKP3, IncFIA, IncFIB(AP001918), IncFII, IncI(Gamma), IncX3
01A20CPO005	SAMN46342618	PRJNA855907	Enterobacter	Enterobacter hormaechei subsp. steigerwaltii	204	2020	sputum/endotracheal secretions/bronchoalveolar lavage	01A	West	Y	trycycler	5004499	4726094	4	blaNDM-1	1	yes	no	p01A20005_B	1_1_2	no	no	NA	0	NA	NA	NA	NA	89732	AA253	AQ811	AA002	AH537	aac(3)-IId, aadA2, aph(3'')-Ib, aph(6)-Id, armA, blaACT-7, blaDHA-7, blaNDM-1, blaTEM-1B, dfrA19, mcr-9, mph(E), msr(E), sul1, sul1	IncFIB(pECLA), IncFII(pECLA), IncM2
01A20CPO006	SAMN46342619	PRJNA855907	Citrobacter	Citrobacter koseri	1021	2020	urine	01A	West	Y	hybracter	4770065	4723904	2	blaNDM-5	1	yes	no	p01A20006_A	1_1_1_2_1	no	no	NA	0	NA	NA	NA	NA	46161	AA010	AQ043	AA038	AH615	blaMAL-1, blaNDM-5	IncX3
01A20CPO009	SAMN46342620	PRJNA855907	Enterobacter	Enterobacter hormaechei subsp. hoffmannii	152	2020	stool/rectal swab	01A	West	N	illumina	4839079	149319	124	blaNDM-1	1	no	no	6139	1_1_1_1_2_1_1_1_1	no	no	NA	0	NA	NA	NA	NA	9938	NA	NA	AE581	AO392	aac(6')-Ib-cr, aac(6')-Ib-cr, ant(3'')-Ia, aph(3'')-Ib, aph(3')-VI, aph(6)-Id, blaACT-14, blaDHA-1, blaNDM-1, blaOXA-1, catA1, catB3, dfrA14, dfrA5, qnrB1, qnrB4, sul1, tet(C)	IncFIA(HI1), IncHI2, IncHI2A
01A20CPO010	SAMN46342621	PRJNA855907	Enterobacter	Enterobacter hormaechei subsp. hoffmannii	78	2020	other	01A	West	N	illumina	4874703	257608	81	blaNDM-1	1	no	no	257	1	no	no	NA	0	NA	NA	NA	NA	2022	NA	NA	AA002	AH537	ARR-3, aac(3)-IId, aac(6')-Ib-cr, aac(6')-Ib-cr, blaACT-5, blaDHA-7, blaNDM-1, blaOXA-1, blaTEM-1B, catB3, mph(E), msr(E), qnrB4, sul1	Col(MGD2), IncM2
01A21CPO001	SAMN46342622	PRJNA855907	Klebsiella	Klebsiella pneumoniae	16	2021	sputum/endotracheal secretions/bronchoalveolar lavage	01A	West	Y	unicycler	5845055	298839	157	blaNDM-5	1	no	no	ctg01A21001_43	1_1_1_1_1	yes	no	blaOXA-181	1	no	no	ctg01A21001_38	NA	12502, 8550	NA	NA	AC313, AE581	AL452, AO395	aac(3)-IIa, aac(6')-Ib-cr, aac(6')-Ib-cr, aadA2, aph(3'')-Ib, aph(6)-Id, blaCTX-M-15, blaNDM-5, blaOXA-1, blaOXA-181, blaSHV-148, blaTEM-1B, catB3, dfrA12, dfrA14, dfrA5, mph(A), qnrS1, sul1, sul2	Col440II, ColKP3, IncFIA(pBK30683), IncFIB(K), IncX3
01ACRGN035	SAMN46342623	PRJNA855907	Klebsiella	Klebsiella pneumoniae	16	2010	urine	01A	West	N	illumina	5684743	377209	104	blaNDM-1	1	no	no	124164	1_1_1_1_2_1_1_2	no	no	NA	0	NA	NA	NA	NA	207948	NA	NA	AA860	AJ272	aac(6')-Ib-cr, aac(6')-Ib-cr, aadA2, blaCMY-6, blaCTX-M-15, blaNDM-1, blaOXA-1, blaSHV-148, catB3, dfrA12, mph(A), rmtC, sul1, tet(A)	Col440II, IncC, IncFIB(K), IncFIB(pKPHS1)
01ACRGN037	SAMN46342624	PRJNA855907	Escherichia	Escherichia coli	405	2010	stool/rectal swab	01A	West	N	illumina	5609331	103973	582	blaNDM-1	1	no	no	224	1_1_1_1_2_1_1_2	no	no	NA	0	NA	NA	NA	NA	10759	NA	NA	AA860	AJ272	aac(3)-IId, aac(6')-Ib-cr, aac(6')-Ib3, aadA1, aadA5, ant(2'')-Ia, aph(3')-VI, blaCMY-6, blaCTX-M-15, blaNDM-1, blaTEM-1B, cmlA1, dfrA17, dfrA24, mph(A), qepA, rmtC, sul1, tet(B)	Col(BS512), IncC, IncFIA, p0111
01B14CRGN001	SAMN46342625	PRJNA855907	Klebsiella	Klebsiella pneumoniae	15	2014	sputum/endotracheal secretions/bronchoalveolar lavage	01B	West	N	illumina	5715317	262972	108	blaNDM-1	1	no	no	224	1_1_1_1_2_1_1_2	no	no	NA	0	NA	NA	NA	NA	86048	NA	NA	AA860	AJ272	aph(3'')-Ib, aph(6)-Id, blaCMY-6, blaCTX-M-15, blaNDM-1, blaOXA-1, blaSHV-100, blaTEM-1B, catB3, dfrA14, fosA6, qnrB1, rmtC, sul1, sul2	IncC, IncFIA(HI1), IncFIB(pKPHS1), IncR
01B15CRGN001	SAMN46342626	PRJNA855907	Escherichia	Escherichia coli	410	2015	urine	01B	West	N	illumina	4889262	233288	155	blaNDM-5	1	no	no	5101	1_1_1_1_1	no	no	NA	0	NA	NA	NA	NA	5596	NA	NA	AA323	AI214	aac(3)-IId, aac(6')-Ib-cr, aac(6')-Ib-cr, aadA2, aadA5, aph(3'')-Ib, aph(6)-Id, blaCMY-2, blaCTX-M-15, blaNDM-5, blaOXA-1, blaTEM-1B, catB3, dfrA12, dfrA17, mph(A), rmtB, sul1, sul2, tet(B)	Col(BS512), IncFIA, IncFIB(AP001918), IncFII, IncFII(pRSB107), IncQ1, IncX3
01B17CRGN006	SAMN46342627	PRJNA855907	Escherichia	Escherichia coli	405	2017	blood	01B	West	N	illumina	5132377	61600	168	blaNDM-5	1	no	no	13167	1_1_1_1_1_1_1_1	no	no	NA	0	NA	NA	NA	NA	20004	NA	NA	AA322	AI211	aadA2, blaCTX-M-15, blaNDM-5, blaTEM-1B, dfrA12, mph(A), qepA4, sul1, tet(B)	Col(BS512), IncFIB(pB171), IncQ1
01B17CRGN007	SAMN46342628	PRJNA855907	Escherichia	Escherichia coli	405	2017	wound	01B	West	N	illumina	5142863	59931	224	blaNDM-5	1	no	no	481	1_1_1_1_1_1	no	no	NA	0	NA	NA	NA	NA	8652	NA	NA	AA322	AI211	aadA2, blaCTX-M-15, blaNDM-5, blaTEM-1B, dfrA12, qepA4, sul1, tet(B)	Col(BS512), IncFIB(pB171), IncQ1
01B18CPO004	SAMN46342629	PRJNA855907	Klebsiella	Klebsiella pneumoniae	15	2018	stool/rectal swab	01B	West	N	illumina	5596681	140485	319	blaNDM-39	1	no	no	42341	1_1_1_2_1	no	no	NA	0	NA	NA	NA	NA	45341	NA	NA	AA038	AH615	ARR-3, aac(3)-IId, aac(6')-Ib-cr, aac(6')-Ib-cr, aadA16, aph(3')-Ia, blaCTX-M-27, blaDHA-1, blaNDM-5, blaSHV-100, dfrA27, floR, fosA6, mph(A), qnrB4, sul1, sul1, tet(D)	ColpVC, IncFIB(K), IncFII(K), IncX3
01B18CPO008	SAMN46342630	PRJNA855907	Escherichia	Escherichia coli	448	2018	stool/rectal swab	01B	West	N	illumina	5011058	142625	196	blaNDM-5	1	no	no	167	1_1	no	no	NA	0	NA	NA	NA	NA	3167	NA	NA	AA338	AI281	blaCMY-42, blaNDM-5, blaTEM-1B	Col(BS512), IncFIB(AP001918), IncFIB(H89-PhagePlasmid), IncFII, IncI(Gamma), IncX3
01B18CPO011	SAMN46342631	PRJNA855907	Klebsiella	Klebsiella pneumoniae	15	2018	stool/rectal swab	01B	West	Y	hybracter	5698095	5387437	9	blaNDM-39	1	yes	no	p01B18011_A	1_1_1_2_1	no	no	NA	0	NA	NA	NA	NA	46161	AA010	AQ043	AA038	AH615	aac(3)-IId, aac(6')-Ib-cr, aac(6')-Ib-cr, aadA16, aph(3')-Ia, ARR-3, blaCTX-M-27, blaDHA-1, blaNDM-5, blaSHV-100, dfrA27, floR, fosA6, mph(A), qnrB4, sul1, tet(D)	ColpVC, IncFIB(K), IncFII(K), IncX3, repB(R1701)
01B19CPO003	SAMN46342632	PRJNA855907	Klebsiella	Klebsiella pneumoniae	395	2019	stool/rectal swab	01B	West	Y	trycycler	5731010	5539465	7	blaNDM-5	1	yes	no	p01B19003_A	1_1_1_1_1_1_1_1_1	yes	yes	blaOXA-232	1	yes	no	p01B19003_C	NA	96558, 6137	AA100, AA001	AQ290, AQ023	AA338, AC129	AI283, AL194	aadA2, aadA2, blaCTX-M-15, blaNDM-5, blaOXA-232, blaSHV-182, blaTEM-1B, blaTEM-1B, catA1, dfrA12, dfrA12, erm(B), fosA, mph(A), qnrS1, rmtB, sul1	Col(pHAD28), ColKP3, IncFIB(pQil), IncFII
01B19CPO004	SAMN46342633	PRJNA855907	Escherichia	Escherichia coli	648	2019	stool/rectal swab	01B	West	N	illumina	5141637	196676	176	blaNDM-5	1	no	no	3001	1_1_1_2_1	no	no	NA	0	NA	NA	NA	NA	9285	NA	NA	AA038	AH615	aac(3)-IIa, aac(6')-Ib-cr, aac(6')-Ib-cr, aadA5, blaCTX-M-15, blaNDM-5, blaOXA-1, blaTEM-1B, catA1, catB3, dfrA17, mph(A), sul1, tet(B)	Col(BS512), IncFIA, IncFIB(AP001918), IncFII(pRSB107), IncX3
01B19CPO005	SAMN46342634	PRJNA855907	Escherichia	Escherichia coli	38	2019	urine	01B	West	N	illumina	5406105	142961	327	blaNDM-5	1	no	no	9179	1_1_1_1_1_1	no	no	NA	0	NA	NA	NA	NA	9558	NA	NA	AE581	-	aadA1, aadA2, blaCTX-M-15, blaNDM-5, blaTEM-1B, dfrA1, dfrA12, mph(A), rmtB, sul1, tet(A)	IncFIB(pB171), IncFII(pRSB107)
01B19CPO006	SAMN46342635	PRJNA855907	Klebsiella	Klebsiella pneumoniae	147	2019	stool/rectal swab	01B	West	Y	hybracter	6055557	5535580	9	blaNDM-5	1	no	yes	ch01B19006	NA	yes	yes	blaOXA-181, blaOXA-181	2	no	yes	ch01B19006	NA	5535580	NA	NA	AA338	AI283	aac(6')-Ib-cr, aac(6')-Ib-Hangzhou, aadA2, ARR-3, blaCTX-M-15, blaNDM-5, blaOXA-181, blaOXA-181, blaSHV-67, dfrA12, dfrA14, fosA, mph(A), qnrB1, rmtF, sul1	IncFIB(K)(pCAV1099-114), IncFII(pKPX1), IncFII, repB(R1701)
01B20CPO003	SAMN46342636	PRJNA855907	Escherichia	Escherichia coli	410	2020	stool/rectal swab	01B	West	N	illumina	4882925	181394	149	blaNDM-5	1	no	no	496	1_1_1_1_1_1	no	no	NA	0	NA	NA	NA	NA	10248	NA	NA	AA173	AH835	aadA5, blaCTX-M-15, blaNDM-5, dfrA17, mph(A), sul1, tet(A)	Col156, IncFIA, IncFIB(AP001918)
01B20CPO004	SAMN46342637	PRJNA855907	Escherichia	Escherichia coli	131	2020	stool/rectal swab	01B	West	Y	hybracter	5459261	5100280	9	blaNDM-5	1	yes	no	p01B20004_C	1_1_1_1_1_1_1_1	no	no	NA	0	NA	NA	NA	NA	68910	AA300	AR017	AA552	AI753	aadA2, ant(3'')-Ia, aph(3')-Ia, ARR-3, blaNDM-5, blaTEM-1B, blaTEM-1B, cmlA1, dfrA12, ere(A), mph(A), rmtB, sul1, sul1	Col(BS512), IncFIA, IncFII, IncI1-I(Alpha), IncN
01B21CPO003	SAMN46342638	PRJNA855907	Citrobacter	Citrobacter koseri	22	2021	stool/rectal swab	01B	West	N	illumina	5193768	167603	177	blaNDM-1	1	no	no	195	1_1_1_1_2	no	no	NA	0	NA	NA	NA	NA	5943	NA	NA	-	-	ARR-3, ant(2'')-Ia, blaCMY-48, blaDHA-1, blaNDM-1, blaOXA-1, blaOXA-2, catB3, dfrA1, qnrB4, sul1, sul2, tet(A)	FII(Cf), IncFII(Yp), IncR
01C20CPO001	SAMN46342639	PRJNA855907	Enterobacter	Enterobacter hormaechei subsp. xiangfangensis	66	2020	stool/rectal swab	01C	West	N	illumina	5014396	310871	125	blaNDM-1	1	no	no	17815	1_1_2	no	no	NA	0	NA	NA	NA	NA	18071	NA	NA	AA002	AH537	aac(6')-Ib-cr, aac(6')-Ib-cr, aph(3'')-Ib, aph(6)-Id, armA, blaACT-16, blaCTX-M-15, blaDHA-7, blaNDM-1, blaOXA-1, blaTEM-1B, catB3, dfrA14, mph(E), msr(E), qnrB1, sul1, sul2	IncFIB(pECLA), IncFII(pECLA), IncM2
01C21CPO001	SAMN46342640	PRJNA855907	Klebsiella	Klebsiella aerogenes	613	2021	urine	01C	West	N	illumina	5459848	281544	110	blaNDM-1	1	no	no	5034	1_1_2	no	no	NA	0	NA	NA	NA	NA	5290	NA	NA	AA002	AH537	aac(3)-IId, blaDHA-7, blaNDM-1, blaTEM-1B, mph(E), msr(E), sul1	IncM2, repB
02A1314CRGN001	SAMN46342641	PRJNA855907	Providencia	Providencia rettgeri	NA	2013	urine	02A	West	N	illumina	4803673	182370	144	blaNDM-1	1	no	no	353	1_1_1_1	no	no	NA	0	NA	NA	NA	NA	5354	NA	NA	AB133	AJ734	ARR-2, aadA2, ant(2'')-Ia, aph(3'')-Ib, aph(6)-Id, armA, blaNDM-1, blaTEM-1B, catA1, cmlA1, dfrA12, dfrA23, mph(E), msr(E), qnrB1, sul1, tet(A)	IncT
02A1314CRGN002	SAMN46342642	PRJNA855907	Klebsiella	Klebsiella pneumoniae	45	2013	stool/rectal swab	02A	West	N	illumina	5618672	435422	122	blaNDM-3	1	no	no	5751	1_1_1_1_2_2	no	no	NA	0	NA	NA	NA	NA	17230	NA	NA	AA046	AH632	aac(6')-Ib-cr, aac(6')-Ib-cr, aph(3'')-Ib, aph(6)-Id, blaCTX-M-15, blaNDM-3, blaOXA-1, blaSHV-27, blaTEM-1B, catB3, dfrA14, fosA, qnrB1, rmtC, sul1, sul2	IncFIB(K), IncFII(K), IncFII(Yp), IncQ1
02A1314CRGN003	SAMN46342643	PRJNA855907	Klebsiella	Klebsiella pneumoniae	15	2013	other	02A	West	N	illumina	5677563	259902	78	blaNDM-1	1	no	no	14711	1	no	no	NA	0	NA	NA	NA	NA	18046	NA	NA	-	-	blaCTX-M-15, blaNDM-1, blaSHV-100, fosA6, mph(A), rmtB, sul1, tet(A), tet(G)	IncFIB(K), IncFIB(pKPHS1)
02A14CRGN001	SAMN46342644	PRJNA855907	Klebsiella	Klebsiella pneumoniae	437	2014	urine	02A	West	N	illumina	5493077	230719	234	blaNDM-1	1	no	no	8858	1_1_1_1_1	no	no	NA	0	NA	NA	NA	NA	13857	NA	NA	AC314	-	aac(6')-Ib, aac(6')-Ib-cr, aadA1, aph(3')-Ia, blaCTX-M-15, blaNDM-1, blaOXA-9, dfrA14, fosA6, mph(A), qnrS1, sul1	IncFIA(HI1), IncFIB(K), IncFIB(pQil), IncFII(K), IncX3
02A15CRGN001	SAMN46342645	PRJNA855907	Escherichia	Escherichia coli	2083	2015	urine	02A	West	Y	hybracter	5185694	4871580	6	blaNDM-5	1	yes	no	p02A15001_D	1_1_1_2_1	no	no	NA	0	NA	NA	NA	NA	46161	AA010	AQ043	AA038	AH615	aac(3)-IId, aac(6')-Ib-cr, aac(6')-Ib-cr, aadA5, aph(3'')-Ib, aph(6)-Id, blaCMY-42, blaNDM-5, blaTEM-1B, blaTEM-1B, dfrA17, mph(A), sul1, sul2, tet(B)	IncFIA, IncFIB(AP001918), IncFIB(H89-PhagePlasmid), IncFII(pAMA1167-NDM-5), IncI(Gamma), IncQ1, IncX3
02A15CRGN002	SAMN46342646	PRJNA855907	Klebsiella	Klebsiella pneumoniae	11	2015	wound	02A	West	N	illumina	5639295	270157	124	blaNDM-1	1	no	no	12585	1_1_1_1_1_2	no	no	NA	0	NA	NA	NA	NA	16145	NA	NA	AA274	AI071	ARR-2, aac(3)-IIa, aac(6')-Ib-Hangzhou, aac(6')-Ib-cr, aadA2, aph(3')-Ia, blaCTX-M-15, blaNDM-1, blaOXA-1, blaSHV-182, catB3, dfrA12, fosA6, mph(A), rmtF, sul1	IncFIB(K), IncFII(K)
02A16CRGN001	SAMN46342647	PRJNA855907	Escherichia	Escherichia coli	405	2016	urine	02A	West	N	illumina	5137302	64472	195	blaNDM-5	1	no	no	459	1_1_1_1_1_1	no	no	NA	0	NA	NA	NA	NA	15819	NA	NA	AA322	AI211	aadA2, blaCTX-M-15, blaNDM-5, dfrA12, mph(A), qepA4, sul1, tet(B)	Col(BS512), IncFIB(pB171)
02A16CRGN002	SAMN46342648	PRJNA855907	Escherichia	Escherichia coli	1702	2016	urine	02A	West	N	illumina	5298558	136717	283	blaNDM-5	1	no	no	5101	1_1_1_1_1	no	no	NA	0	NA	NA	NA	NA	5480	NA	NA	AA170	-	aadA2, blaCMY-42, blaDHA-1, blaNDM-5, blaTEM-1B, dfrA12, dfrA17, mph(A), qnrB4, rmtB, sul1, tet(A)	IncFIA, IncFIB(pNDM-Mar), IncFII, IncHI1B(pNDM-MAR), IncI(Gamma)
02A16CRGN003	SAMN46342649	PRJNA855907	Escherichia	Escherichia coli	2851	2016	urine	02A	West	Y	hybracter	5007020	4795867	6	blaNDM-5	1	yes	no	p02A16003_A	1_1_1_1_1_1_1_1_1	yes	yes	blaOXA-181	1	yes	no	p02A16003_B	NA	105654, 51476	AA307, AA010	AR038, AQ051	AA170, AA038	AH818, AH615	aadA2, blaCMY-42, blaCTX-M-15, blaNDM-5, blaOXA-181, blaTEM-1B, dfrA12, mph(A), qnrS1, rmtB, sul1, tet(A)	ColKP3, IncFIA, IncFII, IncI(Gamma), IncX3
02A17CRGN001	SAMN46342650	PRJNA855907	Escherichia	Escherichia coli	131	2017	stool/rectal swab	02A	West	Y	hybracter	5476599	5164376	3	blaNDM-1	1	yes	no	p02A17001_A	1_1_1_1_2_1_1_2	no	no	NA	0	NA	NA	NA	NA	168060	AA173	AQ576	AA860	AJ272	aac(6')-Ib3, aac(6')-Ib-cr, aadA2, aadA5, armA, blaCMY-6, blaNDM-1, dfrA12, dfrA17, mph(A), mph(E), msr(E), sul1, sul1, tet(A)	IncC, IncFIA, IncFIB(AP001918)
02A17CRGN003	SAMN46342651	PRJNA855907	Klebsiella	Klebsiella pneumoniae	15	2017	stool/rectal swab	02A	West	Y	hybracter	5759617	5340901	10	blaNDM-1	1	yes	no	p02A17003_C	1_1_1_1_2_2	yes	yes	blaOXA-232	1	yes	no	p02A17003_F	NA	107773, 6141	AA445, AA001	AR535, AQ023	AA046, AC129	AH632, AL194	blaCTX-M-15, blaNDM-1, blaOXA-232, blaSHV-100, fosA6, rmtC, rmtC, sul1	ColKP3, IncFIB(pKPHS1), IncFII(Yp), IncHI1B(pNDM-MAR), repB
02A17CRGN004	SAMN46342652	PRJNA855907	Escherichia	Escherichia coli	6870	2017	stool/rectal swab	02A	West	N	illumina	5147306	90853	190	blaNDM-5	1	no	no	3018	1_1_1_1	no	no	NA	0	NA	NA	NA	NA	7859	NA	NA	AA323	-	aadA2, aph(3')-Ia, blaNDM-5, blaTEM-1B, dfrA12, erm(B), mph(A), rmtB, sul1	None
02A18CRGN001	SAMN46342653	PRJNA855907	Escherichia	Escherichia coli	617	2018	urine	02A	West	Y	hybracter	5164920	4887927	6	blaNDM-5	1	yes	no	p02A18001_A	1_1_1_1_1_1_1_2	no	no	NA	0	NA	NA	NA	NA	173911	AA124	AQ381	AA324	AI219	aac(6')-Ib-cr, aac(6')-Ib-cr, aadA2, aadA5, aph(3'')-Ib, aph(6)-Id, blaCTX-M-15, blaNDM-5, blaOXA-1, catA1, catB3, dfrA12, dfrA17, mph(A), sul1, sul1, sul2, tet(B)	Col(BS512), IncFIA, IncFIB(AP001918)
02A18CRGN002	SAMN46342654	PRJNA855907	Escherichia	Escherichia coli	410	2018	urine	02A	West	N	illumina	4830715	173314	119	blaNDM-5	1	no	no	497	1_1_1_1_1	no	no	NA	0	NA	NA	NA	NA	5597	NA	NA	AA172	AH831	aac(3)-IId, aac(6')-Ib-cr, aac(6')-Ib-cr, aadA2, aadA5, blaCMY-2, blaCTX-M-15, blaNDM-5, blaOXA-1, blaTEM-1B, catB3, dfrA12, dfrA17, rmtB, sul1, tet(B)	Col(BS512), IncFIA, IncFIB(AP001918), IncFII(pRSB107)
02A19CPO001	SAMN46342655	PRJNA855907	Escherichia	Escherichia coli	648	2019	stool/rectal swab	02A	West	N	illumina	5356641	181157	190	blaNDM-5	1	no	no	8759	1_1_1_1_1_1_1_1_1	no	no	NA	0	NA	NA	NA	NA	17992	NA	NA	AA172	-	aadA2, blaNDM-5, blaTEM-1B, dfrA12, erm(B), mph(A), rmtB, sul1	IncFIA, IncFIB(H89-PhagePlasmid), IncFII(pRSB107)
02A19CPO002	SAMN46342656	PRJNA855907	Escherichia	Escherichia coli	13044	2019	wound	02A	West	N	illumina	4630729	77396	209	blaNDM-5	1	no	no	8759	1_1_1_1_1_1	no	no	NA	0	NA	NA	NA	NA	9254	NA	NA	AA172	AH832	aac(6')-Ib-cr, aac(6')-Ib-cr, aadA2, blaCTX-M-15, blaNDM-5, blaOXA-1, catB3, dfrA12, sul1	Col(BS512), IncFIA, IncFII(pRSB107)
02A19CPO006	SAMN46342657	PRJNA855907	Escherichia	Escherichia coli	648	2019	stool/rectal swab	02A	West	N	illumina	5117016	66371	282	blaNDM-5	1	no	no	496	1_1_1_1_1_1	no	no	NA	0	NA	NA	NA	NA	9254	NA	NA	AA172	-	aac(3)-IIa, aac(6')-Ib-cr, aac(6')-Ib-cr, aadA2, blaCTX-M-15, blaNDM-5, blaOXA-1, blaTEM-1B, catB3, dfrA12, mph(A), sul1	IncFIA, IncFII(pRSB107), IncI(Gamma)
02A20CPO001	SAMN29503366	PRJNA855907	Escherichia	Escherichia coli	167	2020	urine	02A	West	N	illumina	5066073	124112	210	blaNDM-5	1	no	no	9991	1_1_1_1_1_1_1	no	no	NA	0	NA	NA	NA	NA	10486	NA	NA	-	-	aadA2, blaCMY-145, blaNDM-5, dfrA12, erm(B), sul1	IncFIA, IncFII, IncI(Gamma), IncY
02A20CPO002	SAMN29503367	PRJNA855907	Klebsiella	Klebsiella pneumoniae	11	2020	stool/rectal swab	02A	West	Y	hybracter	5624221	5390651	5	blaNDM-5	1	yes	no	p02A20002_A	1_1_1_1_1_1_1_1_1	no	no	NA	0	NA	NA	NA	NA	46064	AA471	AR617	AB193	AJ857	aadA2, aph(3')-Ia, ARR-3, blaDHA-1, blaNDM-5, blaSHV-182, blaTEM-1B, catB3, dfrA12, fosA6, mph(A), qnrB4, rmtB, sul1, sul1, sul1	IncFIB(K), IncFII(K), IncR
02A20CPO003	SAMN29503368	PRJNA855907	Escherichia	Escherichia coli	361	2020	urine	02A	West	N	illumina	5000935	125618	198	blaNDM-5	1	no	no	15059	1_1_1_1_1_1_1_1	no	no	NA	0	NA	NA	NA	NA	15554	NA	NA	AA173	-	aadA1, aadA2, blaCMY-145, blaNDM-5, blaOXA-1, catA1, dfrA12, sul1, tet(A)	IncFIA, IncFII, IncI(Gamma)
02A21CPO001	SAMN46342658	PRJNA855907	Enterobacter	Enterobacter hormaechei subsp. hoffmannii	78	2021	skin/soft tissue	02A	West	N	illumina	5081305	194879	123	blaNDM-1	1	no	no	3394	1_1_1_1_2_2	no	no	NA	0	NA	NA	NA	NA	9144	NA	NA	AA046	AH632	aac(6')-Ib-cr, aac(6')-Ib-cr, aph(3'')-Ib, aph(6)-Id, blaACT-5, blaNDM-1, blaOXA-1, catB3, dfrA15, qnrS1, rmtC, sul1, sul2	IncFIA(HI1), IncFII(Yp), IncR, IncX6
02B1314CRGN002	SAMN46342659	PRJNA855907	Serratia	Serratia marcescens	795	2013	urine	02B	West	N	illumina	5139594	2868128	49	blaNDM-7	1	no	no	10686	1_1_1_2_1	no	no	NA	0	NA	NA	NA	NA	46161	AA010	AQ043	AA038	AH615	blaNDM-7, blaSRT-2	IncX3
02B14CRGN001	SAMN46342660	PRJNA855907	Enterobacter	Enterobacter hormaechei subsp. xiangfangensis	66	2014	other	02B	West	N	illumina	5016630	318613	103	blaNDM-1	1	no	no	257	1_1_2	no	no	NA	0	NA	NA	NA	NA	7850	NA	NA	AA002	AH537	aac(3)-IIa, aac(6')-Ib-cr, aac(6')-Ib-cr, aph(3'')-Ib, aph(6)-Id, blaACT-16, blaCTX-M-15, blaDHA-7, blaNDM-1, blaOXA-1, blaTEM-1B, catB3, dfrA14, mph(E), msr(E), qnrB1, sul1, sul2	IncFIB(pECLA), IncFII(pECLA), IncM2
02B16CRGN001	SAMN46342661	PRJNA855907	Escherichia	Escherichia coli	940	2016	other	02B	West	N	illumina	4911303	122221	303	blaNDM-7	1	no	no	496	1_1_1_1_1_1	no	no	NA	0	NA	NA	NA	NA	8667	NA	NA	AA172	-	aadA1, aadA2, blaNDM-7, blaOXA-1, blaTEM-1B, catA1, dfrA1, dfrA12, mph(A), rmtB, sul1, tet(B)	IncFIA, IncFIB(AP001918), IncFII
02B18CRGN001	SAMN46342662	PRJNA855907	Citrobacter	Citrobacter koseri	112	2018	urine	02B	West	N	illumina	5509352	158215	136	blaNDM-76	1	no	no	161	1_1	no	no	NA	0	NA	NA	NA	NA	3161	NA	NA	AA860	AJ272	aadA2, ant(2'')-Ia, blaCMY-75, blaNDM-7, blaTEM-1B, dfrA12, sul1, sul2	FII(Cf), IncC, IncX3
02B19CPO008	SAMN46342663	PRJNA855907	Escherichia	Escherichia coli	405	2019	urine	02B	West	N	illumina	5418629	93038	347	blaNDM-5	1	no	no	9179	1_1_1_1_1_1	no	no	NA	0	NA	NA	NA	NA	9674	NA	NA	AA324	AI219	aadA2, blaCTX-M-15, blaNDM-5, blaTEM-1B, dfrA12, erm(B), rmtB, sul1, tet(B)	Col(BS512), IncFIA, IncFIB(AP001918)
02B21CPO001	SAMN46342664	PRJNA855907	Escherichia	Escherichia coli	405	2021	urine	02A	West	N	illumina	5091485	110283	203	blaNDM-5	1	no	no	496	1_1_1_1_1_1	no	no	NA	0	NA	NA	NA	NA	9674	NA	NA	AE581	-	aac(6')-Ib-cr, aac(6')-Ib-cr, aadA2, blaCTX-M-15, blaNDM-5, blaOXA-1, catB3, dfrA12, mph(A), sul1, tet(A)	IncFIA, IncFIB(AP001918), p0111
02B21CPO003A	SAMN46342665	PRJNA855907	Klebsiella	Klebsiella pneumoniae	437	2021	stool/rectal swab	02B	West	Y	hybracter	5457969	5313174	7	blaNDM-5	1	yes	no	p02B21003A_A	1_1_1_1_1_1_1_1_1	yes	yes	blaOXA-232	1	yes	no	p02B21003A_B	NA	121301, 6141	AA106, AA001	AQ335, AQ023	AA338, AC129	AI283, AL194	blaCTX-M-15, blaNDM-5, blaOXA-232, blaSHV-182, blaTEM-1B, erm(B), fosA6, mph(A), rmtB, sul1	ColKP3, IncFIB(pQil), IncFII
02B21CPO003B	SAMN46342666	PRJNA855907	Escherichia	Escherichia coli	7477	2021	stool/rectal swab	02B	West	Y	hybracter	5087960	4884777	9	blaNDM-5	1	yes	no	p02B21003B_A	1_1_1_1_1_1_1_1_1	yes	yes	blaOXA-181	1	yes	no	p02B21003B_B	NA	69795, 65259	AA040, AA130	AQ110, AQ420	AA338, AA336	AI283, AI272	aadA2, blaCTX-M-15, blaCTX-M-15, blaNDM-5, blaOXA-181, blaTEM-1B, dfrA12, erm(B), mph(A), qnrS1, rmtB, sul1	ColKP3, IncFIA, IncFII
02C15CRGN001	SAMN46342667	PRJNA855907	Escherichia	Escherichia coli	131	2015	urine	02C	West	N	illumina	5415063	173578	412	blaNDM-5	1	no	no	497	1_1_1_1_1	no	no	NA	0	NA	NA	NA	NA	5597	NA	NA	AA323	AI214	aac(3)-IIa, aadA2, aadA5, aph(3'')-Ib, aph(6)-Id, blaCTX-M-15, blaNDM-5, blaOXA-1, blaTEM-1B, catB3, dfrA12, dfrA14, dfrA17, mph(A), qnrS1, rmtB, sul1, sul2, tet(A)	Col156, IncFIA, IncFIB(AP001918), IncFII, IncFII(pRSB107), IncN
02C16CRGN001A	SAMN46342668	PRJNA855907	Klebsiella	Klebsiella pneumoniae	14	2016	sputum/endotracheal secretions/bronchoalveolar lavage	02C	West	Y	hybracter	5825601	5414269	5	blaNDM-1	1	yes	no	p02C16001A_A	1_1_1_1_2_1_1_1_2_1	yes	yes	blaOXA-232	1	yes	no	p02C16001A_C	NA	298061, 6141	AA270, AA001	AQ893, AQ023	AA405, AC129	AI439, AL194	aac(6')-Ib-cr, aac(6')-Ib-cr, aac(6')-Ib-cr, aac(6')-Ib-cr, aac(6')-Ib-cr, aac(6')-Ib, aadA2, aph(3')-VI, armA, blaCTX-M-15, blaCTX-M-15, blaNDM-1, blaOXA-1, blaOXA-1, blaOXA-232, blaSHV-100, blaTEM-1A, catB3, catB3, dfrA12, dfrA14, dfrA1, fosA6, mph(E), msr(E), qnrB1, sul1, tet(D)	ColKP3, IncFIB(K), IncFIB(pNDM-Mar), IncHI1B(pNDM-MAR)
02C16CRGN001B	SAMN46342669	PRJNA855907	Enterobacter	Enterobacter hormaechei subsp. xiangfangensis	182	2016	sputum/endotracheal secretions/bronchoalveolar lavage	02C	West	N	illumina	4875940	155345	116	blaNDM-1	1	no	no	6302	1_1_1_1_2_1_1_1_2_2_1	no	no	NA	0	NA	NA	NA	NA	24691	NA	NA	AA046	AH632	blaACT-16, blaNDM-1, dfrA14, qnrB1, rmtC, rmtC, sul1, tet(A)	IncFIB(pECLA), IncFII(Yp), IncFII(pECLA)
02C19CPO009	SAMN46342670	PRJNA855907	Escherichia	Escherichia coli	405	2019	stool/rectal swab	02C	West	N	illumina	5184915	113210	215	blaNDM-5	1	no	no	496	1_1_1_1_1_1	no	no	NA	0	NA	NA	NA	NA	9674	NA	NA	AA338	AI283	aadA2, blaNDM-5, blaTEM-1B, dfrA12, mph(A), rmtB, sul1	IncFIA, IncFIB(AP001918), IncFII
02C19CPO010B	SAMN46342671	PRJNA855907	Klebsiella	Klebsiella pneumoniae	395	2019	blood	02C	West	Y	hybracter	5767007	5592515	7	blaNDM-5	1	yes	no	p02C19010B_A	1_1_1_1_1_1_1_1_1	yes	yes	blaOXA-232	1	yes	no	p02C19010B_C	NA	99768, 6141	AA100, AA001	AQ290, AQ023	AA338, AC129	AI283, AL194	aadA2, blaNDM-5, blaOXA-232, blaSHV-182, blaTEM-1B, dfrA12, erm(B), fosA, mph(A), rmtB, sul1	ColKP3, IncFII
02C19CPO010C	SAMN46342672	PRJNA855907	Escherichia	Escherichia coli	167	2019	stool/rectal swab	02C	West	N	illumina	4906171	90661	253	blaNDM-5	1	no	no	380	1_1_1_1_1_1	no	no	NA	0	NA	NA	NA	NA	9558	NA	NA	-	-	aadA1, aadA2, aph(3'')-Ib, aph(6)-Id, blaCMY-145, blaNDM-5, dfrA1, dfrA12, sul1, sul2, tet(B)	IncFIA, IncFII, IncI(Gamma)
03A1314CRGN001	SAMN46342673	PRJNA855907	Klebsiella	Klebsiella pneumoniae	278	2013	urine	03A	West	N	illumina	5600127	342755	152	blaNDM-7	1	no	no	167	1_1	no	no	NA	0	NA	NA	NA	NA	3167	NA	NA	AA038	AH615	aph(3'')-Ib, aph(6)-Id, blaCTX-M-15, blaNDM-7, blaSHV-27, blaTEM-1B, dfrA14, fosA6, qnrB1, sul2, tet(A)	IncFIB(K), IncX3
03A1314CRGN003	SAMN46342674	PRJNA855907	Klebsiella	Klebsiella pneumoniae	278	2013	urine	03A	West	N	illumina	5570380	276111	154	blaNDM-7	1	no	no	3001	1_1	no	no	NA	0	NA	NA	NA	NA	3167	NA	NA	AA038	AH615	aph(3'')-Ib, aph(6)-Id, blaCTX-M-15, blaNDM-7, blaSHV-27, blaTEM-1B, dfrA14, fosA6, qnrB1, sul2, tet(A)	IncFIB(K), IncX3
03A15CRGN001A	SAMN46342675	PRJNA855907	Providencia	Providencia rettgeri	NA	2015	urine	03A	West	Y	trycycler	5035888	4773946	4	blaNDM-1	1	yes	no	p03A15001A_B	1_1_1_1_1_2	yes	yes	blaOXA-181	1	yes	no	p03A15001A_C	NA	117823, 12294	AA293, AA289	AQ968, AQ964	AB133, AE973	AJ734, AO863	ARR-3, aadA2, aph(3'')-Ib, aph(6)-Id, armA, blaNDM-1, blaOXA-181, blaTEM-1B, catA1, cmlA1, dfrA12, mph(E), msr(E), qnrB1, sul1, tet(A)	IncT
03A15CRGN001B	SAMN46342676	PRJNA855907	Escherichia	Escherichia coli	522	2015	stool/rectal swab	03A	West	N	illumina	5121629	87840	292	blaNDM-1	1	no	no	496	1_1	no	no	NA	0	NA	NA	NA	NA	3442	NA	NA	AA860	AJ272	ARR-2, aadA2, ant(3'')-Ia, armA, blaNDM-1, blaOXA-10, cmlA1, dfrA12, mph(E), msr(E), qnrA1, sul1	IncC, IncFIB(K), IncFII, IncI1-I(Alpha)
03A15CRGN001E	SAMN46342677	PRJNA855907	Citrobacter	Citrobacter cronae	novel	2015	stool/rectal swab	03A	West	N	illumina	5595745	352337	127	blaNDM-1	1	no	no	3917	1_1	no	no	NA	0	NA	NA	NA	NA	4111	NA	NA	AA405	-	ARR-6, aac(3)-IIa, aadA1, aadA2, aph(3'')-Ib, aph(6)-Id, armA, blaCMY-98, blaCTX-M-15, blaNDM-1, blaOXA-1, blaOXA-10, blaOXA-9, blaTEM-1A, catB3, cmlA1, dfrA12, ere(A), mcr-9, mph(A), mph(E), msr(E), qnrB34, sul1, tet(B)	IncC
03A16CRGN002	SAMN46342678	PRJNA855907	Escherichia	Escherichia coli	131	2016	urine	03A	West	N	illumina	5111950	89211	137	blaNDM-5	1	no	no	1254	1_1_1_1_1_1_1	no	no	NA	0	NA	NA	NA	NA	10494	NA	NA	AA338	AI283	aadA2, blaNDM-5, dfrA12, sul1	IncFII
03A17CRGN007	SAMN46342679	PRJNA855907	Klebsiella	Klebsiella quasipneumoniae subsp. quasipneumoniae	622	2017	stool/rectal swab	03A	West	Y	hybracter	6061799	5434218	8	blaNDM-1	1	yes	no	p03A17007_D	1_1_1_1_2_1_1_1	no	no	NA	0	NA	NA	NA	NA	93594	AA252	AQ804	AA002	AH532	aac(6')-Ib-cr, aac(6')-Ib-cr, aadA2, aph(3')-VI, armA, ARR-3, blaCTX-M-3, blaNDM-1, blaOKP-A-5, dfrA12, dfrA27, mph(E), msr(E), qnrB6, sul1, sul1, sul1, sul1, tet(A)	IncFIB(K)(pCAV1099-114), IncFIB(pKPHS1), IncFII(pKP91), IncM2, IncN
03A18CRGN001B	SAMN46342680	PRJNA855907	Klebsiella	Klebsiella pneumoniae	152	2018	stool/rectal swab	03A	West	N	illumina	5554340	270265	143	blaNDM-1	1	no	no	265	1_1	no	no	NA	0	NA	NA	NA	NA	3546	NA	NA	AA405	AI450	ARR-3, aac(3)-IIa, aac(6')-Ib-cr, aac(6')-Ib-cr, aph(3'')-Ib, aph(3')-Ia, aph(3')-VI, aph(6)-Id, blaCTX-M-15, blaNDM-1, blaOXA-1, blaTEM-30, catB3, erm(B), fosA, mph(A), sul1, sul2	IncFIB(pNDM-Mar), IncHI1B(pNDM-MAR)
03A18CRGN002A	SAMN46342681	PRJNA855907	Citrobacter	Citrobacter koseri	163	2018	skin/soft tissue	03A	West	N	illumina	5363946	303496	133	blaNDM-1	1	no	no	3868	1_1_2	no	no	NA	0	NA	NA	NA	NA	4123	NA	NA	AA860	AJ272	ARR-3, aac(6')-Ib-cr, aac(6')-Ib-cr, aadA16, armA, blaCMY-4, blaCMY-48, blaCTX-M-14, blaDHA-7, blaNDM-1, dfrA27, floR, fosA3, mph(E), msr(E), qnrB6, sul1, tet(B), tet(D)	IncC, IncFIA(HI1), IncR
03A18CRGN002B	SAMN46342682	PRJNA855907	Raoultella	Raoultella planticola	NA	2018	urine	03A	West	N	illumina	5240379	128910	99	blaNDM-1	1	no	no	256	1_1_2	no	no	NA	0	NA	NA	NA	NA	14176	NA	NA	AA860	AJ272	armA, blaCMY-4, blaDHA-7, blaNDM-1, mph(E), msr(E), sul1	IncC
03A18CRGN002C	SAMN46342683	PRJNA855907	Klebsiella	Klebsiella pneumoniae	188	2018	stool/rectal swab	03A	West	N	illumina	5689496	141000	317	blaNDM-1	1	no	no	256	1_1_2	no	no	NA	0	NA	NA	NA	NA	30907	NA	NA	-	-	armA, blaCMY-4, blaDHA-7, blaNDM-1, blaSHV-37, fosA6, mph(E), msr(E), sul1	Col(IRGK), Col(pHAD28), IncC, IncFIB(pQil)
03A18CRGN003	SAMN46342684	PRJNA855907	Escherichia	Escherichia coli	205	2018	stool/rectal swab	03A	West	N	illumina	5019793	133540	186	blaNDM-5	1	no	no	444	1_1_1_1_1_1_1_1	no	no	NA	0	NA	NA	NA	NA	14430	NA	NA	AA322	AI211	aadA1, aadA2, blaCMY-42, blaNDM-5, blaTEM-1B, dfrA1, dfrA12, mph(A), qepA4, sul1, tet(B)	Col(BS512), IncFIB(H89-PhagePlasmid), IncFIB(pB171), IncI(Gamma)
03A18CRGN004	SAMN46342685	PRJNA855907	Escherichia	Escherichia coli	11021	2018	urine	03A	West	Y	hybracter	5284100	5035194	8	blaNDM-5	1	yes	no	p03A18004_A	1_1_1_1_1_1_1_1_1	no	no	NA	0	NA	NA	NA	NA	124260	AA307	AR038	AA170	AH818	aadA2, blaCMY-42, blaNDM-5, blaTEM-1B, dfrA12, mph(A), rmtB, sul1, tet(A)	Col(BS512), IncB/O/K/Z, IncFIA, IncFII, IncI(Gamma)
03A19CPO001	SAMN29503372	PRJNA855907	Escherichia	Escherichia coli	69	2019	stool/rectal swab	03A	West	N	illumina	5473079	128426	298	blaNDM-1	1	no	no	34662	1_1_2	no	no	NA	0	NA	NA	NA	NA	34917	NA	NA	-	-	aadA5, armA, blaCMY-4, blaDHA-7, blaNDM-1, blaTEM-1B, dfrA17, mph(E), msr(E), sul1	Col8282, IncC, IncFII(29)
03A19CPO003	SAMN29503373	PRJNA855907	Escherichia	Escherichia coli	648	2019	stool/rectal swab	03A	West	N	illumina	5130464	195575	214	blaNDM-5	1	no	no	8759	1_1_1_1_1_1	no	no	NA	0	NA	NA	NA	NA	9254	NA	NA	AA172	AH832	aac(3)-IIa, aac(6')-Ib-cr, aac(6')-Ib-cr, aadA2, blaCMY-42, blaCTX-M-15, blaNDM-5, blaOXA-1, blaTEM-1B, catB3, dfrA12, erm(B), mph(A), sul1	IncFIA, IncFII, IncFII(pRSB107), IncI(Gamma)
03A19CPO004	SAMN29503374	PRJNA855907	Escherichia	Escherichia coli	206	2019	stool/rectal swab	03A	West	N	illumina	4869576	86734	241	blaNDM-5	1	no	no	8166	1_1_1_1_1_1	no	no	NA	0	NA	NA	NA	NA	8661	NA	NA	AA170	AH819	aac(6')-Ib-cr, aac(6')-Ib-cr, aadA2, aadA5, blaNDM-5, blaOXA-1, blaTEM-1D, catB3, dfrA12, dfrA17, sul1	IncFIA, IncFIB(AP001918), IncI1-I(Alpha), IncY
03A19CPO005	SAMN29503375	PRJNA855907	Citrobacter	Citrobacter freundii	163	2019	urine	03A	West	N	illumina	5645321	305770	144	blaNDM-1	1	no	no	256	1_1_2	no	no	NA	0	NA	NA	NA	NA	4123	NA	NA	AA860	AJ272	ARR-3, aac(6')-Ib-cr, aac(6')-Ib-cr, aadA16, armA, blaCMY-4, blaCMY-48, blaCTX-M-14, blaDHA-7, blaNDM-1, dfrA27, floR, fosA3, mph(E), msr(E), qnrB6, sul1, tet(B), tet(D)	IncC, IncFIA(HI1), IncR, pKPC-CAV1321
03A19CPO006	SAMN29503376	PRJNA855907	Escherichia	Escherichia coli	69	2019	blood	03A	West	N	illumina	5459037	78190	262	blaNDM-1	1	no	no	34662	1_1_2	no	no	NA	0	NA	NA	NA	NA	34917	NA	NA	-	-	aadA5, armA, blaCMY-4, blaDHA-7, blaNDM-1, blaTEM-1B, dfrA17, mph(E), msr(E), sul1	Col8282, IncC, IncFII(29)
03A19CPO008B	SAMN29503378	PRJNA855907	Escherichia	Escherichia coli	167	2019	stool/rectal swab	03A	West	N	illumina	4780601	105704	199	blaNDM-5	1	no	no	496	1_1_1_1_1_1	no	no	NA	0	NA	NA	NA	NA	9674	NA	NA	AE581	-	aac(6')-Ib-cr, aac(6')-Ib-cr, aadA2, aph(3'')-Ib, aph(6)-Id, blaCTX-M-15, blaNDM-5, blaOXA-1, catB3, dfrA12, mph(A), sul1, sul2, tet(A)	IncFIA, IncFIB(AP001918)
03A19CPO009	SAMN29503379	PRJNA855907	Citrobacter	Citrobacter braakii	640	2019	urine	03A	West	N	illumina	4994652	85669	105	blaNDM-7	1	no	no	42341	1_1_1_2_1	no	no	NA	0	NA	NA	NA	NA	45340	NA	NA	AA038	AH615	blaCMY-101, blaNDM-7	IncX1, IncX3
03A19CPO010	SAMN29503380	PRJNA855907	Citrobacter	Citrobacter freundii	163	2019	urine	03A	West	N	illumina	5395233	182254	163	blaNDM-1	1	no	no	257	1_1_2	no	no	NA	0	NA	NA	NA	NA	4124	NA	NA	AA860	AJ272	ARR-3, aac(3)-IIa, aac(6')-Ib-cr, aac(6')-Ib-cr, aadA16, armA, blaCMY-4, blaCMY-48, blaCTX-M-15, blaDHA-7, blaNDM-1, dfrA27, floR, mph(A), mph(E), msr(E), sul1, tet(B), tet(D)	IncC, IncFIA(HI1), IncFII(Yp), IncR
03A19CPO011A	SAMN29503381	PRJNA855907	Citrobacter	Citrobacter portucalensis	328	2019	urine	03A	West	N	illumina	5230097	402670	111	blaNDM-7	1	no	no	2999	1_1	no	no	NA	0	NA	NA	NA	NA	3165	NA	NA	AA045	AH629	aac(3)-IId, aadA2, aadA5, blaCMY-77, blaNDM-7, blaTEM-1B, dfrA12, dfrA17, mph(A), qnrB6, sul1, sul2, tet(A), tet(D)	FII(Cf), IncFII(Yp), IncX3
03A19CPO011B	SAMN29503382	PRJNA855907	Enterobacter	Enterobacter hormaechei subsp. xiangfangensis	171	2019	sputum/endotracheal secretions/bronchoalveolar lavage	03A	West	N	illumina	4805731	288768	103	blaNDM-7	1	no	no	3001	1_1_1_2_1	no	no	NA	0	NA	NA	NA	NA	5466	NA	NA	AA038	AH615	aac(3)-IIa, aac(6')-Ib-cr, aac(6')-Ib-cr, ant(3'')-Ia, aph(3'')-Ib, aph(6)-Id, blaACT-16, blaCTX-M-15, blaNDM-7, blaOXA-1, blaTEM-1B, catB3, dfrA14, qnrB1, sul2	IncFIB(pECLA), IncX3, IncX4
03A19CPO013A	SAMN29503384	PRJNA855907	Klebsiella	Klebsiella michiganensis	29	2019	urine	03A	West	N	illumina	6081167	227600	158	blaNDM-1	1	no	no	256	1_1_2	no	no	NA	0	NA	NA	NA	NA	4123	NA	NA	AA860	AJ272	ARR-3, aac(6')-Ib-cr, aac(6')-Ib-cr, aadA16, blaCMY-4, blaDHA-7, blaNDM-1, blaOXY-5-2, dfrA27, floR, mph(E), msr(E), sul1, tet(D)	IncC, IncFIA(HI1), IncFIB(K), IncFII(K), IncR
03A19CPO013B	SAMN29503385	PRJNA855907	Citrobacter	Citrobacter freundii	163	2019	urine	03A	West	N	illumina	5599903	296426	113	blaNDM-1	1	no	no	255	1_1_2	no	no	NA	0	NA	NA	NA	NA	4122	NA	NA	AA860	AJ272	ARR-3, aac(6')-Ib-cr, aac(6')-Ib-cr, aadA16, armA, blaCMY-4, blaCMY-48, blaCTX-M-14, blaDHA-7, blaNDM-1, dfrA27, floR, fosA3, mph(E), msr(E), qnrB6, sul1, tet(B), tet(D)	IncC, IncFIA(HI1), IncR, pKPC-CAV1321
03A20CPO001C	SAMN46342686	PRJNA855907	Escherichia	Escherichia coli	167	2020	unknown	03A	West	Y	hybracter	5077268	4807344	8	blaNDM-5	1	no	no	p03A20001C_C	1_1_1_1_1_1_1_1_1	no	no	NA	0	NA	NA	NA	NA	NA	NA	NA	NA	NA	aadA2, blaCMY-42, blaNDM-5, blaTEM-1B, dfrA12, erm(B), mph(A), rmtB, sul1	IncFIA, IncI(Gamma)
03A20CPO004	SAMN29503390	PRJNA855907	Escherichia	Escherichia coli	648	2020	stool/rectal swab	03A	West	N	illumina	5271551	112838	228	blaNDM-5	1	no	no	5101	1_1_1_1_1	no	no	NA	0	NA	NA	NA	NA	5597	NA	NA	AA322	AI211	aadA2, aadA5, blaCTX-M-15, blaNDM-5, blaTEM-1B, dfrA12, dfrA17, erm(B), mph(A), qnrS4, sul1, tet(A), tet(B)	IncFIB(pB171), IncX1
03A20CPO006	SAMN29503392	PRJNA855907	Klebsiella	Klebsiella pneumoniae	5859	2020	sputum/endotracheal secretions/bronchoalveolar lavage	03A	West	Y	hybracter	6011331	5576699	7	blaNDM-1	1	yes	no	p03A20006_A	1_1_1_1_2_1_2	yes	yes	blaOXA-232	1	yes	no	p03A20006_C	NA	363830, 6141	AA268, AA001	AQ867, AQ023	AA405, AC129	AI436, AL194	aac(6')-Ib-cr, aac(6')-Ib-cr, aph(3')-VI, blaCTX-M-15, blaNDM-1, blaOXA-1, blaOXA-232, blaSHV-182, catA1, catB3, dfrA5, fosA, mph(A), mph(E), msr(E), qnrB1, qnrS1, sul1, sul2	ColKP3, IncFIB(pNDM-Mar), IncFIB(pQil), IncHI1B(pNDM-MAR)
03A21CPO001	SAMN46342687	PRJNA855907	Citrobacter	Citrobacter freundii	112	2021	urine	03A	West	N	illumina	5883430	150674	164	blaNDM-7	1	no	no	167	1_1	no	no	NA	0	NA	NA	NA	NA	3167	NA	NA	AA860	AJ275	aadA2, blaCMY-75, blaNDM-7, dfrA12, mph(A), sul1, sul2	FII(Cf), IncC, IncX3, pKPC-CAV1321
03A21CPO002A	SAMN46342688	PRJNA855907	Citrobacter	Citrobacter portucalensis	328	2021	urine	03A	West	N	illumina	5173244	559737	96	blaNDM-7	1	no	no	167	1_1	no	no	NA	0	NA	NA	NA	NA	3167	NA	NA	AA038	AH615	aac(3)-IId, aadA5, blaCMY-77, blaNDM-7, blaTEM-1B, dfrA17, mph(A), qnrB6, sul1, tet(A)	FII(Cf), IncX3
03A21CPO002B	SAMN46342689	PRJNA855907	Morganella	Morganella morganii	NA	2021	stool/rectal swab	03A	West	N	illumina	3998118	441316	147	blaNDM-7	1	no	no	167	1_1	no	no	NA	0	NA	NA	NA	NA	3166	NA	NA	AA038	AH615	aac(6')-Ib-cr, aac(6')-Ib-cr, aadA1, blaDHA-22, blaNDM-7, blaOXA-1, qnrD2, tet(B)	IncX3
03A21CPO005	SAMN46342690	PRJNA855907	Citrobacter	Citrobacter portucalensis	328	2021	urine	03A	West	N	illumina	5414736	268156	147	blaNDM-7	1	no	no	3001	1_1	no	no	NA	0	NA	NA	NA	NA	3167	NA	NA	AA045	AH629	aac(3)-IId, aadA2, aadA5, blaCMY-77, blaNDM-7, blaTEM-1B, dfrA12, dfrA17, mph(A), qnrB6, sul1, sul2, tet(A), tet(D)	FII(Cf), IncFII(Yp), IncX3
03A21CPO006	SAMN46342691	PRJNA855907	Klebsiella	Klebsiella pneumoniae	5859	2021	urine	03A	West	Y	hybracter	6075231	5575497	6	blaNDM-1	1	yes	no	p03A21006_A	1_1_1_1_2_1_2	yes	yes	blaOXA-232	1	yes	no	p03A21006_C	NA	365435, 6141	AA268, AA001	AQ867, AQ023	AA405, AC129	AI436, AL194	aac(6')-Ib-cr, aac(6')-Ib-cr, aph(3')-VI, blaCTX-M-15, blaNDM-1, blaOXA-1, blaOXA-232, blaSHV-182, catA1, catB3, dfrA5, fosA, mph(A), mph(E), msr(E), qnrB1, qnrS1, sul1, sul2	ColKP3, IncFIB(pNDM-Mar), IncFIB(pQil), IncHI1B(pNDM-MAR)
03A21CPO007	SAMN46342692	PRJNA855907	Citrobacter	Citrobacter freundii	112	2021	stool/rectal swab	03A	West	N	illumina	5818322	148103	160	blaNDM-7	1	no	no	3001	1_1	no	no	NA	0	NA	NA	NA	NA	3167	NA	NA	AA860	AJ272	ant(2'')-Ia, blaCMY-75, blaNDM-7, blaOXA-17, sul1	IncC, IncFIA(HI1), IncFIB(pQil), IncFII(Yp), IncX3, pKPC-CAV1321
03A21CPO008	SAMN46342693	PRJNA855907	Enterobacter	Enterobacter roggenkampii	545	2021	blood	03A	West	N	illumina	4836003	357321	79	blaNDM-7	1	no	no	4432	1_1_1_2	no	no	NA	0	NA	NA	NA	NA	4598	NA	NA	AA038	AH615	aadA1, blaLAP-2, blaMIR-2, blaNDM-7, dfrA15, qnrS1, sul1	IncFII(pECLA), IncX3
03A21CPO010	SAMN46342694	PRJNA855907	Klebsiella	Klebsiella pneumoniae	11	2021	stool/rectal swab	03A	West	Y	hybracter	5646560	5309261	6	blaNDM-1	1	yes	no	p03A21010_B	1_1_1_1_1_2	yes	yes	blaOXA-48	1	yes	no	p03A21010_B	NA	89204	AA714	AS407	AA001	AH523	aac(6')-Ib-cr, aac(6')-Ib, blaCTX-M-14b, blaNDM-1, blaOXA-48, blaSHV-182, dfrA14, fosA6, qnrB1, tet(A)	ColRNAI, IncFIA(HI1), IncFIB(K), IncR, repB(R1701)
03B19CPO001	SAMN29503393	PRJNA855907	Klebsiella	Klebsiella quasipneumoniae subsp. quasipneumoniae	6106	2019	urine	03B	West	N	illumina	5381962	151056	128	blaNDM-1	1	no	no	7562	1_1_1_1_2_1_1_1	no	no	NA	0	NA	NA	NA	NA	8136	NA	NA	AA038	AH618	aac(3)-IId, aadA2, blaNDM-1, blaOKP-A-4, blaSHV-66, blaTEM-1B, dfrA12, mph(A), sul1	IncFII(Yp), IncX3
03B21CPO001	SAMN46342695	PRJNA855907	Citrobacter	Citrobacter freundii	22	2021	stool/rectal swab	03B	West	N	illumina	5282873	156185	178	blaNDM-7	1	no	no	2015	1_1_1	no	no	NA	0	NA	NA	NA	NA	41190	NA	NA	AA038	AH615	aac(3)-IId, aadA1, aadA2, blaCMY-48, blaNDM-7, blaTEM-1B, dfrA1, dfrA12, mph(A), sul1, tet(D)	IncFII(Yp), IncX3
04A1314CRGN014	SAMN46342696	PRJNA855907	Klebsiella	Klebsiella pneumoniae	11	2013	stool/rectal swab	04A	West	N	illumina	5691257	218226	139	blaNDM-1	1	no	no	7428	1_1_1_1_1_2	no	no	NA	0	NA	NA	NA	NA	92296	NA	NA	AA274	AI071	ARR-2, aac(3)-IIa, aac(6')-Ib-Hangzhou, aac(6')-Ib-cr, aadA2, aph(3'')-Ib, aph(3')-Ia, aph(6)-Id, blaCTX-M-15, blaNDM-1, blaOXA-1, blaSHV-182, catB3, dfrA12, dfrA14, fosA6, mph(A), qnrS1, rmtF, sul1, sul2	IncFIB(K), IncFII(K), IncFII(pKPX1), IncN
04A1314CRGN015	SAMN46342697	PRJNA855907	Escherichia	Escherichia coli	167	2013	stool/rectal swab	04A	West	N	illumina	5153834	189438	390	blaNDM-7	1	no	no	40411	1_1_1_2_1	no	no	NA	0	NA	NA	NA	NA	43411	NA	NA	AA038	AH615	aac(6')-Ib-cr, aac(6')-Ib-cr, aadA5, aph(3'')-Ib, aph(6)-Id, blaCTX-M-15, blaNDM-7, blaOXA-1, blaSFO-1, blaTEM-1B, catB3, dfrA17, mph(A), rmtB, sul1, sul2, tet(A)	IncFIA, IncFII, IncI1-I(Alpha), IncX3
04A1314CRGN027	SAMN46342698	PRJNA855907	Escherichia	Escherichia coli	448	2013	unknown	04A	West	N	illumina	5197350	160956	239	blaNDM-5	1	no	no	42341	1_1_1_2_1	no	no	NA	0	NA	NA	NA	NA	45341	NA	NA	AA038	AH615	aadA5, blaCMY-42, blaNDM-5, dfrA17, erm(B), mph(A), sul1	Col156, IncFIA, IncFIB(H89-PhagePlasmid), IncFII(pRSB107), IncI(Gamma), IncX3
04A1314CRGN031A	SAMN46342699	PRJNA855907	Klebsiella	Klebsiella pneumoniae	15	2014	urine	04A	West	N	illumina	5805237	241696	107	blaNDM-1	1	no	no	224	1_1_1_1_2_1_1_2	no	no	NA	0	NA	NA	NA	NA	86048	NA	NA	AA860	AJ272	aac(6')-Ib-cr, aac(6')-Ib3, blaCMY-6, blaCTX-M-194, blaNDM-1, dfrA1, fosA6, rmtC, sul1	IncC, IncFIB(pKPHS1), IncFIB(pNDM-Mar), IncHI1B(pNDM-MAR)
04A1314CRGN031B	SAMN46342700	PRJNA855907	Citrobacter	Citrobacter freundii	265	2014	stool/rectal swab	04A	West	N	illumina	5196139	498693	53	blaNDM-1	1	no	no	124155	1_1_1_1_2_1_1_2	no	no	NA	0	NA	NA	NA	NA	132605	NA	NA	AA860	AJ272	aac(6')-Ib-cr, aac(6')-Ib3, blaCMY-135, blaCMY-6, blaNDM-1, rmtC, sul1	IncC, IncFIB(pECLA), IncFIB(pHCM2), IncFII(pECLA)
04A15CRGN043	SAMN46342701	PRJNA855907	Escherichia	Escherichia coli	101	2015	urine	04A	West	Y	hybracter	5371328	5022020	5	blaNDM-1	1	yes	no	p04A15043_A	1_1_1_1_2_1_1_1_1	no	no	NA	0	NA	NA	NA	NA	338241	AA225	AQ721	AA738	AJ047	aadA2, ant(3'')-Ia, armA, armA, ARR-3, blaCMY-4, blaCTX-M-15, blaNDM-1, blaOXA-10, cmlA1, dfrA12, mph(E), mph(E), msr(E), msr(E), sul1, sul1, tet(C)	IncC, IncHI2A, IncHI2
04A15CRGN048	SAMN46342702	PRJNA855907	Klebsiella	Klebsiella pneumoniae	307	2015	stool/rectal swab	04A	West	N	illumina	5881020	377692	187	blaNDM-1	1	no	no	3741	1_1_1	no	no	NA	0	NA	NA	NA	NA	4091	NA	NA	AA405	AI445	ARR-2, aac(3)-IIa, aac(6')-Ib-Hangzhou, aac(6')-Ib-cr, aph(3'')-Ib, aph(6)-Id, blaCTX-M-15, blaNDM-1, blaOXA-1, blaSHV-100, blaTEM-1B, catB3, dfrA14, fosA6, qnrB1, rmtF, sul2, tet(A)	IncFIB(K), IncFIB(pNDM-Mar), IncFIB(pQil), IncHI1B(pNDM-MAR)
04A15CRGN054	SAMN46342703	PRJNA855907	Klebsiella	Klebsiella pneumoniae	11	2015	stool/rectal swab	04A	West	N	illumina	5493626	270157	104	blaNDM-1	1	no	no	1904	1_1_1_1_1	no	no	NA	0	NA	NA	NA	NA	6903	NA	NA	-	-	ARR-2, aac(6')-Ib-Hangzhou, aac(6')-Ib-cr, aadA2, aph(3')-Ia, blaCTX-M-55, blaNDM-1, blaSHV-182, dfrA12, fosA6, mph(A), qnrB1, rmtF, sul1	IncFIB(pQil), IncFII, IncR
04A16CRGN001	SAMN46342704	PRJNA855907	Klebsiella	Klebsiella pneumoniae	11	2016	urine	04A	West	N	illumina	5491917	270157	106	blaNDM-1	1	no	no	5000	1_1_1_1_1	no	no	NA	0	NA	NA	NA	NA	6903	NA	NA	-	-	ARR-2, aac(6')-Ib-Hangzhou, aac(6')-Ib-cr, aadA2, aph(3')-Ia, blaCTX-M-55, blaNDM-1, blaSHV-182, dfrA12, fosA6, mph(A), qnrB1, rmtF, sul1	IncFIB(pQil), IncFII, IncR
04A16CRGN002	SAMN46342705	PRJNA855907	Klebsiella	Klebsiella pneumoniae	11	2016	urine	04A	West	N	illumina	5489385	273335	96	blaNDM-1	1	no	no	2662	1_1_1_1_1	no	no	NA	0	NA	NA	NA	NA	7661	NA	NA	-	-	ARR-3, aac(6')-Ib-Hangzhou, aac(6')-Ib-cr, aph(3')-Ia, blaCTX-M-55, blaNDM-1, blaSHV-182, fosA6, mph(A), qnrB1, rmtF, sul1	IncFIB(pQil), IncFII, IncR
04A16CRGN003	SAMN46342706	PRJNA855907	Klebsiella	Klebsiella pneumoniae	11	2016	stool/rectal swab	04A	West	N	illumina	5489987	273335	95	blaNDM-1	1	no	no	1904	1_1_1_1_1	no	no	NA	0	NA	NA	NA	NA	6903	NA	NA	-	-	ARR-2, aac(6')-Ib-Hangzhou, aac(6')-Ib-cr, aadA2, aph(3')-Ia, blaCTX-M-55, blaNDM-1, blaSHV-182, dfrA12, fosA6, mph(A), qnrB1, rmtF, sul1	IncFIB(pQil), IncFII, IncR
04A16CRGN004	SAMN46342707	PRJNA855907	Klebsiella	Klebsiella pneumoniae	11	2016	urine	04A	West	N	illumina	5492438	270157	102	blaNDM-1	1	no	no	5000	1_1_1_1_1	no	no	NA	0	NA	NA	NA	NA	6903	NA	NA	-	-	ARR-2, aac(6')-Ib-Hangzhou, aac(6')-Ib-cr, aadA2, aph(3')-Ia, blaCTX-M-55, blaNDM-1, blaSHV-182, dfrA12, fosA6, mph(A), qnrB1, rmtF, sul1	IncFIB(pQil), IncFII, IncR
04A16CRGN005	SAMN46342708	PRJNA855907	Klebsiella	Klebsiella pneumoniae	11	2016	stool/rectal swab	04A	West	Y	hybracter	5568646	5326438	6	blaNDM-1	1	yes	no	p04A16005_A	1_1_1_1_1_2	no	no	NA	0	NA	NA	NA	NA	155730	AA428	AR476	AA021	AH569	aac(6')-Ib-cr, aac(6')-Ib-Hangzhou, aadA2, aph(3')-Ia, ARR-3, blaCTX-M-55, blaNDM-1, blaSHV-182, dfrA12, fosA6, mph(A), qnrB1, rmtF, sul1	IncFIB(pQil), IncFII, IncR
04A16CRGN006	SAMN46342709	PRJNA855907	Klebsiella	Klebsiella pneumoniae	15	2016	stool/rectal swab	04A	West	N	illumina	5546278	241696	95	blaNDM-1	1	no	no	85825	1_1_1_1_2_1_1_2	no	no	NA	0	NA	NA	NA	NA	86048	NA	NA	AA860	AJ272	aac(6')-Ib-cr, aac(6')-Ib3, blaCMY-6, blaCTX-M-194, blaNDM-1, fosA6, rmtC, sul1	IncC, IncFIB(pKPHS1)
04A16CRGN007	SAMN46342710	PRJNA855907	Escherichia	Escherichia coli	940	2016	stool/rectal swab	04A	West	N	illumina	5078994	144420	279	blaNDM-7	1	no	no	8405	1_1_1_1_1_1	no	no	NA	0	NA	NA	NA	NA	8900	NA	NA	AA323	AI214	aadA1, aadA1, aadA2, blaCTX-M-15, blaNDM-7, blaOXA-1, catA1, dfrA1, dfrA12, erm(B), sul1, tet(B)	IncB/O/K/Z, IncFII, IncX1
04A16CRGN009	SAMN46342711	PRJNA855907	Escherichia	Escherichia coli	167	2016	stool/rectal swab	04A	West	Y	hybracter	5163187	4871056	26	blaNDM-5	1	yes	no	p04A16009_A	1_1_1_1_1_1_1_1_1	no	no	NA	0	NA	NA	NA	NA	102062	AA127	AQ395	AA323	AI215	aadA2, blaNDM-5, blaTEM-1B, dfrA12, erm(B), mph(A), rmtB, sul1	IncFII, IncI1-I(Alpha), IncX3
04A16CRGN010	SAMN46342712	PRJNA855907	Klebsiella	Klebsiella pneumoniae	11	2016	urine	04A	West	N	illumina	5448087	233738	117	blaNDM-1	1	no	no	5000	1_1_1_1_1	no	no	NA	0	NA	NA	NA	NA	6903	NA	NA	-	-	ARR-2, aac(6')-Ib-Hangzhou, aac(6')-Ib-cr, aadA2, aph(3')-Ia, blaCTX-M-55, blaNDM-1, blaSHV-182, dfrA12, fosA6, mph(A), qnrB1, rmtF, sul1	IncFIB(pQil), IncFII, IncR
04A16CRGN011	SAMN46342713	PRJNA855907	Klebsiella	Klebsiella pneumoniae	11	2016	stool/rectal swab	04A	West	Y	hybracter	5555477	5326270	6	blaNDM-1	1	yes	no	p04A16011_A	1_1_1_1_1_2	no	no	NA	0	NA	NA	NA	NA	154902	AA428	AR476	AA021	AH569	aph(3')-Ia, ARR-3, blaCTX-M-55, blaNDM-1, blaSHV-182, fosA6, mph(A), qnrB1, sul1	IncFIB(pQil), IncFII, IncR
04A17CRGN001	SAMN46342714	PRJNA855907	Klebsiella	Klebsiella pneumoniae	1741	2017	stool/rectal swab	04A	West	N	illumina	5372338	185830	333	blaNDM-1	1	no	no	3834	1_1_1_1_2_1_1_1_2	no	no	NA	0	NA	NA	NA	NA	9138	NA	NA	AA277	AI089	aac(3)-IId, aac(6')-Ib, aac(6')-Ib-cr, aadA1, blaCTX-M-14, blaCTX-M-194, blaNDM-1, blaOXA-9, blaSHV-89, fosA6, qnrS1	IncFIB(K)
04A17CRGN002	SAMN46342715	PRJNA855907	Escherichia	Escherichia coli	410	2017	stool/rectal swab	04A	West	Y	hybracter	4996148	4876867	7	blaNDM-5	1	no	no	p04A17002_A	1_1_1_1_1_1_1	no	no	NA	0	NA	NA	NA	NA	NA	NA	NA	NA	NA	aac(3)-IId, aac(6')-Ib-cr, aac(6')-Ib-cr, aadA2, aadA5, aph(3'')-Ib, aph(6)-Id, blaCMY-2, blaCTX-M-15, blaNDM-5, blaOXA-1, blaTEM-1B, blaTEM-1B, catB3, dfrA12, dfrA17, mph(A), sul1, sul1, sul2, tet(B)	Col(BS512), IncFIA, IncFIB(AP001918), IncFII(pAMA1167-NDM-5), IncQ1
04A17CRGN003	SAMN46342716	PRJNA855907	Escherichia	Escherichia coli	167	2017	stool/rectal swab	04A	West	N	illumina	4927827	105879	227	blaNDM-5	1	no	no	496	1_1_1_1_1_1	no	no	NA	0	NA	NA	NA	NA	9674	NA	NA	AA170	AH818	aadA2, blaCTX-M-15, blaNDM-5, blaTEM-1B, dfrA12, mph(A), sul1, tet(A)	Col(BS512), IncFIA
04A17CRGN006	SAMN46342717	PRJNA855907	Escherichia	Escherichia coli	5024	2017	unknown	04A	West	N	illumina	5252484	159569	515	blaNDM-5	1	no	no	380	1_1_1_1_1_1	no	no	NA	0	NA	NA	NA	NA	9558	NA	NA	AA170	-	aadA2, blaCTX-M-15, blaNDM-5, blaTEM-1B, dfrA12, mph(A), sul1, tet(B)	IncFIA, IncFII(pRSB107)
04A17CRGN007	SAMN46342718	PRJNA855907	Klebsiella	Klebsiella pneumoniae	11	2017	stool/rectal swab	04A	West	N	illumina	5468559	229144	142	blaNDM-1	1	no	no	5000	1_1_1_1_1	no	no	NA	0	NA	NA	NA	NA	6903	NA	NA	-	-	ARR-3, blaNDM-1, blaSHV-182, fosA6, mph(A), qnrB1, sul1	IncFIB(pQil), IncFII, IncR
04A17CRGN009	SAMN46342719	PRJNA855907	Enterobacter	Enterobacter hormaechei subsp. xiangfangensis	1636	2017	stool/rectal swab	04A	West	N	illumina	4999461	169086	70	blaNDM-7	1	no	no	3001	1_1_1	no	no	NA	0	NA	NA	NA	NA	44065	NA	NA	AA038	AH615	aac(3)-IIa, aac(6')-Ib-cr, aac(6')-Ib-cr, aph(3'')-Ib, aph(6)-Id, blaACT-16, blaCTX-M-15, blaNDM-7, blaOXA-1, blaTEM-1B, catB3, dfrA14, sul2	IncHI2, IncHI2A, IncX3
04A17CRGN010	SAMN46342720	PRJNA855907	Escherichia	Escherichia coli	410	2017	stool/rectal swab	04A	West	N	illumina	4821120	114387	165	blaNDM-7	1	no	no	167	1_1	no	no	NA	0	NA	NA	NA	NA	3167	NA	NA	AA038	AH615	aac(3)-IId, aadA5, blaCMY-2, blaCTX-M-15, blaNDM-7, dfrA17, mph(A), sul1	Col(BS512), IncFIA, IncFIB(AP001918), IncX3
04A18CPO003	SAMN46342721	PRJNA855907	Escherichia	Escherichia coli	10	2018	stool/rectal swab	04A	West	N	illumina	4982721	127361	278	blaNDM-5	1	no	no	3001	1_1	no	no	NA	0	NA	NA	NA	NA	3163	NA	NA	AA038	AH615	aph(3'')-Ib, aph(6)-Id, blaCTX-M-65, blaNDM-5, blaTEM-1B, sul2, tet(A)	IncFIB(AP001918), IncX3, p0111
04A19CPO001A	SAMN29503395	PRJNA855907	Klebsiella	Klebsiella pneumoniae	231	2019	skin/soft tissue	04A	West	Y	hybracter	5685938	5450687	7	blaNDM-5	1	yes	no	p04A19001A_B	1_1_1_1_1_1_1_1_1	yes	yes	blaOXA-232	1	yes	no	p04A19001A_C	NA	97894, 6141	AA100, AA001	AQ290, AQ023	AA338, AC129	AI283, AL194	aadA2, blaCTX-M-15, blaCTX-M-15, blaCTX-M-210, blaNDM-5, blaOXA-232, blaSHV-100, blaTEM-1B, blaTEM-1B, catA1, dfrA12, erm(B), mph(A), qnrS1, rmtB, sul1	ColKP3, IncFIB(pQil), IncFII
04A19CPO001B	SAMN29503396	PRJNA855907	Escherichia	Escherichia coli	405	2019	stool/rectal swab	04A	West	N	illumina	5220870	94280	328	blaNDM-5	1	no	no	496	1_1_1_1_1	no	no	NA	0	NA	NA	NA	NA	5596	NA	NA	AA172	-	aac(3)-IId, aac(6')-Ib-cr, aac(6')-Ib-cr, aadA2, aadA5, blaCTX-M-15, blaNDM-5, blaOXA-1, blaTEM-1B, catB3, dfrA12, dfrA17, sul1, tet(B)	IncFIA, IncFIB(AP001918), IncFII(pAMA1167-NDM-5)
04A19CPO003	SAMN29503398	PRJNA855907	Citrobacter	Citrobacter freundii	18	2019	stool/rectal swab	04A	West	Y	hybracter	5337191	4916992	16	blaNDM-1	1	yes	no	p04A19003_A	1_1_1_1_2_1_1_1	no	no	NA	0	NA	NA	NA	NA	178145	AA175	AQ593	AA860	AJ274	aac(6')-Ib3, aac(6')-Ib-cr, aac(6')-Ib-cr, aac(6')-Ib-cr, aadA5, ant(3'')-Ia, ant(3'')-Ia, ARR-2, ARR-3, ARR-6, blaCMY-117, blaDHA-1, blaNDM-1, blaOXA-10, blaOXA-10, blaOXA-1, blaTEM-1B, catB3, cmlA1, cmlA1, dfrA14, dfrA14, dfrA17, floR, mph(A), mph(A), qnrB4, qnrS1, sul1, sul1, sul1, sul1, sul2	IncC, IncFIB(pHCM2), IncR
04A19CPO004	SAMN29503399	PRJNA855907	Klebsiella	Klebsiella pneumoniae	2497	2019	stool/rectal swab	04A	West	Y	hybracter	5890221	5566203	6	blaNDM-1	1	yes	no	p04A19004_A	1_1_1_1_2_1_1_1_2_1	yes	yes	blaOXA-232	1	yes	no	p04A19004_B	NA	268960, 6141	AA270, AA001	AQ893, AQ023	AA405, AC129	AI439, AL194	aac(6')-Ib-cr, aac(6')-Ib-cr, aac(6')-Ib-cr, aac(6')-Ib-cr, ant(3'')-Ia, aph(3')-VI, armA, ARR-3, blaCTX-M-15, blaNDM-1, blaOXA-1, blaOXA-1, blaOXA-232, blaSHV-182, catA1, catB3, catB3, cmlA1, ere(A), fosA, mph(E), msr(E), sul1	ColKP3, IncFIB(pNDM-Mar), IncHI1B(pNDM-MAR)
04A19CPO006	SAMN29503400	PRJNA855907	Enterobacter	Enterobacter hormaechei subsp. oharae	108	2019	wound	04A	West	N	illumina	4976857	228418	94	blaNDM-1	1	no	no	257	1_1_2	no	no	NA	0	NA	NA	NA	NA	13852	NA	NA	AA002	AH537	aac(6')-Ib-cr, aac(6')-Ib-cr, blaACT-7, blaCTX-M-15, blaDHA-7, blaNDM-1, blaOXA-1, catB3, mph(E), msr(E), sul1	IncFIB(pECLA), IncFII(pECLA), IncM2
04A19CPO007	SAMN29503401	PRJNA855907	Escherichia	Escherichia coli	46	2019	stool/rectal swab	04A	West	Y	trycycler	4846054	4587470	6	blaNDM-5	1	yes	no	p04A19007_A	1_1_1_1_1_1_1	yes	yes	blaOXA-181	1	yes	no	p04A19007_C	NA	127887, 51336	AA278, AA287	AQ936, AQ960	AA172, AC026	AH832, AL043	aadA2, blaCTX-M-15, blaCTX-M-3, blaNDM-5, blaOXA-181, blaTEM-214, dfrA12, erm(B), fosA3, mph(A), sul1	IncFIA, IncFII, IncFII(pRSB107), IncI(Gamma)
04A20CPO002	SAMN29503403	PRJNA855907	Escherichia	Escherichia coli	167	2020	urine	04A	West	Y	hybracter	5134148	4894695	7	blaNDM-5	1	yes	no	p04A20002_A	1_1_1_1_1_1_1_1_1	no	no	NA	0	NA	NA	NA	NA	129703	AA307	AR040	AA170	AH818	aadA2, aadA5, blaCTX-M-55, blaNDM-5, blaTEM-1B, blaTEM-1B, blaTEM-214, blaTEM-214, dfrA12, dfrA17, mph(A), rmtB, rmtB, sul1, sul1, tet(A)	IncFIA, IncI1-I(Alpha)
04A20CPO003A	SAMN46342722	PRJNA855907	Escherichia	Escherichia coli	648	2020	stool/rectal swab	04A	West	N	illumina	5238290	209427	340	blaNDM-5	1	no	no	11149	1_1_1_1_1_1_1	no	no	NA	0	NA	NA	NA	NA	11644	NA	NA	AA338	AI283	aac(3)-IIa, aac(6')-Ib-cr, aac(6')-Ib-cr, aadA2, blaCMY-42, blaCTX-M-15, blaNDM-5, blaOXA-1, blaTEM-1B, catA1, catB3, dfrA12, erm(B), mph(A), rmtB, sul1, tet(B)	IncFIA, IncFIB(AP001918), IncFII, IncFII(pRSB107), IncI(Gamma), IncR
04A20CPO003B	SAMN46342723	PRJNA855907	Klebsiella	Klebsiella pneumoniae	147	2020	stool/rectal swab	04A	West	Y	trycycler	5657336	5436399	5	blaNDM-5	1	yes	no	p04A20003B_B	1_1_1_1_1_1_1_1_1	yes	yes	blaOXA-181, blaOXA-181	2	no	yes	ch04A20003B	NA	96626	AA100	AQ290	AA338	AI283	ARR-3, aac(6')-Ib-Hangzhou, aac(6')-Ib-cr, aadA2, blaCTX-M-15, blaNDM-5, blaOXA-181, blaOXA-181, blaSHV-67, blaTEM-1B, dfrA12, dfrA14, erm(B), fosA, mph(A), qnrB1, rmtB, rmtF, sul1	IncFII, IncFII(pKPX1), repB(R1701)
04A20CPO005	SAMN46342724	PRJNA855907	Escherichia	Escherichia coli	405	2020	stool/rectal swab	04A	West	N	illumina	5251870	105896	215	blaNDM-5	1	no	no	9998	1_1_1_1_1_1_1	no	no	NA	0	NA	NA	NA	NA	10536	NA	NA	AA735	AJ038	aac(6')-Ib-cr, aac(6')-Ib-cr, aadA2, blaCTX-M-15, blaNDM-5, blaOXA-1, catB3, dfrA12, mph(A), sul1, tet(A)	IncFIA, IncFII(pRSB107)
04A20CPO006	SAMN46342725	PRJNA855907	Escherichia	Escherichia coli	38	2020	stool/rectal swab	04A	West	N	illumina	5366446	189648	336	blaNDM-5	1	no	no	380	1_1_1_1_1_1	no	no	NA	0	NA	NA	NA	NA	9558	NA	NA	AB192	-	aac(3)-IIa, aac(6')-Ib-cr, aac(6')-Ib-cr, aadA1, aadA2, aph(3'')-Ib, aph(6)-Id, blaCTX-M-15, blaNDM-5, blaOXA-1, blaTEM-1B, catA1, catB3, dfrA1, dfrA12, sul1, sul2, tet(D)	IncFIB(pB171), IncFII(pRSB107)
04A20CPO009	SAMN46342726	PRJNA855907	Enterobacter	Enterobacter hormaechei subsp. xiangfangensis	127	2020	wound	04A	West	N	illumina	4950368	181203	199	blaNDM-1	1	no	no	5407	1_1_1_1_2_1_1_1	no	no	NA	0	NA	NA	NA	NA	11545	NA	NA	AE581	AO392	aac(6')-Ib-cr, aac(6')-Ib-cr, ant(3'')-Ia, blaACT-16, blaNDM-1, blaOXA-1, catA1, catB3, dfrA14, dfrA5, mcr-10, qnrB1, sul1, tet(C)	IncFIB(pECLA), IncHI2, IncHI2A
04A21CPO003	SAMN46342727	PRJNA855907	Escherichia	Escherichia coli	617	2021	stool/rectal swab	04A	West	N	illumina	4909720	106193	233	blaNDM-5	1	no	no	5101	1_1_1_1_1	no	no	NA	0	NA	NA	NA	NA	5480	NA	NA	AE581	AO395	aadA2, aadA5, aph(3'')-Ib, aph(6)-Id, blaCTX-M-15, blaNDM-5, dfrA12, dfrA17, mph(A), sul1, sul2	Col(BS512), IncFIA, IncFIB(AP001918)
04A21CPO004	SAMN46342728	PRJNA855907	Enterobacter	Enterobacter roggenkampii	501	2021	blood	04A	West	N	illumina	5252706	102108	238	blaNDM-1	1	no	no	2208	1_2	no	no	NA	0	NA	NA	NA	NA	3154	NA	NA	AA739	AJ059	aac(6')-Ib-cr, aac(6')-Ib-cr, aadA1, blaMIR-3, blaNDM-1, blaOXA-1, blaOXA-10, blaTEM-1B, catA1, catB3, mph(A), mph(E), msr(E), qnrB1, sul1	IncHI2, IncHI2A
04B18CPO001	SAMN46342729	PRJNA855907	Escherichia	Escherichia coli	167	2018	blood	04A	West	N	illumina	4924147	101525	295	blaNDM-5	1	no	no	5101	1_1_1_1_1	no	no	NA	0	NA	NA	NA	NA	5596	NA	NA	AA170	AH818	aac(6')-Ib-cr, aac(6')-Ib-cr, aadA2, aadA5, blaCTX-M-15, blaNDM-5, blaOXA-1, catB3, dfrA12, dfrA17, mph(A), sul1, tet(A)	Col(BS512), IncFIA
04B18CPO002	SAMN46342730	PRJNA855907	Escherichia	Escherichia coli	167	2018	urine	04B	West	N	illumina	4888125	107557	250	blaNDM-5	1	no	no	380	1_1_1_1_1	no	no	NA	0	NA	NA	NA	NA	5480	NA	NA	-	-	aadA2, aadA5, blaCMY-42, blaNDM-5, blaTEM-1B, dfrA12, dfrA17, mph(A), rmtB, sul1	IncFIA, IncI(Gamma)
05A17CRGN002	SAMN46342731	PRJNA855907	Escherichia	Escherichia coli	410	2017	stool/rectal swab	05A	West	Y	hybracter	5287713	4795336	12	blaNDM-5	1	yes	no	p05A17002_D	1_1_1_1_1_1	no	no	NA	0	NA	NA	NA	NA	76412	AA603	AS081	AA323	AI214	aadA2, aph(3'')-Ib, aph(6)-Id, blaCMY-2, blaCTX-M-15, blaNDM-5, blaTEM-1B, dfrA12, qnrS1, sul1, sul2	IncFIA, IncFIB(AP001918), IncFII(pAMA1167-NDM-5), IncFII, IncI1-I(Alpha), IncQ1, IncX3, IncY
05A17CRGN003	SAMN46342732	PRJNA855907	Escherichia	Escherichia coli	648	2017	stool/rectal swab	05A	West	Y	hybracter	5776774	5259082	14	blaNDM-5	1	yes	no	p05A17003_A	1_1_1_1_1_1_1_1_1	no	no	NA	0	NA	NA	NA	NA	164875	AA278	AQ928	AA735	AJ036	aadA2, blaCMY-146, blaNDM-5, blaTEM-1B, dfrA12, erm(B), mph(A), rmtB, sul1	IncFIA, IncFIB(H89-PhagePlasmid), IncFII, IncI(Gamma), IncN
05A18CPO001	SAMN46342733	PRJNA855907	Klebsiella	Klebsiella pneumoniae	14	2018	urine	05A	West	Y	hybracter	5918045	5448592	7	blaNDM-1	1	yes	no	p05A18001_A	1_1_1_1_2_1_1_1_2_1	yes	yes	blaOXA-232	1	yes	no	p05A18001_B	NA	441365, 6141	AA270, AA001	AQ892, AQ023	AA405, AC129	AI439, AL194	aac(3)-IId, aac(6')-Ib-cr, aac(6')-Ib-cr, aac(6')-Ib-cr, aac(6')-Ib-cr, aac(6')-Ib-cr, aac(6')-Ib, aadA2, ant(3'')-Ia, aph(3')-VI, armA, ARR-3, blaCTX-M-15, blaCTX-M-15, blaCTX-M-15, blaNDM-1, blaOXA-1, blaOXA-1, blaOXA-232, blaSHV-100, blaTEM-1A, catA1, catB3, catB3, cmlA1, dfrA12, dfrA14, dfrA1, ere(A), fosA6, mph(E), msr(E), qnrB1, sul1, sul1, tet(D)	ColKP3, IncFIB(K), IncFIB(pNDM-Mar), IncHI1B(pNDM-MAR)
05A18CPO002	SAMN46342734	PRJNA855907	Escherichia	Escherichia coli	405	2018	stool/rectal swab	05A	West	Y	hybracter	5518070	5180804	5	blaNDM-5	1	yes	no	p05A18002_C	1_1_1_1_1_1_1_1_1	no	no	NA	0	NA	NA	NA	NA	88692	AA603	AS082	AC026	AL043	aadA2, aph(3'')-Ib, aph(6)-Id, blaCMY-42, blaNDM-5, blaTEM-1B, dfrA12, mph(A), rmtB, sul1, sul2, tet(A)	Col156, IncFIA, IncFIB(AP001918), IncFII(pRSB107), IncI(Gamma)
05A18CPO003A	SAMN46342735	PRJNA855907	Enterobacter	Enterobacter hormaechei subsp. xiangfangensis	148	2018	other	05A	West	N	illumina	4872952	246248	117	blaNDM-7	1	no	no	3001	1_1_1_2_1	no	no	NA	0	NA	NA	NA	NA	5466	NA	NA	AA038	AH615	aac(3)-IIa, aac(6')-Ib-cr, aac(6')-Ib-cr, ant(3'')-Ia, aph(3'')-Ib, aph(6)-Id, blaACT-16, blaCTX-M-15, blaNDM-7, blaOXA-1, blaTEM-1B, catA1, catB3, dfrA14, qnrB1, sul2	IncFIB(K), IncX3
05A18CPO003B	SAMN46342736	PRJNA855907	Klebsiella	Klebsiella pneumoniae	111	2018	other	05A	West	N	illumina	5547059	358494	84	blaNDM-7	1	no	no	3001	1_1_1_2_2	no	no	NA	0	NA	NA	NA	NA	42296	NA	NA	AA038	AH615	blaNDM-7, blaSHV-89, blaTEM-1B, fosA6	IncFIB(K), IncFII(29), IncX3
05A18CPO004	SAMN46342737	PRJNA855907	Klebsiella	Klebsiella pneumoniae	15	2018	stool/rectal swab	05A	West	Y	hybracter	5632014	5300838	4	blaNDM-1	1	yes	no	p05A18004_A	1_1_1_1_1_2	no	no	NA	0	NA	NA	NA	NA	97748	AA428	AR475	AA021	AH571	aac(6')-Ib-cr, aac(6')-Ib-cr, aac(6')-Ib-Hangzhou, aac(6')-Ib-Hangzhou, aadA2, ant(3'')-Ia, ARR-3, ARR-3, ARR-3, blaCTX-M-15, blaCTX-M-15, blaNDM-1, blaOXA-10, blaSHV-100, blaTEM-1B, blaTEM-1B, cmlA1, dfrA12, dfrA7, fosA6, mph(A), rmtF, rmtF, sul1, sul1, tet(A)	IncFIB(K), IncFIB(pQil)
05A18CPO006	SAMN46342738	PRJNA855907	Enterobacter	Enterobacter hormaechei subsp. xiangfangensis	109	2018	urine	05A	West	Y	trycycler	5082316	4696210	3	blaNDM-1	1	yes	no	p05A18006_A	1_1_1_1_2_1_1_1_1	no	no	NA	0	NA	NA	NA	NA	240759	AA225	AQ718	AA738	AJ047	blaACT-16, blaNDM-1, blaSHV-12, dfrA1, mph(A), mph(E), msr(E), sul1, tet(C)	IncHI2, IncHI2A
05A19CPO003A	SAMN46342739	PRJNA855907	Klebsiella	Klebsiella grimontii	189	2019	unknown	05A	West	Y	unicycler	5991681	5692634	5	blaNDM-1	1	yes	no	p05A19003A_A	1_1_1_1_2_1_1_1_1	no	no	NA	0	NA	NA	NA	NA	289341	AA226	AQ737	AA739	AJ058	aac(6')-Ib-cr, aac(6')-Ib-cr, ant(3'')-Ia, aph(3')-VI, blaNDM-1, blaOXA-1, blaOXY-6-3, catA1, catB3, dfrA5, qnrB1, sul1, tet(C)	IncHI2, IncHI2A
05A20CPO001	SAMN29503404	PRJNA855907	Citrobacter	Citrobacter freundii	64	2020	urine	05A	West	N	illumina	5485194	269660	120	blaNDM-7	1	no	no	3001	1_1	no	no	NA	0	NA	NA	NA	NA	3167	NA	NA	AA038	AH615	aac(3)-IId, aadA1b, aadA2, blaCMY-152, blaNDM-7, blaOXA-2, blaTEM-1B, dfrA12, mph(A), sul1	IncFII(Yp), IncX3, pKPC-CAV1321
05A20CPO002C	SAMN29503405	PRJNA855907	Klebsiella	Klebsiella pneumoniae	1	2020	blood	05A	West	N	illumina	5453561	116374	131	blaNDM-7	1	no	no	164	1_1	no	no	NA	0	NA	NA	NA	NA	3164	NA	NA	AA860	AJ274	ARR-2, aac(3)-IIa, aac(6')-Ib-cr, aac(6')-Ib-cr, ant(3'')-Ia, aph(3')-Ia, blaCTX-M-15, blaDHA-1, blaNDM-7, blaOXA-1, blaOXA-10, blaSHV-187, blaTEM-1B, catB3, cmlA1, dfrA14, erm(42), floR, fosA, mph(A), qnrS1, sul1, sul1, sul2	IncC, IncQ1, IncX3
05C18CPO001	SAMN46342740	PRJNA855907	Klebsiella	Klebsiella pneumoniae	405	2018	stool/rectal swab	05C	West	Y	hybracter	5625536	5288210	3	blaNDM-1	1	yes	no	p05C18001_B	1_1_1_1_2_1_2	no	no	NA	0	NA	NA	NA	NA	109734	AA425	AR469	AA018	AH562	aac(6')-Ib-cr, aac(6')-Ib, aadA1, aph(3')-VI, blaCTX-M-15, blaNDM-1, blaOXA-9, blaSHV-76, blaTEM-1A, fosA, qnrS1	IncFIB(K), IncFIB(pQil), IncFII(K)
06B18CPO001	SAMN46342741	PRJNA855907	Klebsiella	Klebsiella pneumoniae	147	2018	urine	06B	Central	N	illumina	5486945	230248	119	blaNDM-1	1	no	no	13577	1_1_1_1_2_1_2	no	no	NA	0	NA	NA	NA	NA	16777	NA	NA	AA019	AH565	ARR-3, aac(6')-Ib-cr, aac(6')-Ib-cr, aadA1, aph(3')-VI, blaCTX-M-15, blaNDM-1, blaOXA-1, blaOXA-9, blaSHV-67, blaTEM-1A, catB3, fosA, mph(A), qnrS1, sul1	IncFIB(pQil), IncFII(29), IncR
06C1213CRGN001	SAMN46342742	PRJNA855907	Escherichia	Escherichia coli	167	2012	other	06C	Central	N	illumina	5125519	133939	201	blaNDM-1	1	no	no	4801	1_1_1_1_2_1_1_2	no	no	NA	0	NA	NA	NA	NA	133939	NA	NA	AA860	AJ272	aac(3)-IIa, aadA5, blaCMY-6, blaCTX-M-15, blaNDM-1, blaOXA-1, catB3, dfrA17, mph(A), rmtC, sul1, tet(A)	IncC, IncFIA, IncY
06C19CPO003	SAMN29503407	PRJNA855907	Enterobacter	Enterobacter hormaechei subsp. steigerwaltii	93	2019	urine	06C	Central	Y	hybracter	4867787	4772142	2	blaNDM-1	1	yes	no	p06C19003_A	1_2_1_1_2	no	no	NA	0	NA	NA	NA	NA	95645	AA703	AS385	AB187	AJ835	aac(6')-Ib-cr, aac(6')-Ib-cr, aadA16, ant(3'')-Ia, ARR-3, blaACT-7, blaNDM-1, blaOXA-10, dfrA27, fosA, qnrS1, sul1, sul1	IncFIB(pQil), IncR
06C20CPO001	SAMN29503408	PRJNA855907	Enterobacter	Enterobacter hormaechei subsp. steigerwaltii	93	2020	blood	06C	Central	N	illumina	4810325	353544	85	blaNDM-1	1	no	no	4344	1_2	no	no	NA	0	NA	NA	NA	NA	6081	NA	NA	AC434	-	ARR-3, aac(6')-Ib-cr, aac(6')-Ib-cr, aadA16, ant(3'')-Ia, blaACT-7, blaNDM-1, blaOXA-10, dfrA27, fosA, qnrS1, sul1	IncFIB(pQil), IncR
06C20CPO004	SAMN29503411	PRJNA855907	Escherichia	Escherichia coli	7401	2020	blood	06C	Central	Y	hybracter	5484984	4934040	10	blaNDM-1	1	yes	no	p06C20004_A	1_1_1_1_2_1_1_1_1	no	no	NA	0	NA	NA	NA	NA	266811	AA226	AQ737	AA739	AJ058	aac(6')-Ib-cr, aac(6')-Ib-cr, aadA5, ant(3'')-Ia, aph(3'')-Ib, aph(3')-VI, aph(6)-Id, blaCTX-M-27, blaNDM-1, blaOXA-1, catA1, catB3, dfrA17, dfrA5, mph(A), qnrS1, sul1, sul1, sul2, tet(A), tet(C)	Col156, IncFIA, IncFII(pEH01), IncFII, IncHI2A, IncHI2
06C20CPO005	SAMN29503412	PRJNA855907	Escherichia	Escherichia coli	7401	2020	stool/rectal swab	06C	Central	N	illumina	5352014	171458	287	blaNDM-1	1	no	no	46383	1_1_1_1_2_1_1_1_1	no	no	NA	0	NA	NA	NA	NA	50180	NA	NA	AA739	AJ058	aadA5, ant(3'')-Ia, aph(3'')-Ib, aph(3')-VI, aph(6)-Id, blaCTX-M-27, blaNDM-1, catA1, dfrA17, dfrA5, mph(A), qnrS1, sul1, sul2, tet(A), tet(C)	IncFIA, IncFII, IncFII(pRSB107), IncHI2, IncHI2A
06C21CPO001	SAMN46342743	PRJNA855907	Enterobacter	Enterobacter roggenkampii	826	2021	urine	06C	Central	N	illumina	5147955	97663	225	blaNDM-1	1	no	no	6139	1_1_1_1_2_1	no	no	NA	0	NA	NA	NA	NA	6361	NA	NA	-	-	aac(6')-Ib-cr, aac(6')-Ib-cr, blaMIR-5, blaNDM-1, blaOXA-1, catB3, dfrA14, dfrA5, qnrB1, sul1, tet(C)	IncFIB(pECLA)
06C21CPO003	SAMN46342744	PRJNA855907	Escherichia	Escherichia coli	167	2021	blood	06C	Central	N	illumina	5010123	124113	182	blaNDM-5	1	no	no	496	1_1_1_1_1_1	no	no	NA	0	NA	NA	NA	NA	10021	NA	NA	AE581	-	aac(6')-Ib-cr, aac(6')-Ib-cr, aadA5, aph(3'')-Ib, aph(6)-Id, blaCTX-M-15, blaNDM-5, blaOXA-1, catB3, dfrA17, erm(B), mph(A), sul1, sul2, tet(A)	IncFIA, IncY
06C21CPO005	SAMN46342745	PRJNA855907	Enterobacter	Enterobacter hormaechei subsp. xiangfangensis	171	2021	surgical site	06C	Central	N	illumina	5038822	272528	120	blaNDM-1	1	no	no	3800	1_1_1_1_2_1_1_1_1	no	no	NA	0	NA	NA	NA	NA	9938	NA	NA	AE581	AO392	aadA2, ant(3'')-Ia, aph(3')-VI, blaACT-16, blaNDM-1, blaOXA-1, blaOXA-9, blaTEM-1A, catA1, catB3, dfrA14, dfrA5, lnu(F), mph(A), mph(E), msr(E), qnrB1, qnrS1, sul1, tet(C)	IncHI2, IncHI2A
06D19CPO001	SAMN29503413	PRJNA855907	Escherichia	Escherichia coli	410	2019	urine	06D	Central	Y	hybracter	5033201	4800195	5	blaNDM-5	1	yes	no	p06D19001_A	1_1_1_1_1_1_1	no	no	NA	0	NA	NA	NA	NA	142373	AA325	AR141	AA173	AH837	aadA5, blaCTX-M-15, blaNDM-5, blaTEM-1B, dfrA17, mph(A), rmtB, sul1, tet(A)	Col156, IncFIA, IncFIB(AP001918), IncI1-I(Alpha)
06D20CPO001	SAMN29503414	PRJNA855907	Klebsiella	Klebsiella pneumoniae	11	2020	blood	06D	Central	N	illumina	5691076	143448	298	blaNDM-7	1	no	no	167	1	no	no	NA	0	NA	NA	NA	NA	1290	NA	NA	AA274	AI071	ARR-2, aac(3)-IIa, aadA2, aph(3')-Ia, blaCTX-M-15, blaDHA-1, blaNDM-7, blaOXA-1, blaSHV-182, catB3, dfrA12, fosA6, mph(A), qnrB1, rmtF, sul1	ColpVC, IncFIB(K), IncFIB(pQil), IncFII(K), IncFII(pKPX1), IncX3
06D21CPO005	SAMN46342746	PRJNA855907	Escherichia	Escherichia coli	2450	2021	stool/rectal swab	06D	Central	N	illumina	4969330	65096	551	blaNDM-5	1	no	no	496	1_1_1_1_1	no	no	NA	0	NA	NA	NA	NA	5596	NA	NA	AA833	-	aadA2, blaCTX-M-15, blaNDM-5, dfrA12, dfrB4, mph(A), qepA2, sul1, tet(B)	IncFIA
07B15CRGN022	SAMN46342747	PRJNA855907	Escherichia	Escherichia coli	405	2015	stool/rectal swab	07B	Central	N	illumina	5294327	121168	194	blaNDM-5	1	no	no	495	1_1	no	no	NA	0	NA	NA	NA	NA	3441	NA	NA	AA322	AI211	aadA2, blaNDM-5, blaTEM-1B, dfrA12, mph(A), qepA4, sul1, tet(B)	IncFIB(pB171), IncY
07B15CRGN040	SAMN46342748	PRJNA855907	Escherichia	Escherichia coli	167	2015	stool/rectal swab	07B	Central	Y	hybracter	5207072	4856494	10	blaNDM-5	1	yes	no	p07B15040_A	1_1_1_1_1_1_1_1_1	no	no	NA	0	NA	NA	NA	NA	131783	AA307	AR040	AA170	AH818	aac(6')-Ib-cr, aac(6')-Ib-cr, aac(6')-Ib-cr, aac(6')-Ib-cr, aadA5, aadA5, blaCTX-M-15, blaNDM-5, blaOXA-1, blaOXA-1, blaTEM-1B, catB3, catB3, dfrA17, dfrA17, mph(A), rmtB, sul1, sul1	Col(BS512), IncFIA, IncFII, IncI1-I(Alpha), IncX4
07B16CRGN004B	SAMN46342749	PRJNA855907	Klebsiella	Klebsiella pneumoniae	14	2016	stool/rectal swab	07B	Central	Y	hybracter	6006732	5427226	5	blaNDM-1	1	yes	no	p07B16004B_A	1_1_1_1_2_1_1_1_2_1	yes	yes	blaOXA-232	1	yes	no	p07B16004B_D	NA	300768, 6141	AA270, AA001	AQ893, AQ023	AA405, AC129	AI439, AL194	aac(3)-IId, aac(6')-Ib-cr, aac(6')-Ib-cr, aac(6')-Ib-cr, aac(6')-Ib-cr, aac(6')-Ib-cr, aac(6')-Ib, aadA2, ant(3'')-Ia, aph(3')-VI, armA, ARR-3, blaCTX-M-15, blaCTX-M-15, blaCTX-M-15, blaNDM-1, blaOXA-1, blaOXA-1, blaOXA-232, blaSHV-100, blaSHV-155, blaTEM-1A, catA1, catB3, catB3, cmlA1, dfrA12, dfrA14, dfrA1, ere(A), fosA6, mph(E), msr(E), qnrB1, sul1, sul1, tet(D)	ColKP3, IncFIA(HI1), IncFIB(K), IncFIB(pNDM-Mar), IncHI1B(pNDM-MAR), IncR
07B16CRGN007A	SAMN46342750	PRJNA855907	Escherichia	Escherichia coli	648	2016	stool/rectal swab	07B	Central	N	illumina	5160470	145979	207	blaNDM-7	1	no	no	167	1_1	no	no	NA	0	NA	NA	NA	NA	3167	NA	NA	AA038	AH615	aac(6')-Ib-cr, aac(6')-Ib-cr, aadA5, aph(6)-Id, blaCMY-6, blaCTX-M-15, blaNDM-7, blaOXA-1, dfrA17, erm(B), mph(A), sul1, tet(B)	Col(MG828), IncFIA, IncFIB(AP001918), IncFII, IncX3
07B16CRGN008	SAMN46342751	PRJNA855907	Morganella	Morganella morganii	NA	2016	stool/rectal swab	07B	Central	Y	unicycler	3965711	3852657	3	blaNDM-1	1	yes	no	p07B16008_A	1_1_2	no	no	NA	0	NA	NA	NA	NA	110965	AA441	AR513	AA855	AJ255	aac(6')-Ib-cr, aac(6')-Ib-cr, aac(6')-Ib-cr, aac(6')-Ib3, aadA1, aadA1, aadA5, aph(3')-VI, blaDHA-22, blaDHA-7, blaNDM-1, blaOXA-1, catA1, dfrA17, qnrA1, rmtC, sul1, sul1, sul1, tet(B)	Col(BS512)
07B17CRGN002A	SAMN46342752	PRJNA855907	Klebsiella	Klebsiella pneumoniae	36	2017	stool/rectal swab	07B	Central	N	illumina	5490528	397234	70	blaNDM-1	1	no	no	7832	1_1_1_1_2_1_1_1_2_1	no	no	NA	0	NA	NA	NA	NA	9179	NA	NA	AA405	AI439	aadA2, aph(3')-VI, armA, blaNDM-1, blaSHV-70, dfrA12, fosA5, mph(E), msr(E), qnrB1, sul1	IncFIB(pNDM-Mar), IncHI1B(pNDM-MAR)
07B17CRGN002B	SAMN46342753	PRJNA855907	Klebsiella	Klebsiella oxytoca	364	2017	stool/rectal swab	07B	Central	N	illumina	6089213	366092	108	blaNDM-1	1	no	no	7832	1_1_1_1_2_1_1_1_2_1	no	no	NA	0	NA	NA	NA	NA	9179	NA	NA	AA405	AI439	aadA2, aph(3')-VI, armA, blaNDM-1, blaOXY-2-1, dfrA12, mph(E), msr(E), qnrB1, sul1	IncFIB(pNDM-Mar)
07B17CRGN004	SAMN46342754	PRJNA855907	Klebsiella	Klebsiella pneumoniae	231	2017	stool/rectal swab	07B	Central	Y	hybracter	5711078	5451331	11	blaNDM-5	1	yes	no	p07B17004_B	1_1_1_1_1_1_1_1_1	yes	yes	blaOXA-232	1	yes	no	p07B17004_D	NA	84885, 6141	AA100, AA001	AQ290, AQ023	AA338, AC129	AI283, AL194	aadA2, blaCTX-M-15, blaCTX-M-15, blaCTX-M-210, blaNDM-5, blaOXA-232, blaSHV-100, blaTEM-1B, catA1, dfrA12, qnrS1, sul1	ColKP3, IncFIB(pQil), IncFII
07B17CRGN005	SAMN46342755	PRJNA855907	Klebsiella	Klebsiella pneumoniae	15	2017	wound	07B	Central	N	illumina	5834913	331311	159	blaNDM-1	1	no	no	9164	1_1_1_1_2_1_2	no	no	NA	0	NA	NA	NA	NA	20569	NA	NA	AA405	AI445	aac(6')-Ib, aac(6')-Ib-cr, aadA1, aadA2, aph(3')-VI, blaCTX-M-15, blaNDM-1, blaOXA-9, blaSHV-100, blaTEM-1B, catA1, dfrA12, fosA6, mph(A), qnrS1, sul1, tet(A)	IncFIB(K), IncFIB(pKPHS1), IncFIB(pNDM-Mar), IncFIB(pQil), IncHI1B(pNDM-MAR)
07B18CPO001A	SAMN46342756	PRJNA855907	Klebsiella	Klebsiella pneumoniae	2054	2018	stool/rectal swab	07B	Central	Y	hybracter	5893923	5371733	8	blaNDM-1	1	yes	no	p07B18001A_B	1_1_1_1_1_1_1_1_1	no	no	NA	0	NA	NA	NA	NA	64486	AA300	AR008	AA552	AI757	aac(6')-Ib-cr, aac(6')-Ib, aadA1, aph(3'')-Ib, aph(6)-Id, blaDHA-1, blaNDM-1, blaOXA-9, blaSHV-12, blaSHV-148, blaTEM-1A, dfrA14, fosA, qnrB1, qnrB4, qnrS1, sul1	IncFIA(HI1), IncFIB(K)(pCAV1099-114), IncFIB(pQil), IncN, repB(R1701)
07B18CPO001B	SAMN46342757	PRJNA855907	Escherichia	Escherichia coli	38	2018	stool/rectal swab	07B	Central	Y	trycycler	5432518	5141123	4	blaNDM-5	1	yes	no	p07B18001B_A	1_1_1_1_1_1_1_1_1	yes	yes	blaOXA-181	1	yes	no	p07B18001B_B	NA	170905, 80104	AA278, AA130	AQ935, AQ420	AA172, AA336	AH832, AI272	aac(6')-Ib-cr, aac(6')-Ib-cr, aadA2, blaCMY-42, blaNDM-5, blaOXA-1, blaOXA-181, blaTEM-1B, catB3, dfrA12, erm(B), mph(A), qnrS1, rmtB, sul1, tet(A)	ColKP3, IncFIA, IncFII(pRSB107), IncI(Gamma)
07B18CPO006	SAMN46342758	PRJNA855907	Enterobacter	Enterobacter hormaechei subsp. xiangfangensis	136	2018	stool/rectal swab	07B	Central	N	illumina	4641421	354293	57	blaNDM-1	1	no	no	9089	1_2_1_1_1	no	no	NA	0	NA	NA	NA	NA	28222	NA	NA	AA556	-	ARR-3, aac(6')-Ib-cr, aac(6')-Ib-cr, aadA16, ant(3'')-Ia, blaACT-16, blaNDM-1, blaOXA-10, dfrA27, qnrS1, sul1, sul1	IncFIA(HI1), IncR
07B19CPO004	SAMN29503418	PRJNA855907	Klebsiella	Klebsiella pneumoniae	29	2019	stool/rectal swab	07B	Central	N	illumina	5425351	300897	75	blaNDM-1	1	no	no	3054	1_2	no	no	NA	0	NA	NA	NA	NA	7412	NA	NA	AB193	AJ852	aac(3)-IId, ant(3'')-Ia, blaCTX-M-15, blaNDM-1, blaOXA-10, blaSHV-187, blaTEM-1A, fosA6, qnrB1, sul1	Col440II, IncFIA(HI1), IncFIB(K), IncFII(K), IncR
07B19CPO007	SAMN29503421	PRJNA855907	Escherichia	Escherichia coli	361	2019	stool/rectal swab	07B	Central	Y	hybracter	5319735	4841051	9	blaNDM-5	1	yes	no	p07B19007_A	1_1_1_1_1_1_1_1_1	yes	yes	blaOXA-181	1	yes	no	p07B19007_D	NA	120320, 51479	AA307, AA010	AR038, AQ051	AA170, AA038	AH818, AH615	aadA2, blaNDM-5, blaOXA-181, dfrA12, mph(A), qnrS1, sul1, tet(A)	ColKP3, IncFIA, IncFIB(H89-PhagePlasmid), IncFII, IncX3, IncY
07B20CPO002	SAMN29503425	PRJNA855907	Escherichia	Escherichia coli	13219	2020	stool/rectal swab	07B	Central	N	illumina	5139016	132270	192	blaNDM-5	1	no	no	496	1_1_1_1_1_1	no	no	NA	0	NA	NA	NA	NA	8900	NA	NA	-	-	aadA1, aadA2, blaCMY-145, blaNDM-5, blaOXA-1, catA1, dfrA12, mph(A), qepA4, sul1, tet(A)	IncFIA, IncFII, IncI(Gamma), IncY
07B20CPO005	SAMN29503428	PRJNA855907	Escherichia	Escherichia coli	405	2020	stool/rectal swab	07B	Central	Y	unicycler	5400469	5112085	5	blaNDM-5	1	yes	no	p07B20005_A	1_1_1_1_1_1_1	no	no	NA	0	NA	NA	NA	NA	143719	AA307	AR039	AA170	AH818	aadA5, aph(3'')-Ib, aph(6)-Id, blaNDM-5, blaOXA-1, blaTEM-1B, catB3, dfrA17, mph(A), sul1, sul2, tet(A)	IncFIA, IncFIB(AP001918), p0111
07B20CPO007	SAMN29503430	PRJNA855907	Escherichia	Escherichia coli	167	2020	stool/rectal swab	07B	Central	N	illumina	4856060	106086	257	blaNDM-5	1	no	no	9179	1_1_1_1_1_1	no	no	NA	0	NA	NA	NA	NA	9674	NA	NA	AE581	-	aac(6')-Ib-cr, aac(6')-Ib-cr, aadA2, aph(3'')-Ib, aph(6)-Id, blaCTX-M-15, blaNDM-5, blaOXA-1, catB3, dfrA12, mph(A), sul1, sul2, tet(A)	IncFIA, IncFIB(AP001918), IncI1-I(Alpha)
07B20CPO008	SAMN29503431	PRJNA855907	Escherichia	Escherichia coli	405	2020	stool/rectal swab	07B	Central	N	illumina	5058784	85920	244	blaNDM-5	1	no	no	496	1_1_1_1_1_1	no	no	NA	0	NA	NA	NA	NA	9674	NA	NA	AA170	-	aadA2, blaCMY-42, blaNDM-5, dfrA12, sul1	IncFIA, IncFII, p0111
07B20CPO012	SAMN29503435	PRJNA855907	Escherichia	Escherichia coli	405	2020	other	07B	Central	N	illumina	5197645	102098	341	blaNDM-5	1	no	no	496	1_1_1_1_1_1	no	no	NA	0	NA	NA	NA	NA	8661	NA	NA	AA172	-	aac(6')-Ib-cr, aac(6')-Ib-cr, aadA2, aadA5, blaCTX-M-15, blaNDM-5, blaOXA-1, blaTEM-1B, catB3, dfrA12, dfrA17, sul1, tet(B)	IncFIA, IncFIB(AP001918), IncFII(pAMA1167-NDM-5)
07B21CPO001	SAMN46342759	PRJNA855907	Escherichia	Escherichia coli	2851	2021	urine	07B	Central	Y	unicycler	5246054	4827464	24	blaNDM-5	1	yes	no	p07B21001_A	1_1_1_1_1_1_1_1_1	yes	yes	blaOXA-181	1	yes	no	p07B21001_C	NA	101929, 51479	AA307, AA010	AR038, AQ051	AA170, AA038	AH818, AH615	aadA2, blaCMY-42, blaCTX-M-15, blaNDM-5, blaOXA-181, blaTEM-1B, dfrA12, qnrS1, rmtB, sul1, tet(A)	Col(BS512), ColKP3, IncFIA, IncFII, IncI(Gamma), IncX3, IncX4, IncY
07B21CPO007	SAMN46342760	PRJNA855907	Klebsiella	Klebsiella pneumoniae	231	2021	stool/rectal swab	07B	Central	Y	unicycler	5645527	5402077	7	blaNDM-5	1	yes	no	p07B21007_A	1_1_1_1_1_1_1_1_1	yes	yes	blaOXA-232	1	yes	no	p07B21007_D	NA	129783, 6141	AA427, AA001	AR471, AQ023	AA021, AC129	AH570, AL194	aadA2, blaCTX-M-15, blaCTX-M-210, blaNDM-5, blaOXA-232, blaSHV-100, blaSHV-12, blaTEM-1B, blaTEM-1B, catA1, dfrA12, erm(B), mph(A), qnrS1, qnrS1, sul1	ColKP3, IncFIB(pQil), IncFII
07B21CPO008B	SAMN46342761	PRJNA855907	Klebsiella	Klebsiella pneumoniae	231	2021	blood	07B	Central	Y	hybracter	5594523	5446047	6	blaNDM-5	1	yes	no	p07B21008B_A	1_1_1_1_1_1_1_1_1	yes	yes	blaOXA-232	1	yes	no	p07B21008B_C	NA	128424, 6141	AA427, AA001	AR471, AQ023	AA021, AC129	AH570, AL194	aadA2, blaCTX-M-15, blaCTX-M-15, blaNDM-5, blaOXA-232, blaSHV-100, blaSHV-12, blaTEM-1B, catA1, dfrA12, mph(A), qnrS1, sul1	Col(BS512), ColKP3, IncFIB(pQil)
07C17CRGN003	SAMN46342762	PRJNA855907	Enterobacter	Enterobacter hormaechei subsp. xiangfangensis	114	2017	stool/rectal swab	07C	Central	Y	hybracter	5045645	4909804	10	blaNDM-1	1	yes	no	p07C17003_A	1_1_1_1_2_1_2	no	no	NA	0	NA	NA	NA	NA	83641	AA694	AS366	AA965	AJ458	aac(3)-IIa, aac(6')-Ib-cr, aac(6')-Ib-cr, ant(3'')-Ia, aph(3')-VI, blaACT-16, blaCTX-M-15, blaNDM-1, blaOXA-1, catB3, dfrA14, dfrA1, qnrB1, sul1	repA(dmsm701b_NDM1), repB(R1701)
07C17CRGN004	SAMN46342763	PRJNA855907	Enterobacter	Enterobacter hormaechei subsp. steigerwaltii	90	2017	urine	07C	Central	N	illumina	5148768	341810	103	blaNDM-1	1	no	no	264	1_1_1_1_2_1_1_1	no	no	NA	0	NA	NA	NA	NA	7825	NA	NA	AA038	AH618	aadA2, ant(2'')-Ia, blaACT-15, blaCTX-M-9, blaNDM-1, blaSHV-12, sul1	IncHI2, IncHI2A, IncX3, pKP1433
07C18CPO002B	SAMN46342764	PRJNA855907	Escherichia	Escherichia coli	4554	2018	stool/rectal swab	07C	Central	N	illumina	4961013	176535	465	blaNDM-5	1	no	no	496	1_1_1_1_1_1	no	no	NA	0	NA	NA	NA	NA	9674	NA	NA	AA338	AI283	aadA2, blaNDM-5, blaTEM-1A, dfrA12, qnrS1, rmtB, sul1	IncFII, IncFII(pCoo)
07C21CPO002	SAMN46342765	PRJNA855907	Escherichia	Escherichia coli	405	2021	stool/rectal swab	07C	Central	N	illumina	5305778	99866	310	blaNDM-5	1	no	no	5101	1_1_1_1_1	no	no	NA	0	NA	NA	NA	NA	5596	NA	NA	AA172	-	aac(3)-IId, aac(6')-Ib-cr, aac(6')-Ib-cr, aadA2, aadA5, blaCTX-M-15, blaNDM-5, blaOXA-1, blaTEM-1B, catB3, dfrA12, dfrA17, sul1, tet(B)	IncFIA, IncFIB(AP001918), IncFII(pAMA1167-NDM-5)
07C21CPO004	SAMN46342766	PRJNA855907	Escherichia	Escherichia coli	46	2021	urine	07C	Central	N	illumina	4784722	114503	186	blaNDM-5	1	no	no	496	1_1_1_1_1_1	no	no	NA	0	NA	NA	NA	NA	9254	NA	NA	AA172	AH832	aadA2, blaCMY-145, blaCTX-M-15, blaNDM-5, dfrA12, erm(B), mph(A), sul1, tet(A)	Col(BS512), IncFIA, IncFII(pRSB107), IncI(Gamma)
07CCRGNY2001	SAMN46342767	PRJNA855907	Klebsiella	Klebsiella pneumoniae	11	2011	urine	07C	Central	N	illumina	5502872	361357	89	blaNDM-1	1	no	no	174	1_1_2	no	no	NA	0	NA	NA	NA	NA	16086	NA	NA	AB187	-	aac(3)-IId, aac(6')-Ib-cr, aac(6')-Ib-cr, blaCTX-M-15, blaDHA-7, blaNDM-1, blaOXA-1, blaSHV-182, catB3, fosA6, rmtC, sul1	IncC, IncFIB(pQil), IncFII(K)
07D18CPO002	SAMN46342768	PRJNA855907	Escherichia	Escherichia coli	361	2018	blood	07D	Central	Y	unicycler	5305769	4501911	26	blaNDM-5	1	yes	no	p07D18002_B	1_1_1_1_1_1_1_1_1	yes	yes	blaOXA-181, blaOXA-181	2	yes	no	p07D18002_A	NA	138556, 132219	AA403, AA307	AR393, AR038	AA038, AA170	AH615, AH818	aadA2, aadA22, aph(3'')-Ib, aph(6)-Id, blaNDM-5, blaOXA-181, blaOXA-181, blaTEM-1B, blaTEM-1B, dfrA12, erm(B), floR, mph(A), rmtB, sul1, sul2, tet(A), tet(A), tet(A)	ColKP3, ColKP3, IncFIA, IncFIB(H89-PhagePlasmid), IncFII, IncI1-I(Alpha), IncQ1, IncX3, p0111
07D19CPO001A	SAMN29503437	PRJNA855907	Enterobacter	Enterobacter hormaechei subsp. xiangfangensis	171	2019	other	07D	Central	N	illumina	4952335	302706	135	blaNDM-1	1	no	no	3819	1_1_1_1_2_1_1_1_1	no	no	NA	0	NA	NA	NA	NA	9957	NA	NA	AE581	AO392	aac(6')-Ib-cr, aac(6')-Ib-cr, ant(3'')-Ia, aph(3')-VI, blaACT-16, blaNDM-1, blaOXA-1, catA1, catB3, dfrA14, dfrA5, qnrB1, sul1, tet(C)	IncHI2, IncHI2A
07D19CPO002B	SAMN29503438	PRJNA855907	Escherichia	Escherichia coli	44	2019	urine	07D	Central	N	illumina	5015996	83662	284	blaNDM-5	1	no	no	167	1_1	no	no	NA	0	NA	NA	NA	NA	3167	NA	NA	AA038	AH615	aac(3)-IIa, aac(6')-Ib-cr, aac(6')-Ib-cr, aph(3'')-Ib, aph(6)-Id, blaCTX-M-15, blaNDM-5, blaOXA-1, catB3, mph(A), sul2, tet(A)	IncFIA, IncFIB(AP001918), IncFIB(H89-PhagePlasmid), IncX3
07D19CPO004	SAMN29503440	PRJNA855907	Escherichia	Escherichia coli	448	2019	other	07D	Central	Y	hybracter	5236380	4907018	8	blaNDM-5	1	yes	no	p07D19004_A	1_1_1_1_1_1_1_1_1	no	no	NA	0	NA	NA	NA	NA	120503	AA307	AR038	AA170	AH818	aadA2, blaCMY-42, blaNDM-5, dfrA12, mph(A), sul1, tet(A)	IncFIA, IncFII, IncI1-I(Alpha), IncI(Gamma)
07D20CPO003	SAMN29503443	PRJNA855907	Escherichia	Escherichia coli	167	2020	sputum/endotracheal secretions/bronchoalveolar lavage	07D	Central	N	illumina	5055184	141393	210	blaNDM-5	1	no	no	167	1_1	no	no	NA	0	NA	NA	NA	NA	3166	NA	NA	AA038	AH615	aac(6')-Ib-cr, aac(6')-Ib-cr, blaCMY-145, blaNDM-5, blaOXA-1, catB3, mph(A), tet(A)	IncFIA, IncX3
07D21CPO001	SAMN46342769	PRJNA855907	Escherichia	Escherichia coli	361	2021	urine	07D	Central	N	illumina	5112875	125625	266	blaNDM-5	1	no	no	380	1_1_1_1_1	no	no	NA	0	NA	NA	NA	NA	6707	NA	NA	AD091	-	aadA1, blaCMY-145, blaNDM-5, blaOXA-1, blaTEM-1B, catA1, mph(A), qepA4, rmtB, sul1	Col(BS512), IncFIA, IncFIB(pB171), IncFII, IncI(Gamma), IncY
08A1213CRGN017	SAMN46342770	PRJNA855907	Klebsiella	Klebsiella pneumoniae	14	2013	urine	08A	Central	Y	trycycler	6017884	5431327	5	blaNDM-1	1	yes	no	p08A1213017_A	1_1_1_1_2_1_1_1_2_1	yes	yes	blaOXA-232	1	yes	no	p08A1213017_D	NA	298974, 6141	AA270, AA001	AQ893, AQ023	AA405, AC129	AI439, AL194	ARR-3, aac(3)-IId, aac(6')-Ib, aac(6')-Ib, aac(6')-Ib-cr, aac(6')-Ib-cr, aac(6')-Ib-cr, aac(6')-Ib-cr, aac(6')-Ib-cr, aac(6')-Ib-cr, aadA1, aadA2, ant(3'')-Ia, aph(3'')-Ib, aph(3')-VI, aph(6)-Id, armA, blaCTX-M-15, blaCTX-M-15, blaCTX-M-15, blaCTX-M-15, blaNDM-1, blaOXA-1, blaOXA-1, blaOXA-232, blaOXA-9, blaSHV-100, blaSHV-155, blaTEM-1A, blaTEM-1A, catA1, catB3, catB3, cmlA1, dfrA1, dfrA12, dfrA…	ColKP3, IncFIA(HI1), IncFIB(K), IncFIB(pNDM-Mar), IncHI1B(pNDM-MAR), IncR
08A14CRGN001org1	SAMN46342771	PRJNA855907	Klebsiella	Klebsiella pneumoniae	147	2014	blood	08A	Central	Y	unicycler	5866026	5404072	14	blaNDM-1	1	no	no	ctg08A14001org1_2	1_1_1_1_1	yes	no	blaOXA-181	1	yes	no	p08A14001org1_E	NA	24448, 7036	AA394	AR367	AC129, AE581	AL194, AO392	ARR-3, ARR-3, ARR-3, aac(6')-Ib-Hangzhou, aac(6')-Ib-Hangzhou, aac(6')-Ib-Hangzhou, aac(6')-Ib-cr, aac(6')-Ib-cr, aac(6')-Ib-cr, aph(3'')-Ib, aph(3'')-Ib, aph(6)-Id, aph(6)-Id, blaCTX-M-15, blaCTX-M-15, blaNDM-1, blaOXA-181, blaSHV-67, blaTEM-1B, dfrA14, fosA, mph(A), rmtF, rmtF, rmtF, sul2	ColKP3, IncFIB(pKPHS1), IncFII(pKPX1), IncR, repB(R1701)
08A15CRGN027	SAMN46342772	PRJNA855907	Escherichia	Escherichia coli	1702	2015	stool/rectal swab	08A	Central	N	illumina	5156645	200951	154	blaNDM-7	1	no	no	221	1_1	no	no	NA	0	NA	NA	NA	NA	3264	NA	NA	AA038	AH615	blaCMY-145, blaNDM-7, erm(B), mph(A)	IncFIA, IncX3
08A16CRGN002	SAMN46342773	PRJNA855907	Escherichia	Escherichia coli	617	2016	stool/rectal swab	08A	Central	N	illumina	4954937	168592	184	blaNDM-5	1	no	no	496	1_1_1_1_1	no	no	NA	0	NA	NA	NA	NA	5596	NA	NA	AA324	AI219	aac(6')-Ib-cr, aac(6')-Ib-cr, aadA2, aadA5, aph(3'')-Ib, aph(6)-Id, blaCTX-M-15, blaNDM-5, blaOXA-1, catA1, catB3, dfrA12, dfrA17, mph(A), sul1, sul2, tet(B)	Col(BS512), IncFIA, IncFIB(AP001918)
08A16CRGN004A	SAMN46342774	PRJNA855907	Escherichia	Escherichia coli	2659	2016	stool/rectal swab	08A	Central	N	illumina	5285812	184281	244	blaNDM-5	1	no	no	496	1_1_1_1_1_1	no	no	NA	0	NA	NA	NA	NA	9674	NA	NA	AA323	AI214	aadA2, blaCMY-42, blaNDM-5, dfrA12, sul1	IncFIB(K), IncFII, IncI(Gamma)
08A17CRGN002	SAMN46342775	PRJNA855907	Escherichia	Escherichia coli	156	2017	other	08A	Central	Y	unicycler	5153130	4724095	9	blaNDM-5	1	yes	no	p08A17002_A	1_1_1_1_1_1_1	no	no	NA	0	NA	NA	NA	NA	128003	AA238	AQ779	AA322	AI211	aadA2, blaNDM-5, blaTEM-1B, dfrA12, mph(A), qepA4, sul1, sul1, tet(B)	IncFIB(pB171), IncI1-I(Alpha), IncY
08A17CRGN005A	SAMN46342776	PRJNA855907	Enterobacter	Enterobacter hormaechei subsp. hormaechei	696	2017	stool/rectal swab	08A	Central	N	illumina	4817440	113096	91	blaNDM-1	1	no	no	3000	1_1_1_1_2_1_1_1_2	no	no	NA	0	NA	NA	NA	NA	8261	NA	NA	AA038	-	ARR-3, aac(3)-IIa, aac(6')-Ib-cr, aac(6')-Ib-cr, aadA16, aph(3'')-Ib, aph(3')-Ia, aph(6)-Id, blaNDM-1, blaTEM-1A, dfrA27, floR, mph(A), qnrB6, sul1, sul1, sul2, tet(A)	IncHI2, IncN
08A17CRGN006	SAMN46342777	PRJNA855907	Klebsiella	Klebsiella pneumoniae	37	2017	stool/rectal swab	08A	Central	N	illumina	5431985	275357	76	blaNDM-1	1	no	no	8990	1_1_1_1_2_1_1_1_2_1	no	no	NA	0	NA	NA	NA	NA	14122	NA	NA	AE581	AO392	blaCTX-M-15, blaNDM-1, blaSHV-81, fosA6	IncFIB(K)(pCAV1099-114), IncFIB(pQil)
08A18CPO002	SAMN46342778	PRJNA855907	Escherichia	Escherichia coli	10	2018	stool/rectal swab	08A	Central	N	illumina	5077128	128166	434	blaNDM-5	1	no	no	496	1_1_1_1_1	no	no	NA	0	NA	NA	NA	NA	5596	NA	NA	AA338	AI283	aadA2, aadA5, aph(3'')-Ib, aph(6)-Id, blaNDM-5, blaTEM-1B, dfrA12, dfrA17, erm(B), mph(A), rmtB, sul1, sul2, tet(A)	Col156, IncFIA, IncFII
08A18CPO003	SAMN46342779	PRJNA855907	Escherichia	Escherichia coli	405	2018	blood	08A	Central	Y	unicycler	5439456	5158254	18	blaNDM-5	1	yes	no	p08A18003_A	1_1_1_1_1_1_1	no	no	NA	0	NA	NA	NA	NA	100693	AA302	AR025	AA172	AH831	aac(3)-IId, aac(6')-Ib-cr, aac(6')-Ib-cr, aadA2, aadA5, blaCTX-M-15, blaNDM-5, blaOXA-1, blaTEM-1B, catB3, dfrA12, dfrA17, sul1, sul1, tet(B)	IncFIA, IncFIB(AP001918), IncFII(pAMA1167-NDM-5), p0111
08A18CPO005	SAMN46342780	PRJNA855907	Escherichia	Escherichia coli	405	2018	stool/rectal swab	08A	Central	N	illumina	5308153	106187	254	blaNDM-5	1	no	no	5101	1_1_1_1_1	no	no	NA	0	NA	NA	NA	NA	5596	NA	NA	-	-	aac(3)-IId, aac(6')-Ib-cr, aac(6')-Ib-cr, aadA2, aadA5, blaNDM-5, blaOXA-1, dfrA12, dfrA17, sul1, tet(B)	IncFIA, IncFIB(AP001918), IncFII(pAMA1167-NDM-5), p0111
08A19CPO007	SAMN29503449	PRJNA855907	Klebsiella	Klebsiella pneumoniae	15	2019	other	08A	Central	Y	unicycler	6444553	5434311	11	blaNDM-5	1	no	no	ctg08A19007_2	1_1_1_1_2_1_2	yes	no	blaOXA-181	1	yes	no	p08A19007_E	NA	108974, 51478	AA010	AQ051	AA038, AA405	AH615, AI436	aac(3)-IId, aac(6')-Ib, aac(6')-Ib-cr, aac(6')-Ib-cr, aac(6')-Ib-cr, aadA1, aph(3')-VI, aph(3')-VI, armA, blaCTX-M-15, blaCTX-M-15, blaNDM-5, blaOXA-1, blaOXA-181, blaOXA-9, blaSHV-100, blaTEM-1C, catB3, fosA6, mph(A), mph(A), mph(E), msr(E), qnrS1, qnrS1, qnrS1, qnrS1, sul2, tet(A)	ColKP3, IncFIB(K), IncFIB(pKPHS1), IncFIB(pNDM-Mar), IncFII(29), IncHI1B(pNDM-MAR), IncR, IncX3, IncX3, repA(pKOX)
08A19CPO009	SAMN29503450	PRJNA855907	Escherichia	Escherichia coli	11021	2019	stool/rectal swab	08A	Central	Y	unicycler	5399047	5046600	8	blaNDM-5	1	yes	no	p08A19009_A	1_1_1_1_1_1_1_2	no	no	NA	0	NA	NA	NA	NA	169227	AA124	AQ381	AA324	AI219	aac(6')-Ib-cr, aac(6')-Ib-cr, aadA2, aadA5, blaCMY-42, blaNDM-5, blaOXA-1, catA1, catB3, dfrA12, dfrA17, mph(A), sul1, sul1, tet(B)	Col(BS512), IncFIA, IncFIB(AP001918), IncI(Gamma)
08A20CPO001	SAMN29503451	PRJNA855907	Escherichia	Escherichia coli	69	2020	stool/rectal swab	08A	Central	N	illumina	5333313	260398	377	blaNDM-5	1	no	no	5101	1_1_1_1_1	no	no	NA	0	NA	NA	NA	NA	5596	NA	NA	AD450	-	aadA2, aph(3'')-Ib, aph(6)-Id, blaNDM-5, blaTEM-1B, dfrA12, dfrA7, erm(B), mph(A), rmtB, sul1, sul2, tet(A)	IncFIA, IncFII, IncQ1
08A20CPO005	SAMN29503455	PRJNA855907	Escherichia	Escherichia coli	131	2020	stool/rectal swab	08A	Central	N	illumina	5189046	158730	438	blaNDM-5	1	no	no	9179	1_1_1_1_1_1	no	no	NA	0	NA	NA	NA	NA	9674	NA	NA	-	-	aadA2, blaCTX-M-15, blaNDM-5, dfrA12, sul1	IncFIA, IncFII
08A21CPO001	SAMN46342781	PRJNA855907	Klebsiella	Klebsiella pneumoniae	147	2021	stool/rectal swab	08A	Central	N	illumina	5486634	56725	175	blaNDM-1	1	no	no	3200	1_1	no	no	NA	0	NA	NA	NA	NA	3391	NA	NA	AA019	AH565	ARR-3, aph(3')-VI, blaCTX-M-15, blaNDM-1, blaSHV-67, catB3, fosA, qnrS1, sul1	IncFIB(pQil), IncR
08A21CPO005	SAMN46342782	PRJNA855907	Escherichia	Escherichia coli	361	2021	unknown	08A	Central	Y	trycycler	5514613	4934432	8	blaNDM-5	1	yes	no	p08A21005_E	1_1_1_1_1_1_1_1_1	yes	yes	blaOXA-232	1	yes	no	p08A21005_G	NA	82357, 6141	AA100, AA001	AQ290, AQ023	AA338, AC129	AI283, AL194	aadA2, aadA5, blaCMY-42, blaCTX-M-15, blaCTX-M-15, blaNDM-5, blaOXA-232, blaTEM-1B, dfrA12, dfrA17, mph(A), qnrS1, sul1, sul1, tet(B)	ColKP3, IncFIB(pB171), IncFII, IncI(Gamma), IncY, repA(pKOX)
08ACRGNY2001	SAMN46342783	PRJNA855907	Morganella	Morganella morganii	NA	2010	urine	08A	Central	N	illumina	4005359	192084	80	blaNDM-1	1	no	no	9901	1_1	no	no	NA	0	NA	NA	NA	NA	23479	NA	NA	AC237	AL339	aac(3)-IId, aadA2, armA, blaCTX-M-15, blaDHA-1, blaNDM-1, dfrA12, mph(E), msr(E), sul1, sul1, tet(B)	None
08ACRGNY2002	SAMN46342784	PRJNA855907	Klebsiella	Klebsiella pneumoniae	11	2010	unknown	08A	Central	N	illumina	5571434	270156	110	blaNDM-1	1	no	no	5000	1_1_1_1	no	no	NA	0	NA	NA	NA	NA	5352	NA	NA	AA274	AI071	ARR-3, aac(3)-IIa, aac(6')-Ib-Hangzhou, aac(6')-Ib-cr, aph(3')-Ia, blaNDM-1, blaOXA-1, blaSHV-182, catB3, fosA6, rmtF	IncFIB(K), IncFII(K), IncFII(pKPX1)
08B17CRGN001	SAMN46342785	PRJNA855907	Enterobacter	Enterobacter hormaechei subsp. xiangfangensis	114	2017	stool/rectal swab	08B	Central	Y	hybracter	5023751	4894953	8	blaNDM-1	1	yes	no	p08B17001_A	1_1_1_1_2_1_2	no	no	NA	0	NA	NA	NA	NA	83631	AA694	AS366	AA965	AJ458	aac(3)-IIa, aac(6')-Ib-cr, aac(6')-Ib-cr, ant(3'')-Ia, aph(3')-VI, blaACT-16, blaCTX-M-15, blaNDM-1, blaOXA-1, catB3, dfrA14, dfrA1, qnrB1, sul1	repA(dmsm701b_NDM1), repB(R1701)
08B21CPO001	SAMN46342786	PRJNA855907	Escherichia	Escherichia coli	405	2021	stool/rectal swab	08B	Central	N	illumina	5263202	88239	289	blaNDM-5	1	no	no	496	NA	no	no	NA	0	NA	NA	NA	NA	1164	NA	NA	-	-	aac(3)-IId, aac(6')-Ib-cr, aac(6')-Ib-cr, aadA2, aadA5, blaCTX-M-15, blaNDM-5, blaOXA-1, blaTEM-1B, catB3, dfrA12, dfrA17, sul1, tet(B)	IncFIA, IncFIB(AP001918), IncFII(pAMA1167-NDM-5)
08B21CPO007	SAMN46342787	PRJNA855907	Klebsiella	Klebsiella pneumoniae	485	2021	unknown	08B	Central	N	illumina	5499446	178251	131	blaNDM-5	1	no	no	167	1_1	no	no	NA	0	NA	NA	NA	NA	3167	NA	NA	AA038	AH615	aph(3'')-Ib, aph(6)-Id, blaDHA-1, blaNDM-5, blaSHV-148, blaTEM-1B, dfrA14, fosA, mph(A), qnrB4, sul1, sul2	IncFIB(K), IncFII(K), IncQ1, IncX3
09A1213CRGN004	SAMN46342788	PRJNA855907	Klebsiella	Klebsiella pneumoniae	147	2013	urine	09A	Central	N	illumina	5499867	518875	80	blaNDM-1	1	no	no	352	1_1_1_1	no	no	NA	0	NA	NA	NA	NA	5352	NA	NA	-	-	ARR-2, blaCTX-M-15, blaNDM-1, blaOXA-1, blaSHV-67, catB3, dfrA14, fosA, mph(A), qnrB1, rmtF	IncFII(pKPX1), IncR
09A16CRGN001	SAMN46342789	PRJNA855907	Klebsiella	Klebsiella pneumoniae	101	2016	stool/rectal swab	09A	Central	Y	hybracter	5579227	5443529	5	blaNDM-1	1	yes	no	p09A16001_A	1_1_1_1_2_1_2	no	no	NA	0	NA	NA	NA	NA	126579	AA468	AR604	AB187	AJ833	aac(3)-IIa, aac(6')-Ib-cr, aac(6')-Ib-cr, aac(6')-Ib-cr, aac(6')-Ib, aadA1, aph(3'')-Ib, aph(6)-Id, blaCTX-M-15, blaNDM-1, blaOXA-1, blaOXA-9, blaSHV-100, blaTEM-219, catB3, dfrA14, qnrS1, sul2	IncFIA(HI1), IncR
09A16CRGN002	SAMN46342790	PRJNA855907	Escherichia	Escherichia coli	5954	2016	unknown	09A	Central	Y	hybracter	5458418	5022592	6	blaNDM-5	1	yes	no	p09A16002_B	1_1_1_1_1_1_1_1_1	no	no	NA	0	NA	NA	NA	NA	97939	AA100	AQ290	AA338	AI283	aac(3)-IId, aac(6')-Ib-cr, aac(6')-Ib-cr, aadA2, aadA5, aph(3'')-Ib, aph(6)-Id, blaCMY-4, blaCTX-M-15, blaCTX-M-15, blaNDM-5, blaOXA-1, blaTEM-1B, blaTEM-1B, catB3, dfrA12, dfrA17, erm(B), mph(A), mph(A), rmtB, sul1, sul1, sul2, tet(A)	IncB/O/K/Z, IncFIA, IncFIB(AP001918), IncFII
09A16CRGN009A	SAMN46342791	PRJNA855907	Klebsiella	Klebsiella pneumoniae	147	2016	stool/rectal swab	09A	Central	N	illumina	5543424	519000	60	blaNDM-1	1	no	no	3201	1_1_1_1_2_1_2	no	no	NA	0	NA	NA	NA	NA	16777	NA	NA	AA019	AH565	ARR-3, aac(6')-Ib-cr, aac(6')-Ib-cr, aadA1, aph(3')-VI, blaCTX-M-15, blaNDM-1, blaOXA-1, blaOXA-9, blaSHV-67, blaTEM-1A, catB3, fosA, qnrS1, sul1	IncFIB(pQil), IncR
09A16CRGN009B	SAMN46342792	PRJNA855907	Escherichia	Escherichia coli	156	2016	stool/rectal swab	09A	Central	N	illumina	4958229	291435	95	blaNDM-5	1	no	no	495	1_1_1_1_1	no	no	NA	0	NA	NA	NA	NA	5595	NA	NA	AA322	AI211	aadA2, blaNDM-5, blaTEM-1B, dfrA12, mph(A), qepA4, sul1, tet(B)	IncFIB(pB171), IncX4
09A17CRGN001A	SAMN46342793	PRJNA855907	Enterobacter	Enterobacter hormaechei subsp. xiangfangensis	1325	2017	stool/rectal swab	09A	Central	N	illumina	5384250	309555	136	blaNDM-1	1	no	no	1766	1	no	no	NA	0	NA	NA	NA	NA	2022	NA	NA	AA626	AI878	ARR-3, aac(3)-IId, aadA1, armA, blaACT-16, blaCTX-M-15, blaDHA-7, blaNDM-1, blaOXA-1, blaOXA-9, blaTEM-1A, catB3, mcr-9, mph(A), mph(E), msr(E), qnrB4, sul1, sul2, tet(D)	IncC, IncFII(Yp), IncHI2, IncHI2A
09A17CRGN002	SAMN46342794	PRJNA855907	Enterobacter	Enterobacter bugandensis	599	2017	wound	09A	Central	N	illumina	5066359	227909	63	blaNDM-6	1	no	no	7562	1_1_1_1_2_1_1_1	no	no	NA	0	NA	NA	NA	NA	9894	NA	NA	AA038	AH618	aac(6')-Ib-cr, aac(6')-Ib-cr, blaNDM-6, blaOXA-1, blaSHV-12, catB3, dfrA14, qnrB1, tet(A)	IncX3
09A17CRGN006A	SAMN46342795	PRJNA855907	Klebsiella	Klebsiella pneumoniae	14	2017	stool/rectal swab	09A	Central	Y	unicycler	5769416	5145502	28	blaNDM-1	1	no	no	ctg09A17006A_8	1_1_1_1_2_1_1_1_2_1	yes	no	blaOXA-232	1	yes	no	p09A17006A_C	NA	14119, 6141	AA001	AQ023	AC129, AE581	AL194, AO392	ARR-3, aac(3)-IId, aac(6')-Ib, aac(6')-Ib-cr, aac(6')-Ib-cr, aac(6')-Ib-cr, aadA1, aadA2, ant(3'')-Ia, aph(3'')-Ib, aph(3')-VI, aph(6)-Id, armA, blaCTX-M-15, blaNDM-1, blaOXA-1, blaOXA-232, blaOXA-9, blaSHV-100, blaSHV-155, blaTEM-1A, catB3, cmlA1, dfrA1, dfrA12, ere(A), erm(B), fosA6, mph(E), msr(E), sul1, sul1, sul2	ColKP3, IncFIA(HI1), IncFIB(K), IncFIB(pNDM-Mar), IncFII, IncHI1B(pNDM-MAR), IncR
09A17CRGN006B	SAMN46342796	PRJNA855907	Escherichia	Escherichia coli	940	2017	stool/rectal swab	09A	Central	N	illumina	4933011	123258	285	blaNDM-5	1	no	no	167	1_1	no	no	NA	0	NA	NA	NA	NA	3167	NA	NA	AA038	AH615	aadA1, aph(3'')-Ib, aph(6)-Id, blaCMY-42, blaNDM-5, blaTEM-1B, dfrA1, erm(B), mph(A), sul2, tet(B)	IncFIA, IncI(Gamma), IncX3
09A17CRGN011	SAMN46342797	PRJNA855907	Escherichia	Escherichia coli	405	2017	stool/rectal swab	09A	Central	N	illumina	5348800	105370	431	blaNDM-5	1	no	no	9179	1_1_1_1_1_1	no	no	NA	0	NA	NA	NA	NA	9674	NA	NA	AA338	AI283	aadA2, blaCTX-M-15, blaNDM-5, blaTEM-1B, dfrA12, rmtB, sul1, tet(B)	Col(BS512), IncFIA, IncFII, p0111
09A17CRGN013	SAMN46342798	PRJNA855907	Klebsiella	Klebsiella pneumoniae	147	2017	stool/rectal swab	09A	Central	N	illumina	5496985	249030	71	blaNDM-1	1	no	no	13577	1_1_1_1_2_1_2	no	no	NA	0	NA	NA	NA	NA	16777	NA	NA	AA019	AH565	ARR-3, aac(6')-Ib-cr, aac(6')-Ib-cr, aadA1, aph(3')-VI, blaCTX-M-15, blaNDM-1, blaOXA-1, blaOXA-9, blaSHV-67, blaTEM-1A, catB3, fosA, qnrS1, sul1	IncFIB(pQil)
09A18CPO007	SAMN46342799	PRJNA855907	Escherichia	Escherichia coli	1284	2018	stool/rectal swab	09A	Central	N	illumina	4837662	85056	205	blaNDM-5	1	no	no	381	1_1_1_1_1_1	no	no	NA	0	NA	NA	NA	NA	9559	NA	NA	AA324	AI219	aadA2, blaCMY-42, blaNDM-5, dfrA12, sul1, tet(B)	Col(BS512), IncFIA, IncFIB(AP001918), IncI(Gamma)
09A18CPO009	SAMN46342800	PRJNA855907	Escherichia	Escherichia coli	940	2018	stool/rectal swab	09A	Central	Y	hybracter	5276483	4945742	11	blaNDM-5	1	yes	no	p09A18009_B	1_1_1_2_1	no	no	NA	0	NA	NA	NA	NA	46909	AA010	AQ043	AA038	AH615	aadA1, aadA1, blaCMY-42, blaNDM-5, blaTEM-1B, dfrA1, erm(B), mph(A), tet(B)	Col(BS512), IncFIA, IncI(Gamma), IncX3, IncY
09A19CPO001	SAMN29503456	PRJNA855907	Escherichia	Escherichia coli	167	2019	stool/rectal swab	09A	Central	Y	hybracter	4891137	4740497	4	blaNDM-5	1	yes	no	p09A19001_A	1_1_1_1_1_1_1_1_2	no	no	NA	0	NA	NA	NA	NA	140368	AA307	AR046	AA170	AH819	aac(6')-Ib-cr, aac(6')-Ib-cr, aadA2, aph(3'')-Ib, aph(6)-Id, blaCTX-M-15, blaNDM-5, blaOXA-1, catB3, dfrA12, mph(A), sul1, sul2, tet(A)	IncFIA, IncFIB(AP001918)
09A19CPO002	SAMN29503457	PRJNA855907	Escherichia	Escherichia coli	8346	2019	stool/rectal swab	09A	Central	Y	hybracter	5177891	4976305	6	blaNDM-5	1	yes	no	p09A19002_A	1_1_1_1_1_1_1_1_1	no	no	NA	0	NA	NA	NA	NA	143293	AA307	AR043	AA170	AH820	aadA2, blaCMY-42, blaNDM-5, blaTEM-1B, catA2, dfrA12, erm(B), mph(A), mph(A), rmtB, sul1, sul1	IncFIA, IncFII, IncI(Gamma)
09A19CPO003	SAMN29503458	PRJNA855907	Klebsiella	Klebsiella pneumoniae	147	2019	stool/rectal swab	09A	Central	Y	hybracter	5905466	5472553	8	blaNDM-1	1	yes	no	p09A19003_A	1_1_1_1_2_2	no	no	NA	0	NA	NA	NA	NA	100096	AA445	AR535	AA046	AH632	aac(3)-IIa, aac(6')-Ib-cr, aac(6')-Ib-cr, ant(3'')-Ia, aph(3')-Ia, aph(3'')-Ib, aph(6)-Id, ARR-2, blaCTX-M-15, blaNDM-1, blaOXA-10, blaOXA-1, blaSHV-67, blaTEM-1B, catB3, cmlA1, dfrA14, dfrA1, floR, fosA, mph(A), qnrS1, rmtC, sul1, sul1, sul1, sul2, tet(A)	Col440I, IncC, IncFIB(pQil), IncFII(Yp), repB(R1701)
09A19CPO004A	SAMN29503459	PRJNA855907	Klebsiella	Klebsiella pneumoniae	383	2019	stool/rectal swab	09A	Central	Y	trycycler	5843488	5360726	3	blaNDM-5, blaNDM-5	2	yes	no	p09A19004A_B	1_1_1_1_2_1_2, 1_1_1_1_2_1_2	yes	yes	blaOXA-48	1	yes	no	p09A19004A_B	NA	376748, 106014	AA268, AA251	AQ867, AQ798	AA405, AA002	AI436, AH529	aac(6')-Ib, aac(6')-Ib, aac(6')-Ib-cr, aac(6')-Ib-cr, aadA1, aadA1, aph(3'')-Ib, aph(3'')-Ib, aph(3')-Ia, aph(3')-Ia, aph(3')-VI, aph(3')-VI, aph(3')-VIb, aph(6)-Id, armA, blaCTX-M-14b, blaCTX-M-15, blaCTX-M-15, blaNDM-5, blaNDM-5, blaOXA-48, blaOXA-9, blaOXA-9, blaSHV-148, blaTEM-1C, blaTEM-1C, catA1, catA1, catA1, dfrA5, fosA, mph(A), mph(A), mph(E), msr(E), qnrS1, qnrS1, sul1, sul2, tet(A)	IncFIB(pNDM-Mar), IncHI1B(pNDM-MAR), IncL
09A19CPO004B	SAMN29503460	PRJNA855907	Escherichia	Escherichia coli	617	2019	stool/rectal swab	09A	Central	Y	hybracter	5137866	4953653	7	blaNDM-5	1	yes	no	p09A19004B_A	1_1_1_1_1_1_1_2	yes	yes	blaOXA-244	1	no	yes	ch09A19004B	NA	169139	AA124	AQ381	AA324	AI219	aac(6')-Ib-cr, aac(6')-Ib-cr, aadA2, aadA5, aph(3'')-Ib, aph(6)-Id, blaCTX-M-15, blaCTX-M-15, blaNDM-5, blaOXA-1, blaOXA-244, catA1, catB3, dfrA12, dfrA17, mph(A), sul1, sul1, sul2, tet(B)	Col(BS512), IncFIA, IncFIB(AP001918)
09A19CPO006	SAMN29503462	PRJNA855907	Escherichia	Escherichia coli	46	2019	stool/rectal swab	09A	Central	Y	hybracter	4941059	4684933	4	blaNDM-5	1	yes	no	p09A19006_A	1_1_1_1_1_1_1_1_1	no	no	NA	0	NA	NA	NA	NA	166109	AA278	AQ935	AA172	AH832	aadA2, blaCTX-M-15, blaNDM-5, blaTEM-1B, dfrA12, erm(B), mph(A), rmtB, sul1, tet(A)	IncB/O/K/Z, IncFIA, IncFII(pRSB107)
09A19CPO012	SAMN29503468	PRJNA855907	Escherichia	Escherichia coli	648	2019	stool/rectal swab	09A	Central	N	illumina	5384002	172803	250	blaNDM-5	1	no	no	496	1_1_1_1_1_1	no	no	NA	0	NA	NA	NA	NA	9674	NA	NA	AE581	-	aadA2, blaNDM-5, blaTEM-1B, dfrA12, mph(A), sul1, tet(A)	Col(BS512), IncFIA, IncFIB(AP001918)
09A19CPO013	SAMN29503469	PRJNA855907	Enterobacter	Enterobacter hormaechei subsp. hoffmannii	152	2019	urine	09A	Central	Y	hybracter	4930857	4585021	4	blaNDM-1	1	yes	no	p09A19013_A	1_2_1_1_2	no	no	NA	0	NA	NA	NA	NA	335241	AA226	AQ739	AA739	AJ059	aac(6')-Ib-cr, aac(6')-Ib-cr, aac(6')-Ib-cr, aac(6')-Ib-cr, aadA16, ant(3'')-Ia, ant(3'')-Ia, ARR-3, blaACT-14, blaNDM-1, blaOXA-10, blaOXA-1, catA1, catB3, dfrA27, qnrB1, sul1, sul1	IncHI2A, IncHI2
09A19CPO015	SAMN29503471	PRJNA855907	Enterobacter	Enterobacter hormaechei subsp. xiangfangensis	171	2019	stool/rectal swab	09A	Central	N	illumina	4954713	406812	107	blaNDM-1	1	no	no	6139	1_1_1_1_2_1_1_1_1	no	no	NA	0	NA	NA	NA	NA	13754	NA	NA	AE581	-	aac(6')-Ib-cr, aac(6')-Ib-cr, ant(3'')-Ia, aph(3')-VI, blaACT-16, blaNDM-1, blaOXA-1, catA1, catB3, dfrA14, dfrA5, qnrB1, sul1, tet(C)	IncHI2, IncHI2A
09A19CPO016	SAMN29503472	PRJNA855907	Escherichia	Escherichia coli	167	2019	stool/rectal swab	09A	Central	N	illumina	4826692	184563	149	blaNDM-19	1	no	no	3001	1_1_1_2_1	no	no	NA	0	NA	NA	NA	NA	12372	NA	NA	AA038	AH615	aph(3'')-Ib, aph(3')-Ia, aph(6)-Id, blaCTX-M-15, blaNDM-19, blaTEM-1B, qnrS1, sul2, tet(A)	Col(BS512), Col440II, IncX3, IncY
09A20CPO002	SAMN29503474	PRJNA855907	Escherichia	Escherichia coli	648	2020	stool/rectal swab	09A	Central	N	illumina	5234917	216229	179	blaNDM-5	1	no	no	8743	1_1_1_1_1_1	no	no	NA	0	NA	NA	NA	NA	9122	NA	NA	AA322	-	aadA5, blaCTX-M-15, blaNDM-5, blaTEM-1B, dfrA17, erm(B), mph(A), sul1, tet(B)	Col(BS512), IncFIB(pB171)
09A20CPO010	SAMN29503478	PRJNA855907	Escherichia	Escherichia coli	167	2020	skin/soft tissue	09A	Central	N	illumina	4931671	147238	178	blaNDM-7	1	no	no	9372	1_1_1_2_1	no	no	NA	0	NA	NA	NA	NA	12372	NA	NA	AE581	-	aph(3'')-Ib, aph(6)-Id, blaCTX-M-15, blaNDM-7, blaTEM-1B, erm(B), mph(A), qnrS1, sul2	Col(BS512), Col440II, IncFII, IncX3, IncY
09A21CPO002	SAMN46342801	PRJNA855907	Morganella	Morganella morganii	NA	2021	stool/rectal swab	09A	Central	N	illumina	3943774	62113	154	blaNDM-1	1	no	no	1339	1_1	no	no	NA	0	NA	NA	NA	NA	2460	NA	NA	-	-	aac(3)-IId, aadA2, armA, blaCTX-M-15, blaDHA-1, blaNDM-1, dfrA12, mph(E), msr(E), sul1, tet(B)	None
09A21CPO003	SAMN46342802	PRJNA855907	Escherichia	Escherichia coli	156	2021	stool/rectal swab	09A	Central	N	illumina	4767271	192985	109	blaNDM-5	1	no	no	495	1_1_1_1_1	no	no	NA	0	NA	NA	NA	NA	5595	NA	NA	AA322	AI211	aadA2, blaNDM-5, blaTEM-1B, dfrA12, mph(A), qepA4, sul1, tet(B)	IncFIB(pB171)
09A21CPO005	SAMN46342803	PRJNA855907	Escherichia	Escherichia coli	448	2021	stool/rectal swab	09A	Central	N	illumina	4962062	117751	270	blaNDM-5	1	no	no	3001	1_1_1_2_1	no	no	NA	0	NA	NA	NA	NA	45341	NA	NA	AA038	AH615	aac(3)-IId, aac(3)-IV, aac(6')-Ib-cr, aac(6')-Ib-cr, aadA1, aadA5, aph(3'')-Ib, aph(4)-Ia, aph(6)-Id, blaCTX-M-65, blaNDM-5, blaTEM-1B, dfrA17, floR, mph(A), sul1, sul2, tet(B)	IncFIA, IncFIB(AP001918), IncQ1, IncX3
09A21CPO007	SAMN46342804	PRJNA855907	Escherichia	Escherichia coli	167	2021	stool/rectal swab	09A	Central	N	illumina	4968015	160959	180	blaNDM-5	1	no	no	496	1_1_1_1_1_1	no	no	NA	0	NA	NA	NA	NA	9730	NA	NA	AA170	-	aadA2, blaCMY-42, blaNDM-5, blaTEM-1B, dfrA12, mph(A), rmtB, sul1	IncFIA, IncI(Gamma)
09A21CPO009	SAMN46342805	PRJNA855907	Klebsiella	Klebsiella pneumoniae	11	2021	stool/rectal swab	09A	Central	N	illumina	5648095	265101	152	blaNDM-4	1	no	no	174	1_1	no	no	NA	0	NA	NA	NA	NA	4041	NA	NA	AE580	AO391	aac(6')-Ib-cr, aac(6')-Ib3, aadA13, blaCTX-M-15, blaDHA-7, blaNDM-4, blaSHV-182, fosA6, qnrB1, sul1	IncC
09A21CPO015	SAMN46342806	PRJNA855907	Citrobacter	Citrobacter freundii	22	2021	stool/rectal swab	09A	Central	N	illumina	5288067	198341	114	blaNDM-1	1	no	no	349	1_1_1_1_2_1_1_1	no	no	NA	0	NA	NA	NA	NA	7911	NA	NA	AA038	AH618	aac(3)-IIa, aac(6')-Ib-cr, aac(6')-Ib-cr, aadA1, aph(3'')-Ib, aph(6)-Id, blaCMY-48, blaCTX-M-15, blaDHA-1, blaNDM-1, blaOXA-1, catB3, dfrA1, qnrB1, qnrB4, sul1, sul2	IncFIB(K), IncFII(Yp), IncX3
09ACRGNY2001	SAMN46342807	PRJNA855907	Providencia	Providencia rettgeri	NA	2010	urine	09A	Central	N	illumina	4950102	195596	156	blaNDM-1	1	no	no	9527	1_1_1_1_2_1_1_1_2_2_1	no	no	NA	0	NA	NA	NA	NA	11628	NA	NA	AA855	AJ255	aac(3)-IId, aac(6')-Ib-cr, aac(6')-Ib3, aadA1, aadA2, ant(2'')-Ia, aph(3')-VI, armA, blaCMY-6, blaNDM-1, blaOXA-1, blaTEM-1B, blaVEB-1, cmlA1, dfrA1, mph(E), msr(E), qnrA1, rmtC, sul1, tet(A)	None
09ACRGNY2004	SAMN46342808	PRJNA855907	Klebsiella	Klebsiella pneumoniae	147	2011	urine	09A	Central	N	illumina	5685247	2963868	90	blaNDM-1	1	no	no	5000	1_1_1_1	no	no	NA	0	NA	NA	NA	NA	5352	NA	NA	AA274	AI071	ARR-2, blaCTX-M-15, blaNDM-1, blaOXA-1, blaSHV-67, catB3, dfrA14, fosA, mph(A), qnrB1, rmtF	IncFIB(K), IncFII(pKPX1), IncR
09ACRGNY2012	SAMN46342809	PRJNA855907	Klebsiella	Klebsiella pneumoniae	147	2011	urine	09A	Central	N	illumina	5654738	414879	91	blaNDM-1	1	no	no	353	1_1_1_1	no	no	NA	0	NA	NA	NA	NA	5352	NA	NA	AA274	AI071	ARR-2, aac(6')-Ib-cr, aac(6')-Ib-cr, aac(6')-Ib-cr, aac(6')-Ib3, blaCTX-M-15, blaNDM-1, blaOXA-1, blaSHV-67, catB3, dfrA14, fosA, mph(A), qnrB1, rmtF	IncFIB(K), IncFII(pKPX1), IncR
09ACRGNY2013	SAMN46342810	PRJNA855907	Klebsiella	Klebsiella pneumoniae	147	2011	blood	09A	Central	N	illumina	5652518	710244	91	blaNDM-1	1	no	no	353	1_1_1_1	no	no	NA	0	NA	NA	NA	NA	5352	NA	NA	AA274	AI071	ARR-2, blaCTX-M-15, blaNDM-1, blaOXA-1, blaSHV-67, catB3, dfrA14, fosA, mph(A), qnrB1, rmtF	IncFIB(K), IncFII(pKPX1), IncR
09ACRGNY2014	SAMN46342811	PRJNA855907	Klebsiella	Klebsiella pneumoniae	147	2011	stool/rectal swab	09A	Central	N	illumina	5651849	518876	102	blaNDM-1	1	no	no	4667	1_1_1_1	no	no	NA	0	NA	NA	NA	NA	5019	NA	NA	AA274	AI071	ARR-2, aac(6')-Ib-Hangzhou, aac(6')-Ib-cr, blaCTX-M-15, blaNDM-1, blaOXA-1, blaSHV-67, catB3, dfrA14, fosA, mph(A), qnrB1, rmtF	IncFIB(K), IncFII(pKPX1), IncR
09ACRGNY2016	SAMN46342812	PRJNA855907	Klebsiella	Klebsiella pneumoniae	147	2011	urine	09A	Central	N	illumina	5650858	728900	88	blaNDM-1	1	no	no	5000	1_1_1_1	no	no	NA	0	NA	NA	NA	NA	5352	NA	NA	AA274	AI071	ARR-3, blaCTX-M-15, blaNDM-1, blaOXA-1, blaSHV-67, catB3, fosA, mph(A), qnrB1, rmtF	IncFIB(K), IncFII(pKPX1), IncR
09ACRGNY2017	SAMN46342813	PRJNA855907	Klebsiella	Klebsiella pneumoniae	147	2011	stool/rectal swab	09A	Central	N	illumina	5651723	728899	86	blaNDM-1	1	no	no	5000	1_1_1_1	no	no	NA	0	NA	NA	NA	NA	5352	NA	NA	AA274	AI071	ARR-2, blaCTX-M-15, blaNDM-1, blaOXA-1, blaSHV-67, catB3, dfrA14, fosA, mph(A), qnrB1, rmtF	IncFIB(K), IncFII(pKPX1), IncR
09ACRGNY3001	SAMN46342814	PRJNA855907	Klebsiella	Klebsiella pneumoniae	147	2012	urine	09A	Central	N	illumina	5579313	470058	96	blaNDM-1	1	no	no	5000	1_1_1_1	no	no	NA	0	NA	NA	NA	NA	5352	NA	NA	AA274	AI071	ARR-2, aac(6')-Ib-Hangzhou, aac(6')-Ib-cr, blaCTX-M-15, blaNDM-1, blaOXA-1, blaSHV-67, catB3, dfrA14, fosA, mph(A), qnrB1, rmtF	IncFIB(K), IncFII(pKPX1), IncR
11A1213CRGN083	SAMN46342815	PRJNA855907	Klebsiella	Klebsiella pneumoniae	11	2012	sputum/endotracheal secretions/bronchoalveolar lavage	11A	Central	N	illumina	5597241	212482	136	blaNDM-1	1	no	no	353	1_1_1_1_1	no	no	NA	0	NA	NA	NA	NA	8057	NA	NA	AA274	AI071	ARR-2, aac(6')-Ib-Hangzhou, aac(6')-Ib-cr, aadA2, aph(3')-Ia, blaNDM-1, blaSHV-182, dfrA12, fosA6, mph(A), rmtF, sul1	Col440I, IncFIB(K), IncFII(K), IncFII(pKPX1)
11A1314CRGN033A	SAMN46342816	PRJNA855907	Escherichia	Escherichia coli	405	2013	stool/rectal swab	11A	Central	N	illumina	5418736	114166	334	blaNDM-5	1	no	no	496	1_1_1_1_1	no	no	NA	0	NA	NA	NA	NA	5596	NA	NA	AA323	AI214	aac(3)-IId, aac(6')-Ib-cr, aac(6')-Ib-cr, aadA2, aadA5, aph(3'')-Ib, aph(6)-Id, blaCTX-M-15, blaNDM-5, blaOXA-1, blaTEM-1B, catB3, dfrA12, dfrA17, mph(A), rmtB, sul1, sul2, tet(B)	IncFIA, IncFIB(AP001918), IncFII, IncFII(pAMA1167-NDM-5), IncQ1, p0111
11A1314CRGN043C	SAMN46342817	PRJNA855907	Klebsiella	Klebsiella pneumoniae	11	2013	stool/rectal swab	11A	Central	N	illumina	5761368	312984	79	blaNDM-1	1	no	no	64995	1_1_1_1_1_2	no	no	NA	0	NA	NA	NA	NA	80124	NA	NA	AA964	AJ456	aac(6')-Ib, aac(6')-Ib-cr, blaNDM-1, blaSHV-182, fosA6, mph(A), tet(A)	IncFIB(K), IncFIB(pNDM-Mar), IncFII(pKPX1), IncHI1B(pNDM-MAR)
11A1314CRGN129B	SAMN46342818	PRJNA855907	Escherichia	Escherichia coli	167	2014	stool/rectal swab	11A	Central	N	illumina	5023489	177300	161	blaNDM-5	1	no	no	496	1_1_1_1_1_1	no	no	NA	0	NA	NA	NA	NA	9674	NA	NA	AA323	AI214	aadA2, aph(3'')-Ib, aph(6)-Id, blaCMY-145, blaNDM-5, blaTEM-1B, dfrA12, rmtB, sul1, sul2	IncFII, IncI(Gamma)
11A14CRGN041	SAMN46342819	PRJNA855907	Escherichia	Escherichia coli	448	2014	stool/rectal swab	11A	Central	N	illumina	5125251	172434	220	blaNDM-7	1	no	no	3001	1_1	no	no	NA	0	NA	NA	NA	NA	3162	NA	NA	AA038	AH615	aac(6')-Ib-cr, aac(6')-Ib-cr, blaCMY-42, blaNDM-7, blaOXA-1, blaTEM-1B, catA1, catB3, erm(B), mph(A), tet(B)	IncFIA, IncFIB(AP001918), IncFIB(H89-PhagePlasmid), IncFII(pAMA1167-NDM-5), IncI(Gamma), IncX3
11A14CRGN057org1	SAMN46342820	PRJNA855907	Klebsiella	Klebsiella pneumoniae	1808	2014	stool/rectal swab	11A	Central	Y	hybracter	5774348	5259760	11	blaNDM-1	1	yes	no	p11A14057org1_B	1_1	yes	yes	blaOXA-48	1	yes	no	p11A14057org1_C	NA	182434, 63589	AA691, AA251	AS346, AQ800	AA860, AA002	AJ278, AH539	aac(3)-IIa, aac(6')-Ib3, aac(6')-Ib-cr, aac(6')-Ib-cr, aac(6')-Ib-cr, ant(3'')-Ia, aph(3')-Ia, aph(3')-VI, ARR-2, blaNDM-1, blaOXA-10, blaOXA-1, blaOXA-48, blaSHV-41, catB3, cmlA1, dfrA14, fosA6, qnrA6, sul1, sul1, sul1	IncC, IncFIB(K), IncFII(K), IncL, IncR
11A14CRGN057org2	SAMN46342821	PRJNA855907	Escherichia	Escherichia coli	95	2014	stool/rectal swab	11A	Central	N	illumina	5483219	338128	192	blaNDM-1	1	no	no	7049	1_1	no	no	NA	0	NA	NA	NA	NA	8523	NA	NA	AA860	AJ278	ARR-2, aac(3)-IIa, ant(3'')-Ia, aph(3')-Ia, aph(3')-VI, blaNDM-1, blaOXA-1, blaOXA-10, catB3, cmlA1, dfrA14, qnrA6, sul1	IncC
11A15CRGN038	SAMN46342822	PRJNA855907	Klebsiella	Klebsiella pneumoniae	11	2015	urine	11A	Central	N	illumina	5575059	294958	94	blaNDM-1	1	no	no	7145	1_1_2	no	no	NA	0	NA	NA	NA	NA	7395	NA	NA	AE580	AO391	aac(6')-Ib-Hangzhou, aac(6')-Ib-cr, aadA1, aph(3')-VI, blaCTX-M-15, blaDHA-7, blaNDM-1, blaOXA-9, blaSHV-182, blaTEM-1B, fosA6, rmtC, sul1	ColRNAI, IncC, IncR
11A15CRGN103	SAMN46342823	PRJNA855907	Escherichia	Escherichia coli	167	2015	stool/rectal swab	11A	Central	N	illumina	4930279	145119	142	blaNDM-5	1	no	no	5101	1_1_1_1_1	no	no	NA	0	NA	NA	NA	NA	5596	NA	NA	-	-	aadA2, aadA5, aph(3'')-Ib, aph(6)-Id, blaCTX-M-15, blaNDM-5, blaTEM-34, dfrA12, dfrA17, erm(B), mph(A), rmtB, sul1, sul2	IncFIA, IncFII, IncX1
11A15CRGN106	SAMN46342824	PRJNA855907	Enterobacter	Enterobacter hormaechei subsp. oharae	416	2015	stool/rectal swab	11A	Central	Y	hybracter	5025418	4768424	5	blaNDM-1	1	yes	no	p11A15106_A	1_1_1_1_1	no	no	NA	0	NA	NA	NA	NA	140529	AA680	AS310	AA752	AJ088	aadA2, blaACT-16, blaCTX-M-14, blaNDM-1, blaTEM-1B, dfrA12, erm(42), mph(A), qnrS1, rmtB, sul1	None
11A15CRGN108	SAMN46342825	PRJNA855907	Escherichia	Escherichia coli	8346	2015	stool/rectal swab	11A	Central	Y	hybracter	5111961	4948414	4	blaNDM-5	1	yes	no	p11A15108_A	1_1_1_1_1_1_1_1_1	no	no	NA	0	NA	NA	NA	NA	96463	AA603	AS081	AA323	AI214	aadA2, blaCMY-42, blaNDM-5, blaTEM-1B, dfrA12, rmtB, sul1	IncFII, IncI(Gamma)
11A16CRGN013A	SAMN46342826	PRJNA855907	Klebsiella	Klebsiella pneumoniae	14	2016	stool/rectal swab	11A	Central	Y	hybracter	5734808	5355186	6	blaNDM-1	1	yes	no	p11A16013A_B	1_1_1_1_2_1_2	yes	yes	blaOXA-232	1	yes	no	p11A16013A_C	NA	119165, 6141	AA425, AA001	AR463, AQ023	AA018, AC129	AH560, AL194	aac(6')-Ib-cr, aac(6')-Ib-cr, aac(6')-Ib-cr, aac(6')-Ib, aadA1, aadA2, aph(3')-VI, armA, blaCTX-M-15, blaNDM-1, blaOXA-1, blaOXA-232, blaOXA-9, blaSHV-100, blaTEM-1B, catB3, dfrA12, dfrA1, fosA6, mph(E), msr(E), qnrS1, sul1	ColKP3, IncFIB(pNDM-Mar), IncFIB(pQil), IncHI1B(pNDM-MAR)
11A16CRGN013B	SAMN46342827	PRJNA855907	Escherichia	Escherichia coli	448	2016	stool/rectal swab	11A	Central	N	illumina	4954526	171541	206	blaNDM-7	1	no	no	3001	1_1	no	no	NA	0	NA	NA	NA	NA	3167	NA	NA	AA172	AH831	blaNDM-7, blaTEM-1B, erm(B), mph(A), tet(B)	IncFIA, IncFIB(AP001918), IncFII(pAMA1167-NDM-5), IncI(Gamma), IncX3
11A16CRGN015	SAMN46342828	PRJNA855907	Escherichia	Escherichia coli	1722	2016	urine	11A	Central	N	illumina	5226402	198461	203	blaNDM-4	1	no	no	7513	1_1_1_1_2_1_1_1	no	no	NA	0	NA	NA	NA	NA	7740	NA	NA	-	-	aadA5, aph(3'')-Ib, aph(6)-Id, blaCTX-M-27, blaCTX-M-55, blaNDM-4, blaTEM-214, dfrA17, erm(B), fosA3, mph(A), rmtB, sul1, sul2, tet(A)	Col156, IncFII(29), IncFII(pHN7A8)
11A16CRGN033	SAMN46342829	PRJNA855907	Escherichia	Escherichia coli	11021	2016	urine	11A	Central	N	illumina	5191896	170364	206	blaNDM-1	1	no	no	39212	1_1_1_1_2_1_1_1_2_2_1	no	no	NA	0	NA	NA	NA	NA	46773	NA	NA	AA038	AH618	aac(6')-Ib-cr, aac(6')-Ib11, aadA5, blaCMY-42, blaNDM-1, blaTEM-1B, dfrA17, mph(A), rmtB, sul1, tet(A), tet(B)	Col(BS512), IncFIA, IncFIB(AP001918), IncI(Gamma), IncX3
11A17CRGN003B	SAMN46342830	PRJNA855907	Escherichia	Escherichia coli	216	2017	stool/rectal swab	11A	Central	N	illumina	4767597	93884	165	blaNDM-1	1	no	no	256	1_1_2	no	no	NA	0	NA	NA	NA	NA	7849	NA	NA	AA002	AH537	armA, blaDHA-7, blaNDM-1, blaTEM-1B, mph(E), msr(E), sul1	IncM2
11A17CRGN008B	SAMN46342831	PRJNA855907	Klebsiella	Klebsiella pneumoniae	101	2017	stool/rectal swab	11A	Central	N	illumina	5474018	420775	74	blaNDM-1	1	no	no	53552	1_1_1_1_2_1_1_1	no	no	NA	0	NA	NA	NA	NA	71390	NA	NA	AA002	AH532	armA, blaNDM-1, blaSHV-100, mph(E), msr(E), sul1	IncM2
11A17CRGN044	SAMN46342832	PRJNA855907	Escherichia	Escherichia coli	405	2017	stool/rectal swab	11A	Central	N	illumina	5224729	129909	268	blaNDM-5	1	no	no	496	1_1_1_1_1_1	no	no	NA	0	NA	NA	NA	NA	9301	NA	NA	AA170	-	aac(6')-Ib-cr, aac(6')-Ib-cr, aadA5, blaCTX-M-15, blaNDM-5, blaOXA-1, blaTEM-1B, catB3, dfrA17, mph(A), rmtB, sul1	IncFIA, IncFIB(AP001918)
11A17CRGN047	SAMN46342833	PRJNA855907	Escherichia	Escherichia coli	405	2017	stool/rectal swab	11A	Central	Y	hybracter	5300721	5104223	5	blaNDM-5	1	yes	no	p11A17047_B	1_1_1_1_1_1_1	no	no	NA	0	NA	NA	NA	NA	90632	AA302	AR025	AA172	AH831	aac(6')-Ib-cr, aac(6')-Ib-cr, aadA5, blaCTX-M-15, blaNDM-5, blaOXA-1, blaTEM-1B, blaTEM-1B, catB3, dfrA17, sul1, tet(B)	IncFIA, IncFIB(AP001918), IncFII(pAMA1167-NDM-5), p0111
11A17CRGN049	SAMN46342834	PRJNA855907	Escherichia	Escherichia coli	361	2017	stool/rectal swab	11A	Central	N	illumina	4991893	127581	190	blaNDM-5	1	no	no	496	1_1_1_1_1_1	no	no	NA	0	NA	NA	NA	NA	9674	NA	NA	AE581	-	aadA2, blaNDM-5, dfrA12, mph(A), sul1, tet(A)	IncFIA, IncFII, IncY
11A17CRGN052	SAMN46342835	PRJNA855907	Escherichia	Escherichia coli	156	2017	stool/rectal swab	11A	Central	N	illumina	4958430	195968	126	blaNDM-5	1	no	no	495	1_1_1_1_1	no	no	NA	0	NA	NA	NA	NA	5595	NA	NA	AA322	AI211	aadA2, blaNDM-5, blaTEM-1B, dfrA12, mph(A), qepA4, sul1, tet(B)	IncFIB(pB171)
11A17CRGN065	SAMN46342836	PRJNA855907	Escherichia	Escherichia coli	405	2017	stool/rectal swab	11A	Central	N	illumina	5051266	58985	184	blaNDM-5	1	no	no	23571	1_1_1_1_1_1_1_1_1	no	no	NA	0	NA	NA	NA	NA	29059	NA	NA	AA170	AH818	aadA2, blaNDM-5, dfrA12, mph(A), sul1, tet(A)	IncFIA, IncFII
11A17CRGN067	SAMN46342837	PRJNA855907	Escherichia	Escherichia coli	940	2017	stool/rectal swab	11A	Central	N	illumina	4903048	65214	346	blaNDM-7	1	no	no	524	1_1_1_1_1_1	no	no	NA	0	NA	NA	NA	NA	8695	NA	NA	AE581	-	aadA1, aadA2, blaCTX-M-15, blaNDM-7, blaOXA-1, blaTEM-1B, catA1, dfrA1, dfrA12, mph(A), sul1, tet(B)	IncFIA, IncFIB(AP001918)
11A17CRGN068	SAMN46342838	PRJNA855907	Escherichia	Escherichia coli	648	2017	stool/rectal swab	11A	Central	N	illumina	5022997	59957	199	blaNDM-7	1	no	no	3001	1_1	no	no	NA	0	NA	NA	NA	NA	3222	NA	NA	AA038	AH615	aadA5, blaCMY-6, blaCTX-M-15, blaNDM-7, dfrA17, mph(A), sul1, tet(B)	IncFIA, IncFIB(AP001918), IncFII, IncX3
11A18CPO005A	SAMN46342839	PRJNA855907	Escherichia	Escherichia coli	2011	2018	stool/rectal swab	11A	Central	N	illumina	5156843	76574	228	blaNDM-5	1	no	no	5101	1_1_1_1_1	no	no	NA	0	NA	NA	NA	NA	5596	NA	NA	AA322	AI211	aadA2, aadA5, blaCTX-M-15, blaNDM-5, blaTEM-34, dfrA12, mph(A), sul1	IncFIB(pB171)
11A18CPO030B	SAMN46342840	PRJNA855907	Escherichia	Escherichia coli	2011	2018	stool/rectal swab	11A	Central	N	illumina	5273634	158662	227	blaNDM-5	1	no	no	496	1_1_1_1_1	no	no	NA	0	NA	NA	NA	NA	5596	NA	NA	AA322	AI211	aadA2, aadA5, blaCTX-M-15, blaNDM-5, blaTEM-1B, dfrA12, dfrA17, mph(A), sul1, tet(B)	IncFIB(pB171)
11A18CPO058	SAMN46342841	PRJNA855907	Escherichia	Escherichia coli	1722	2018	stool/rectal swab	11A	Central	Y	unicycler	5314488	3442251	12	blaNDM-5	1	yes	no	p11A18058_A	1_1_1_1_1_1_1	no	no	NA	0	NA	NA	NA	NA	243777	AA124	AQ382	AA324	AI219	aadA2, aadA5, aph(3'')-Ib, aph(6)-Id, blaCTX-M-27, blaCTX-M-27, blaDHA-1, blaNDM-5, dfrA12, dfrA17, dfrA17, erm(B), erm(B), mph(A), mph(A), qnrB4, sul1, sul1, sul1, sul2, tet(A)	Col156, IncFIA, IncFIB(AP001918), IncFII, IncI2(Delta)
11A18CPO076	SAMN46342842	PRJNA855907	Escherichia	Escherichia coli	1284	2018	stool/rectal swab	11A	Central	N	illumina	5061090	88119	286	blaNDM-5	1	no	no	6392	1_1_1_1_1	no	no	NA	0	NA	NA	NA	NA	6887	NA	NA	AA324	AI219	aac(3)-IIa, aac(6')-Ib-cr, aac(6')-Ib-cr, aadA5, blaCTX-M-15, blaNDM-5, blaOXA-1, catB3, dfrA17, mph(A), sul1, tet(B)	IncFIA, IncFIB(AP001918)
11A19CPO003	SAMN29503481	PRJNA855907	Escherichia	Escherichia coli	648	2019	stool/rectal swab	11A	Central	N	illumina	5077255	204123	199	blaNDM-5	1	no	no	162	1_1	no	no	NA	0	NA	NA	NA	NA	3162	NA	NA	AA038	AH615	aac(3)-IIa, aac(6')-Ib-cr, aac(6')-Ib-cr, aadA5, blaCTX-M-15, blaNDM-5, blaOXA-1, blaTEM-1B, catB3, dfrA17, mph(A), sul1	Col(BS512), IncFIA, IncFIB(AP001918), IncFII(pRSB107), IncX3
11A19CPO024	SAMN29503491	PRJNA855907	Enterobacter	Enterobacter hormaechei subsp. xiangfangensis	109	2019	stool/rectal swab	11A	Central	N	illumina	5089753	518284	116	blaNDM-1	1	no	no	38868	1_1_1_1_2_1_1_1_1	no	no	NA	0	NA	NA	NA	NA	42948	NA	NA	AA738	AJ047	aac(6')-Ib, aac(6')-Ib-cr, aadA1, aadA2, armA, blaACT-16, blaNDM-1, blaOXA-9, blaSHV-12, blaTEM-1A, dfrA1, dfrA12, dfrA5, mph(A), mph(E), msr(E), qepA4, qnrS1, sul1, tet(C)	IncHI2, IncHI2A
11A19CPO026	SAMN29503492	PRJNA855907	Escherichia	Escherichia coli	405	2019	stool/rectal swab	11A	Central	Y	unicycler	5340804	5018998	6	blaNDM-5	1	yes	no	p11A19026_A	1_1_1_1_1_1_1_1_1	no	no	NA	0	NA	NA	NA	NA	163462	AA278	AQ928	AA735	AJ038	aac(6')-Ib-cr, aac(6')-Ib-cr, aadA2, blaCTX-M-15, blaNDM-5, blaOXA-1, catB3, dfrA12, mph(A), sul1, tet(A)	IncFIA, IncFII(pRSB107)
11A19CPO035	SAMN29503497	PRJNA855907	Escherichia	Escherichia coli	167	2019	stool/rectal swab	11A	Central	N	illumina	4845767	169428	302	blaNDM-5	1	no	no	5101	1_1_1_1_1	no	no	NA	0	NA	NA	NA	NA	5596	NA	NA	AA170	-	aadA2, aadA5, aph(3'')-Ib, aph(6)-Id, blaCTX-M-15, blaNDM-5, dfrA12, dfrA17, erm(B), mph(A), qnrS1, sul1, sul2	IncFIA, IncFIB(AP001918)
11A19CPO043	SAMN29503500	PRJNA855907	Escherichia	Escherichia coli	167	2019	stool/rectal swab	11A	Central	N	illumina	4845767	136805	361	blaNDM-5	1	no	no	496	1_1_1_1_1	no	no	NA	0	NA	NA	NA	NA	5596	NA	NA	AA170	-	aac(6')-Ib-cr, aac(6')-Ib-cr, aadA2, aadA5, aph(3'')-Ib, aph(6)-Id, blaCTX-M-15, blaNDM-5, blaOXA-1, catB3, dfrA12, dfrA17, erm(B), mph(A), qnrS1, sul1, sul2, tet(A)	IncFIA, IncFIB(AP001918)
11A19CPO062	SAMN29503504	PRJNA855907	Klebsiella	Klebsiella pneumoniae	147	2019	other	11A	Central	Y	hybracter	5626536	5412842	5	blaNDM-1	1	yes	no	p11A19062_A	1_1_1_1_2_1_1_2	no	no	NA	0	NA	NA	NA	NA	137552	AA173	AQ576	AA860	AJ272	aac(6')-Ib3, aac(6')-Ib-cr, blaCMY-6, blaNDM-1, blaSHV-67, dfrA5, ere(A), fosA, rmtC, sul1, sul1	IncC, IncR
11A19CPO066	SAMN29503507	PRJNA855907	Escherichia	Escherichia coli	12683	2019	stool/rectal swab	11A	Central	N	illumina	5221709	102251	324	blaNDM-5	1	no	no	496	1_1_1_1_1_1	no	no	NA	0	NA	NA	NA	NA	9674	NA	NA	AA170	AH818	aadA2, blaNDM-5, blaTEM-1B, dfrA12, mph(A), rmtB, sul1, tet(A)	IncFIA
11A19CPO073	SAMN29503511	PRJNA855907	Escherichia	Escherichia coli	2011	2019	stool/rectal swab	11A	Central	Y	trycycler	5419072	5181668	5	blaNDM-5	1	yes	no	p11A19073_A	1_1_1_1_1_1_1	no	no	NA	0	NA	NA	NA	NA	135162	AA238	AQ779	AA322	AI211	aadA2, aadA5, blaCTX-M-27, blaNDM-5, blaTEM-1B, dfrA12, dfrA17, erm(B), mph(A), sul1, sul1, tet(B)	IncFIB(pB171), p0111
11A20CPO005	SAMN29503524	PRJNA855907	Escherichia	Escherichia coli	361	2020	stool/rectal swab	11A	Central	Y	hybracter	5090338	4861522	4	blaNDM-5	1	yes	no	p11A20005_A	1_1_1_1_1_1_1_1_2	no	no	NA	0	NA	NA	NA	NA	140369	AA307	AR046	AA170	AH819	aac(6')-Ib-cr, aac(6')-Ib-cr, aadA2, blaCTX-M-15, blaNDM-5, blaOXA-1, catB3, dfrA12, mph(A), sul1, tet(A)	IncFIA, IncFIB(AP001918), IncY
11A20CPO008	SAMN29503525	PRJNA855907	Escherichia	Escherichia coli	46	2020	stool/rectal swab	11A	Central	Y	unicycler	4858011	4657680	6	blaNDM-5	1	yes	no	p11A20008_A	1_1_1_1_1_1_1_1_1	yes	yes	blaOXA-181	1	yes	no	p11A20008_B	NA	138637, 51479	AA278, AA010	AQ935, AQ051	AA170, AA038	AH820, AH615	aac(6')-Ib-cr, aac(6')-Ib-cr, aadA2, blaCTX-M-15, blaNDM-5, blaOXA-1, blaOXA-181, blaTEM-1B, catB3, dfrA12, erm(B), mph(A), qnrS1, rmtB, sul1, tet(A)	ColKP3, ColpVC, IncFIA, IncFII(pRSB107), IncX3
11A20CPO013A	SAMN46342843	PRJNA855907	Escherichia	Escherichia coli	405	2020	stool/rectal swab	11A	Central	N	illumina	5273720	112146	221	blaNDM-5	1	no	no	496	1_1_1_1_1_1	no	no	NA	0	NA	NA	NA	NA	9674	NA	NA	AA377	AI369	aac(6')-Ib-cr, aac(6')-Ib-cr, aadA2, blaCTX-M-15, blaNDM-5, blaOXA-1, catB3, dfrA12, mph(A), sul1, tet(A)	Col(BS512), IncFIA, IncFIB(AP001918), p0111
11A20CPO013B	SAMN46342844	PRJNA855907	Klebsiella	Klebsiella pneumoniae	147	2020	stool/rectal swab	11A	Central	Y	trycycler	5784339	5347248	6	blaNDM-7	1	yes	no	p11A20013B_A	1_1_1_2_2	yes	yes	blaOXA-181	1	yes	no	p11A20013B_D	NA	249884, 6812	AA173, AA230	AQ577, AQ749	AA860, AC431	AJ272, AL617	ARR-3, aac(6')-Ib-Hangzhou, aac(6')-Ib-Hangzhou, aac(6')-Ib-cr, aac(6')-Ib-cr, aac(6')-Ib-cr, aac(6')-Ib3, aadA2, aph(3'')-Ib, aph(6)-Id, armA, blaCMY-6, blaCTX-M-15, blaCTX-M-15, blaNDM-7, blaOXA-181, blaSHV-67, blaTEM-1A, blaTEM-1B, dfrA12, dfrA12, dfrA14, fosA, mph(A), mph(E), msr(E), qnrB1, rmtC, rmtF, rmtF, sul1, sul1	ColKP3, IncC, IncFII(pKPX1), IncR, repB(R1701)
11A20CPO017A	SAMN29503536	PRJNA855907	Citrobacter	Citrobacter werkmanii	novel	2020	stool/rectal swab	11A	Central	N	illumina	5038007	883204	35	blaNDM-5	1	no	no	496	1_1_1_1_1_1	no	no	NA	0	NA	NA	NA	NA	9674	NA	NA	AA338	AI283	aadA2, blaNDM-5, dfrA12, qnrB69, sul1	IncFII
11A20CPO017B	SAMN29503537	PRJNA855907	Escherichia	Escherichia coli	38	2020	stool/rectal swab	11A	Central	N	illumina	5013196	174452	181	blaNDM-5	1	no	no	496	1_1_1_1_1_1	no	no	NA	0	NA	NA	NA	NA	9674	NA	NA	AA338	AI283	aadA2, blaNDM-5, blaTEM-1B, dfrA12, erm(B), mph(A), rmtB, sul1	IncFIB(H89-PhagePlasmid), IncFII
11A20CPO017C	SAMN29503538	PRJNA855907	Citrobacter	Citrobacter werkmanii	novel	2020	stool/rectal swab	11A	Central	N	illumina	5039842	495987	41	blaNDM-5	1	no	no	496	1_1_1_1_1_1	no	no	NA	0	NA	NA	NA	NA	9674	NA	NA	AA338	AI283	aadA2, blaNDM-5, dfrA12, erm(B), qnrB69, sul1	IncFII
11A20CPO018	SAMN29503539	PRJNA855907	Klebsiella	Klebsiella pneumoniae	147	2020	stool/rectal swab	11A	Central	Y	hybracter	5732732	5551210	7	blaNDM-5	1	yes	no	p11A20018_A	1_1_1_1_1_1_1_1	yes	yes	blaOXA-232	1	yes	no	p11A20018_C	NA	84805, 6141	AA466, AA001	AR591, AQ023	AA553, AC129	AI758, AL194	aac(6')-Ib-cr, aac(6')-Ib-cr, ant(3'')-Ia, aph(3'')-Ib, aph(6)-Id, ARR-3, blaCTX-M-15, blaNDM-5, blaOXA-1, blaOXA-232, blaSHV-67, blaTEM-1B, blaTEM-1B, blaTEM-1B, catB3, cmlA1, ere(A), erm(B), fosA, mph(A), qnrB1, rmtB, rmtB, sul1, sul2	ColKP3, IncFIA(HI1), IncFII, IncR
11A20CPO025	SAMN29503546	PRJNA855907	Escherichia	Escherichia coli	405	2020	stool/rectal swab	11A	Central	Y	unicycler	5433107	2503999	13	blaNDM-5	1	yes	no	p11A20025_A	1_1_1_1_1_1_1	yes	yes	blaOXA-181	1	yes	no	p11A20025_B	NA	156151, 88695	AA389, AA130	AR356, AQ420	AB002, AA336	AJ521, AI272	aadA5, blaNDM-5, blaOXA-181, blaTEM-35, dfrA17, qnrS1, sul1, tet(B)	ColKP3, ColpVC, IncFIA, IncFIB(AP001918)
11A21CPO005	SAMN46342845	PRJNA855907	Escherichia	Escherichia coli	167	2021	stool/rectal swab	11A	Central	N	illumina	4764919	123753	222	blaNDM-5	1	no	no	496	1_1_1_1_1_1	no	no	NA	0	NA	NA	NA	NA	9674	NA	NA	AE581	-	aadA2, aph(3'')-Ib, aph(6)-Id, blaNDM-5, dfrA12, sul1, sul2	IncFIA, IncFIB(AP001918)
11A21CPO007	SAMN46342846	PRJNA855907	Enterobacter	Enterobacter hormaechei subsp. xiangfangensis	418	2021	stool/rectal swab	11A	Central	N	illumina	4906407	126578	113	blaNDM-7	1	no	no	167	1_1	no	no	NA	0	NA	NA	NA	NA	3167	NA	NA	AA038	AH615	aac(3)-IIa, aac(6')-Ib-cr, aac(6')-Ib-cr, aph(3'')-Ib, aph(3')-Ia, aph(6)-Id, blaACT-16, blaNDM-7, blaOXA-1, blaTEM-1B, catB3, dfrA14, floR, mph(A), qnrS1, sul2	IncC, IncFIB(pECLA), IncFII(pECLA), IncX3
11A21CPO011A	SAMN46342847	PRJNA855907	Enterobacter	Enterobacter hormaechei subsp. xiangfangensis	418	2021	stool/rectal swab	11A	Central	N	illumina	4892774	225881	93	blaNDM-7	1	no	no	3001	1_1	no	no	NA	0	NA	NA	NA	NA	3167	NA	NA	AA038	AH615	aac(3)-IIa, aac(6')-Ib-cr, aac(6')-Ib-cr, aph(3'')-Ib, aph(3')-Ia, aph(6)-Id, blaACT-16, blaNDM-7, blaOXA-1, blaTEM-1B, catB3, dfrA14, floR, mph(A), qnrS1, sul2	IncC, IncFIB(pECLA), IncFII(pECLA), IncX3
11A21CPO011B	SAMN46342848	PRJNA855907	Enterobacter	Enterobacter hormaechei subsp. xiangfangensis	418	2021	urine	11A	Central	N	illumina	4875333	300165	91	blaNDM-7	1	no	no	3001	1_1	no	no	NA	0	NA	NA	NA	NA	3167	NA	NA	AA038	AH615	aac(3)-IIa, aac(6')-Ib-cr, aac(6')-Ib-cr, aph(3'')-Ib, aph(3')-Ia, aph(6)-Id, blaACT-16, blaNDM-7, blaOXA-1, blaTEM-1B, catB3, dfrA14, floR, mph(A), qnrS1, sul2	IncC, IncFIB(pECLA), IncFII(pECLA), IncX3
11A21CPO032	SAMN46342849	PRJNA855907	Escherichia	Escherichia coli	38	2021	stool/rectal swab	11A	Central	N	illumina	5182004	150098	277	blaNDM-5	1	no	no	15477	1_1_1_1_1_1_1_1	no	no	NA	0	NA	NA	NA	NA	15972	NA	NA	AA338	AI281	aadA2, blaNDM-5, blaSHV-12, catA1, dfrA12, qnrS1, sul1, tet(B)	Col(BS512), Col(MG828), IncFIA, IncFIB(AP001918), IncFII, IncX3
11A21CPO040	SAMN46342850	PRJNA855907	Klebsiella	Klebsiella pneumoniae	35	2021	stool/rectal swab	11A	Central	N	illumina	5838207	139142	114	blaNDM-5	1	no	no	9179	1_1_1_1_1_1	no	no	NA	0	NA	NA	NA	NA	9674	NA	NA	AA454	AI556	aadA2, aph(3'')-Ib, aph(6)-Id, blaLAP-2, blaNDM-5, blaSHV-33, blaTEM-1B, dfrA12, floR, fosA6, qnrS1, rmtB, sul1, sul2, tet(A)	IncFIB(K), IncFIB(pNDM-Mar), IncFII(pHN7A8), IncHI1B(pNDM-MAR)
11A21CPO047	SAMN46342851	PRJNA855907	Escherichia	Escherichia coli	1702	2021	stool/rectal swab	11A	Central	N	illumina	4980064	124112	247	blaNDM-5	1	no	no	9179	1_1_1_1_1_1	no	no	NA	0	NA	NA	NA	NA	9558	NA	NA	-	-	aadA2, blaCMY-42, blaNDM-5, dfrA12, mph(A), sul1, tet(A)	IncFIA, IncI(Gamma)
11A21CPO072	SAMN46342852	PRJNA855907	Escherichia	Escherichia coli	1702	2021	stool/rectal swab	11A	Central	N	illumina	4961571	136717	209	blaNDM-5	1	no	no	380	1_1_1_1_1_1	no	no	NA	0	NA	NA	NA	NA	9558	NA	NA	-	-	aadA2, blaCMY-42, blaNDM-5, dfrA12, sul1, tet(A)	IncFIA, IncI(Gamma)
11A21CPO078	SAMN46342853	PRJNA855907	Escherichia	Escherichia coli	46	2021	stool/rectal swab	11A	Central	N	illumina	4755305	134480	385	blaNDM-5	1	no	no	8759	1_1_1_1_1_1	no	no	NA	0	NA	NA	NA	NA	9254	NA	NA	AA170	AH820	aadA2, blaCTX-M-15, blaNDM-5, dfrA12, mph(A), sul1, tet(A)	IncFIA, IncFII(pRSB107)
11A21CPO098	SAMN46342854	PRJNA855907	Escherichia	Escherichia coli	167	2021	stool/rectal swab	11A	Central	N	illumina	4873592	106087	304	blaNDM-5	1	no	no	9179	1_1_1_1_1_1	no	no	NA	0	NA	NA	NA	NA	9674	NA	NA	AA552	-	aac(6')-Ib-cr, aac(6')-Ib-cr, aadA2, aph(3'')-Ib, aph(6)-Id, blaCTX-M-15, blaNDM-5, blaOXA-1, catB3, dfrA12, mph(A), sul1, sul2, tet(A)	IncFIA, IncFIB(AP001918), IncN
14A20CPO001	SAMN29503547	PRJNA855907	Enterobacter	Enterobacter hormaechei subsp. steigerwaltii	190	2020	blood	14A	East	N	illumina	5107936	282762	117	blaNDM-1	1	no	no	3800	1_1_1_1_2_1_1_1_1	no	no	NA	0	NA	NA	NA	NA	9938	NA	NA	AB186	-	aac(6')-Ib-cr, aac(6')-Ib-cr, ant(3'')-Ia, aph(3')-VI, blaACT-7, blaNDM-1, blaOXA-1, catA1, catB3, dfrA14, dfrA5, fosA, qnrB1, sul1, tet(C)	IncHI2, IncHI2A, IncR
14A20CPO002	SAMN29503548	PRJNA855907	Enterobacter	Enterobacter hormaechei subsp. steigerwaltii	190	2020	urine	14A	East	N	illumina	5111613	460355	80	blaNDM-1	1	no	no	3800	1_1_1_1_2_1_1_1_1	no	no	NA	0	NA	NA	NA	NA	9938	NA	NA	AB186	-	aac(6')-Ib-cr, aac(6')-Ib-cr, ant(3'')-Ia, aph(3')-VI, blaACT-7, blaNDM-1, blaOXA-1, catA1, catB3, dfrA14, dfrA5, fosA, qnrB1, sul1, tet(C)	IncHI2, IncHI2A, IncR
14A20CPO003	SAMN29503549	PRJNA855907	Enterobacter	Enterobacter cloacae subsp. cloacae	456	2020	wound	14A	East	Y	hybracter	5383606	5302120	2	blaNDM-1	1	yes	no	p14A20003_A	1_2_1_1_2	no	no	NA	0	NA	NA	NA	NA	81486	AA468	AR600	AA556	AI767	aac(6')-Ib-cr, aac(6')-Ib-cr, aadA16, ant(3'')-Ia, aph(3'')-Ib, aph(6)-Id, ARR-3, blaCMH-3, blaNDM-1, blaOXA-10, dfrA27, qnrB1, sul1, sul1, sul2, tet(D)	IncFIA(HI1), IncR
14A20CPO004	SAMN29503550	PRJNA855907	Enterobacter	Enterobacter hormaechei subsp. xiangfangensis	171	2020	stool/rectal swab	14A	East	Y	hybracter	5184972	4776607	5	blaNDM-1	1	yes	no	p14A20004_A	1_1_1_1_2_1_1_1_1	no	no	NA	0	NA	NA	NA	NA	292252	AA226	AQ737	AA739	AJ058	aac(6')-Ib-cr, aac(6')-Ib-cr, aac(6')-Ib-cr, aac(6')-Ib, aadA1, aadA2, ant(3'')-Ia, aph(3')-VI, blaACT-16, blaNDM-1, blaOXA-1, blaOXA-9, blaTEM-1A, catA1, catB3, dfrA14, dfrA5, lnu(F), mph(A), mph(E), msr(E), qnrB1, qnrS1, qnrS1, sul1, tet(C)	IncHI2A, IncHI2
16A20CPO001	SAMN29503551	PRJNA855907	Escherichia	Escherichia coli	405	2020	urine	16A	East	Y	unicycler	5220312	5099567	3	blaNDM-5	1	yes	no	p16A20001_A	1_1_1_1_1_1_1_1_1	no	no	NA	0	NA	NA	NA	NA	115582	AA307	AR038	AA170	AH818	aadA2, blaCMY-42, blaNDM-5, dfrA12, mph(A), sul1, tet(A)	IncFIA, IncFII
17A14CRGN001	SAMN46342855	PRJNA855907	Escherichia	Escherichia coli	1598	2014	stool/rectal swab	17A	Central	N	illumina	4832482	82498	331	blaNDM-1	1	no	no	7060	1_1_1_1_2_1_1_2	no	no	NA	0	NA	NA	NA	NA	131214	NA	NA	AA860	AJ272	aac(6')-Ib-cr, aac(6')-Ib3, aph(3'')-Ib, aph(6)-Id, blaCMY-6, blaNDM-1, dfrA14, erm(B), mph(A), qnrS1, rmtC, sul1, sul2, tet(A)	Col(BS512), IncC, IncFIB(K), IncR
17A15CRGN002A	SAMN46342856	PRJNA855907	Klebsiella	Klebsiella pneumoniae	394	2015	stool/rectal swab	17A	Central	N	illumina	5594936	1139682	42	blaNDM-1	1	no	no	951	1_1_1_1_2_1_1_2	no	no	NA	0	NA	NA	NA	NA	92732	NA	NA	AA860	AJ272	blaCMY-6, blaNDM-1, blaSHV-81, dfrA14, fosA6, mph(A)	IncC, IncFIB(K), IncFII(K)
17A15CRGN002C	SAMN46342857	PRJNA855907	Escherichia	Escherichia coli	998	2015	stool/rectal swab	17A	Central	N	illumina	5452048	384198	114	blaNDM-1	1	no	no	129139	1_1_1_1_2_1_1_2	no	no	NA	0	NA	NA	NA	NA	136198	NA	NA	AA860	AJ272	aac(6')-Ib-cr, aac(6')-Ib3, blaCMY-6, blaNDM-1, blaTEM-1B, dfrA5, rmtC, sul1	IncC, IncFIB(AP001918), IncFII, p0111
17A19CPO006	SAMN29503557	PRJNA855907	Escherichia	Escherichia coli	617	2019	stool/rectal swab	17A	Central	N	illumina	4996425	93745	266	blaNDM-5	1	no	no	380	1_1_1_1_1	no	no	NA	0	NA	NA	NA	NA	5480	NA	NA	AA324	AI219	aac(6')-Ib-cr, aac(6')-Ib-cr, aadA2, aadA5, aph(3'')-Ib, aph(6)-Id, blaCTX-M-15, blaNDM-5, blaOXA-1, catA1, catB3, dfrA12, dfrA17, mph(A), sul1, sul2, tet(B)	Col(BS512), IncFIA, IncFIB(AP001918)
17A20CPO001	SAMN29503558	PRJNA855907	Escherichia	Escherichia coli	405	2020	urine	17A	Central	N	illumina	5331233	99062	395	blaNDM-5	1	no	no	8806	1_1_1_1_1_1	no	no	NA	0	NA	NA	NA	NA	9185	NA	NA	AC315	-	aac(6')-Ib-cr, aac(6')-Ib-cr, aadA5, aph(3'')-Ib, aph(6)-Id, blaCTX-M-15, blaNDM-5, blaOXA-1, blaTEM-1B, catB3, dfrA17, mph(A), sul1, sul2, tet(A)	IncFIA, IncY
18A17CRGN002A	SAMN46342858	PRJNA855907	Klebsiella	Klebsiella pneumoniae	5787	2017	unknown	18A	Central	N	illumina	5581094	360618	128	blaNDM-1	1	no	no	40198	1_1_1_1_2_1_1_1_2	no	no	NA	0	NA	NA	NA	NA	47759	NA	NA	AA038	AH618	blaNDM-1, blaSHV-80, fosA6	IncFIB(K), IncX3
18A17CRGN002B	SAMN46342859	PRJNA855907	Escherichia	Escherichia coli	998	2017	unknown	18A	Central	N	illumina	5325490	384150	141	blaNDM-1	1	no	no	40198	1_1_1_1_2_1_1_1_2	no	no	NA	0	NA	NA	NA	NA	47759	NA	NA	AA038	AH618	aadA5, aph(3'')-Ib, aph(6)-Id, blaCTX-M-14, blaNDM-1, blaSHV-12, blaTEM-1B, catA1, dfrA17, sul2, tet(B)	IncB/O/K/Z, IncFIB(AP001918), IncQ1, IncX3
19A21CPO001	SAMN46342860	PRJNA855907	Enterobacter	Enterobacter hormaechei subsp. steigerwaltii	177	2021	urine	19A	Central	N	illumina	4891184	350763	52	blaNDM-1	1	no	no	8746	1_2_2	no	no	NA	0	NA	NA	NA	NA	18060	NA	NA	AD312	-	ARR-3, aac(3)-IId, aac(6')-Ib-cr, aac(6')-Ib-cr, ant(3'')-Ia, aph(3'')-Ib, aph(6)-Id, blaACT-7, blaLAP-2, blaNDM-1, blaOXA-1, blaOXA-10, blaTEM-1B, catB3, dfrA14, fosA, mph(A), qnrS1, sul1, sul1, sul2	IncR
19A21CPO002	SAMN46342861	PRJNA855907	Escherichia	Escherichia coli	648	2021	stool/rectal swab	19A	West	N	illumina	5237502	208838	321	blaNDM-5	1	no	no	496	1_1_1_1_1	no	no	NA	0	NA	NA	NA	NA	5596	NA	NA	AA322	AI211	aadA2, aadA5, blaNDM-5, blaTEM-1B, dfrA12, dfrA17, erm(B), mph(A), sul1, tet(B)	Col(BS512), IncFIB(pB171)
19B21CPO001	SAMN46342862	PRJNA855907	Enterobacter	Enterobacter kobei	817	2021	stool/rectal swab	19B	West	N	illumina	4908631	96062	230	blaNDM-1	1	no	no	914	1_2	no	no	NA	0	NA	NA	NA	NA	5257	NA	NA	AB187	-	ARR-3, aac(6')-Ib-cr, aac(6')-Ib-cr, aadA16, ant(3'')-Ia, aph(3'')-Ib, aph(6)-Id, blaACT-14, blaNDM-1, blaOXA-10, dfrA27, mcr-9, qnrS1, sul1, sul2	IncFIB(pHCM2), IncFIB(pQil), IncR
19B21CPO002	SAMN46342863	PRJNA855907	Klebsiella	Klebsiella pneumoniae	15	2021	sputum/endotracheal secretions/bronchoalveolar lavage	19B	West	N	illumina	5561363	94033	206	blaNDM-1	1	no	no	198	1_1_1_1_2_1_1_1	no	no	NA	0	NA	NA	NA	NA	7760	NA	NA	-	-	aac(3)-IIa, aac(6')-Ib-cr, aac(6')-Ib-cr, aadA1, aph(3'')-Ib, aph(6)-Id, blaCTX-M-15, blaNDM-1, blaOXA-1, blaSHV-100, blaTEM-1B, catB3, dfrA15, fosA6, sul1, sul2	ColpVC, IncFIB(K)(pCAV1099-114), IncFIB(pQil), IncHI1B(pNDM-MAR), IncR
20S15CRGN001A	SAMN46342864	PRJNA855907	Klebsiella	Klebsiella pneumoniae	14	2015	urine	20S	East	Y	hybracter	6006744	5425003	4	blaNDM-1	1	yes	no	p20S15001A_A	1_1_1_1_2_1_1_1_2_1	no	no	NA	0	NA	NA	NA	NA	360335	AA270	AQ893	AA405	AI439	aac(3)-IId, aac(6')-Ib-cr, aac(6')-Ib-cr, aac(6')-Ib-cr, aac(6')-Ib-cr, aac(6')-Ib-cr, aac(6')-Ib, aadA2, ant(3'')-Ia, aph(3')-VI, armA, ARR-3, blaCTX-M-15, blaCTX-M-15, blaCTX-M-15, blaCTX-M-15, blaNDM-1, blaOXA-1, blaOXA-1, blaSHV-100, blaSHV-155, blaTEM-1A, catA1, catB3, catB3, cmlA1, dfrA12, dfrA14, dfrA1, ere(A), fosA6, mph(E), msr(E), qnrB1, sul1, sul1, tet(D)	IncFIA(HI1), IncFIB(K), IncFIB(pNDM-Mar), IncHI1B(pNDM-MAR), IncR
20S15CRGN001B	SAMN46342865	PRJNA855907	Escherichia	Escherichia coli	1702	2015	urine	20S	East	N	illumina	5073558	189623	205	blaNDM-5	1	no	no	496	1_1_1_1_1	no	no	NA	0	NA	NA	NA	NA	5585	NA	NA	AA170	AH818	aac(6')-Ib-cr, aac(6')-Ib-cr, aadA2, aadA5, aph(3'')-Ib, aph(6)-Id, blaCMY-42, blaCTX-M-15, blaNDM-5, blaOXA-1, catB3, dfrA12, dfrA17, erm(B), mph(A), rmtB, sul1, sul2, tet(A)	IncFIA, IncFII, IncI(Gamma)
21C16CRGN001	SAMN46342866	PRJNA855907	Klebsiella	Klebsiella pneumoniae	novel	2016	urine	21C	Central	N	illumina	5478069	218835	91	blaNDM-1	1	no	no	11481	1_1_1_1_2_2	no	no	NA	0	NA	NA	NA	NA	17231	NA	NA	AA046	AH632	blaNDM-1, blaSHV-67, dfrA14, fosA, rmtC, sul1	IncFIB(pECLA), IncFII(Yp), IncFII(pECLA)
21C18CPO001A	SAMN46342867	PRJNA855907	Escherichia	Escherichia coli	940	2018	stool/rectal swab	21C	Central	N	illumina	4902830	98638	295	blaNDM-5	1	no	no	167	1_1	no	no	NA	0	NA	NA	NA	NA	3167	NA	NA	AA038	AH615	aadA1, blaNDM-5, blaOXA-1, blaTEM-1B, catA1, dfrA1, erm(B), mph(A), tet(B)	IncFIA, IncX3
21C18CPO001B	SAMN46342868	PRJNA855907	Klebsiella	Klebsiella pneumoniae	147	2018	stool/rectal swab	21C	Central	Y	hybracter	5762864	5512153	11	blaNDM-5	1	yes	no	p21C18001B_A	1_1_1_1_1_1_1_1_1	yes	yes	blaOXA-232	1	yes	no	p21C18001B_C	NA	90934, 6141	AA100, AA001	AQ290, AQ023	AA338, AC129	AI283, AL194	aac(6')-Ib-cr, aac(6')-Ib-cr, aadA2, ant(3'')-Ia, ant(3'')-Ia, aph(3'')-Ib, aph(6)-Id, armA, ARR-2, ARR-3, blaCTX-M-15, blaCTX-M-15, blaNDM-5, blaOXA-1, blaOXA-232, blaSHV-67, blaTEM-1B, blaTEM-1B, catB3, cmlA1, cmlA1, dfrA12, ere(A), ere(A), erm(B), fosA, mph(E), msr(E), qnrB1, rmtB, sul1, sul1, sul2	Col(IRGK), ColKP3, IncFIA(HI1), IncFII, IncR
21C19CPO001	SAMN29503559	PRJNA855907	Enterobacter	Enterobacter hormaechei subsp. xiangfangensis	114	2019	urine	21C	Central	Y	hybracter	4986548	4820859	4	blaNDM-1	1	yes	no	p21C19001_A	1_2_1_2	no	no	NA	0	NA	NA	NA	NA	88560	AA451	AR554	AC580	AL835	aac(6')-Ib-cr, aac(6')-Ib-cr, ant(3'')-Ia, aph(3'')-Ib, aph(6)-Id, ARR-3, blaACT-16, blaCTX-M-15, blaNDM-1, blaOXA-10, blaTEM-1C, blaTEM-57, dfrA14, mph(A), qnrS1, sul1, sul1, sul2, tet(A)	IncFIB(K)
21C19CPO004	SAMN29503562	PRJNA855907	Escherichia	Escherichia coli	5954	2019	stool/rectal swab	21C	Central	Y	unicycler	5333024	5063478	5	blaNDM-5	1	yes	no	p21C19004_A	1_1_1_1_1_1_1	no	no	NA	0	NA	NA	NA	NA	135253	AA307	AR039	AA170	AH818	aac(6')-Ib-cr, aac(6')-Ib-cr, aadA5, blaCTX-M-15, blaNDM-5, blaOXA-1, catB3, dfrA17, sul1	IncFIA, IncFIB(AP001918)
21C19CPO005	SAMN29503563	PRJNA855907	Enterobacter	Enterobacter hormaechei subsp. xiangfangensis	171	2019	stool/rectal swab	21C	Central	N	illumina	4933224	414843	79	blaNDM-1	1	no	no	5407	1_1_1_1_2_1_1_1	no	no	NA	0	NA	NA	NA	NA	11545	NA	NA	AE581	AO392	aac(6')-Ib-cr, aac(6')-Ib-cr, ant(3'')-Ia, blaACT-16, blaNDM-1, blaOXA-1, catA1, catB3, dfrA14, dfrA5, qnrB1, sul1, tet(C)	IncHI2, IncHI2A
21C19CPO006	SAMN29503564	PRJNA855907	Enterobacter	Enterobacter hormaechei subsp. xiangfangensis	171	2019	stool/rectal swab	21C	Central	N	illumina	4991489	393660	118	blaNDM-1	1	no	no	7616	1_1_1_1_2_1_1_1_1	no	no	NA	0	NA	NA	NA	NA	13754	NA	NA	AE581	-	aac(6')-Ib-cr, aac(6')-Ib-cr, ant(3'')-Ia, aph(3')-VI, blaACT-16, blaNDM-1, blaOXA-1, catA1, catB3, dfrA14, dfrA5, qnrB1, sul1, tet(C)	IncHI2, IncHI2A
21C21CPO002	SAMN46342869	PRJNA855907	Escherichia	Escherichia coli	648	2021	stool/rectal swab	21C	Central	N	illumina	5114320	101173	172	blaNDM-7	1	no	no	163	1_1	no	no	NA	0	NA	NA	NA	NA	3163	NA	NA	AA038	AH615	aac(6')-Ib-cr, aac(6')-Ib-cr, aadA5, blaCMY-6, blaCTX-M-15, blaNDM-7, blaOXA-1, dfrA17, erm(B), mph(A), sul1, tet(B)	Col(MG828), IncFIA, IncFIB(AP001918), IncFII, IncX3
21C21CPO003	SAMN46342870	PRJNA855907	Enterobacter	Enterobacter hormaechei subsp. xiangfangensis	418	2021	stool/rectal swab	21C	Central	N	illumina	4920766	260447	96	blaNDM-1	1	no	no	109	1_1_1_1_2_1	no	no	NA	0	NA	NA	NA	NA	6247	NA	NA	-	-	aac(6')-Ib-cr, aac(6')-Ib-cr, ant(3'')-Ia, blaACT-16, blaNDM-1, blaOXA-1, catA1, catB3, dfrA14, qnrB1, tet(C)	IncFIB(pECLA), IncFII(pECLA), IncHI2, IncHI2A
21C21CPO006	SAMN46342871	PRJNA855907	Klebsiella	Klebsiella pneumoniae	39	2021	urine	21C	Central	N	illumina	5661343	191858	191	blaNDM-1	1	no	no	1560	1_1_1_1	no	no	NA	0	NA	NA	NA	NA	4842	NA	NA	AC314	-	aac(3)-IIa, aac(6')-Ib-cr, aac(6')-Ib-cr, aac(6')-Il, aph(3')-Ia, aph(3')-VI, blaCTX-M-15, blaNDM-1, blaOXA-1, blaOXA-10, blaSHV-12, blaTEM-1B, catA1, catB3, dfrA7, mph(A), qnrS1, sul1	ColRNAI, IncFIB(K)(pCAV1099-114), IncR
21C21CPO007	SAMN46342872	PRJNA855907	Escherichia	Escherichia coli	167	2021	stool/rectal swab	21C	Central	N	illumina	4880752	189438	169	blaNDM-5	1	no	no	9180	1_1_1_1_1_1	no	no	NA	0	NA	NA	NA	NA	9675	NA	NA	-	-	aadA2, blaCMY-145, blaNDM-5, dfrA12, erm(B), mph(A), sul1, tet(A)	IncFIA
21D19CPO002	SAMN29503570	PRJNA855907	Klebsiella	Klebsiella pneumoniae	5786	2019	stool/rectal swab	21D	Central	N	illumina	5248461	247411	103	blaNDM-1	1	no	no	703	1	no	no	NA	0	NA	NA	NA	NA	4482	NA	NA	AA860	AJ266	ARR-3, aac(3)-IId, aac(6')-Ib-cr, aac(6')-Ib-cr, aadA16, aph(3'')-Ib, aph(3')-Ia, aph(6)-Id, blaLAP-2, blaNDM-1, blaSHV-89, catB3, dfrA1, dfrA27, floR, fosA, qnrS1, sul1, sul2, tet(A)	IncC, IncR
21D20CPO002	SAMN29503573	PRJNA855907	Escherichia	Escherichia coli	457	2020	stool/rectal swab	21D	Central	N	illumina	4849543	161942	115	blaNDM-5	1	no	no	44796	1_1_1_2_1	no	no	NA	0	NA	NA	NA	NA	44962	NA	NA	AA038	AH615	blaNDM-5	IncX3
21D20CPO003B	SAMN29503575	PRJNA855907	Escherichia	Escherichia coli	405	2020	stool/rectal swab	21D	Central	Y	trycycler	5326001	5073234	3	blaNDM-5	1	yes	no	p21D20003B_A	1_1_1_1_1_1_1	no	no	NA	0	NA	NA	NA	NA	156719	AA124	AQ383	AA324	AI219	aac(3)-IIa, aac(6')-Ib-cr, aac(6')-Ib-cr, aadA2, aadA5, blaCTX-M-15, blaNDM-5, blaOXA-1, catB3, dfrA12, dfrA17, mph(A), sul1, sul1, tet(B)	IncFIA, IncFIB(AP001918), p0111
21E16CRGN002	SAMN46342873	PRJNA855907	Klebsiella	Klebsiella pneumoniae	101	2016	urine	21E	Central	N	illumina	5518587	371940	91	blaNDM-1	1	no	no	3308	1_1_1_1_2_1_2	no	no	NA	0	NA	NA	NA	NA	13057	NA	NA	AC314	AL454	aac(3)-IIa, aac(6')-Ib, aac(6')-Ib-cr, aadA1, aph(3')-VI, blaCTX-M-15, blaNDM-1, blaOXA-9, blaSHV-100, blaTEM-1A, dfrA14, mph(A), qnrS1, tet(D)	Col440II, IncFIA(HI1), IncR
21E16CRGN003A	SAMN46342874	PRJNA855907	Escherichia	Escherichia coli	405	2016	stool/rectal swab	21E	Central	N	illumina	5452114	85414	300	blaNDM-5	1	no	no	496	1_1_1_1_1	no	no	NA	0	NA	NA	NA	NA	6958	NA	NA	AA338	AI283	aadA2, blaCTX-M-15, blaNDM-5, blaTEM-1B, dfrA12, erm(B), mph(A), rmtB, sul1, tet(B)	Col(BS512), IncFIA, IncFIB(AP001918), IncFII, IncI1-I(Alpha), IncX4, p0111
21E18CPO003	SAMN46342875	PRJNA855907	Enterobacter	Enterobacter hormaechei subsp. steigerwaltii	177	2018	unknown	21E	Central	N	illumina	4966904	513926	48	blaNDM-1	1	no	no	9315	1_2_2	no	no	NA	0	NA	NA	NA	NA	18060	NA	NA	AB193	AJ857	ARR-3, aac(3)-IId, aac(6')-Ib-cr, aac(6')-Ib-cr, ant(3'')-Ia, aph(3'')-Ib, aph(6)-Id, blaACT-7, blaLAP-2, blaNDM-1, blaOXA-1, blaOXA-10, blaTEM-1B, blaTEM-1B, catB3, dfrA14, fosA, mph(A), qnrS1, sul1, sul1, sul2	IncR
21E19CPO001	SAMN29503576	PRJNA855907	Enterobacter	Enterobacter hormaechei subsp. steigerwaltii	177	2019	stool/rectal swab	21E	Central	N	illumina	4972964	350566	60	blaNDM-1	1	no	no	9315	1_2_2	no	no	NA	0	NA	NA	NA	NA	18060	NA	NA	AD312	-	ARR-3, aac(3)-IId, aac(6')-Ib-cr, aac(6')-Ib-cr, ant(3'')-Ia, aph(3'')-Ib, aph(6)-Id, blaACT-7, blaLAP-2, blaNDM-1, blaOXA-1, blaOXA-10, blaTEM-1B, catB3, dfrA14, fosA, mph(A), qnrS1, sul1, sul1, sul2	IncR
21E19CPO003	SAMN29503577	PRJNA855907	Enterobacter	Enterobacter hormaechei subsp. steigerwaltii	177	2019	stool/rectal swab	21E	Central	Y	hybracter	5007874	4845159	3	blaNDM-1	1	yes	no	p21E19003_A	1_2_2	no	no	NA	0	NA	NA	NA	NA	44836	AA471	AR617	AB193	AJ857	aac(3)-IId, aac(6')-Ib-cr, aac(6')-Ib-cr, ant(3'')-Ia, ARR-3, blaACT-7, blaLAP-2, blaNDM-1, blaOXA-10, blaOXA-1, blaTEM-1B, blaTEM-1B, catB3, fosA, mph(A), qnrS1, sul1, sul1	IncR
21E19CPO004	SAMN29503578	PRJNA855907	Enterobacter	Enterobacter hormaechei subsp. steigerwaltii	177	2019	stool/rectal swab	21E	Central	N	illumina	4963481	361189	40	blaNDM-1	1	no	no	4344	1_2	no	no	NA	0	NA	NA	NA	NA	6081	NA	NA	AE581	-	ARR-3, aac(3)-IId, aac(6')-Ib-cr, aac(6')-Ib-cr, ant(3'')-Ia, aph(3'')-Ib, aph(6)-Id, blaACT-7, blaLAP-2, blaNDM-1, blaOXA-1, blaOXA-10, blaTEM-1B, catB3, dfrA14, fosA, mph(A), qnrS1, sul1, sul2	IncR
21E20CPO002	SAMN29503588	PRJNA855907	Klebsiella	Klebsiella pneumoniae	219	2020	unknown	21E	Central	Y	hybracter	5643253	5329532	5	blaNDM-5	1	yes	no	p21E20002_C	1_1_1_2_2	no	no	NA	0	NA	NA	NA	NA	51953	AA010	AQ043	AA038	AH615	aadA2, aph(3')-Ia, aph(3'')-Ib, aph(6)-Id, blaCTX-M-15, blaCTX-M-15, blaNDM-5, blaSHV-148, dfrA12, fosA, mph(A), qnrS1, sul1, sul2	IncFIB(K)(pCAV1099-114), IncP1, IncX3
21E20CPO003	SAMN29503589	PRJNA855907	Klebsiella	Klebsiella pneumoniae	219	2020	stool/rectal swab	21E	Central	N	illumina	5527606	307615	159	blaNDM-5	1	no	no	3001	1_1_1_2_2	no	no	NA	0	NA	NA	NA	NA	51363	NA	NA	AA038	AH615	aadA2, aph(3'')-Ib, aph(3')-Ia, aph(6)-Id, blaCTX-M-15, blaNDM-5, blaSHV-148, dfrA12, fosA, mph(A), qnrS1, sul1, sul2, tet(A)	IncFIB(K)(pCAV1099-114), IncP1, IncX3
21E21CPO001	SAMN46342876	PRJNA855907	Enterobacter	Enterobacter hormaechei subsp. steigerwaltii	177	2021	urine	21E	Central	N	illumina	4931573	340829	63	blaNDM-1	1	no	no	4344	1_2	no	no	NA	0	NA	NA	NA	NA	6081	NA	NA	AE581	-	ARR-3, aac(3)-IId, aac(6')-Ib-cr, aac(6')-Ib-cr, ant(3'')-Ia, aph(3'')-Ib, aph(6)-Id, blaACT-7, blaLAP-2, blaNDM-1, blaOXA-1, blaOXA-10, blaTEM-1B, blaTEM-1B, catB3, dfrA14, fosA, mph(A), qnrS1, sul1, sul2	IncR
21E21CPO007	SAMN46342877	PRJNA855907	Klebsiella	Klebsiella pneumoniae	231	2021	urine	21E	Central	Y	hybracter	5671861	5443780	6	blaNDM-5	1	yes	no	p21E21007_B	1_1_1_1_1_1_1_1_1	yes	yes	blaOXA-232	1	yes	no	p21E21007_C	NA	95680, 8842	AA100, AA001	AQ290, AQ023	AA338, AC129	AI283, AL194	aadA2, blaCTX-M-15, blaCTX-M-15, blaCTX-M-15, blaNDM-5, blaOXA-232, blaSHV-100, blaSHV-12, blaTEM-1B, catA1, dfrA12, erm(B), mph(A), qnrS1, sul1	ColKP3, IncFIB(pQil), IncFII
21E21CPO009	SAMN46342878	PRJNA855907	Enterobacter	Enterobacter hormaechei subsp. steigerwaltii	177	2021	stool/rectal swab	21E	Central	N	illumina	4931776	1042838	47	blaNDM-1	1	no	no	1738	1_2	no	no	NA	0	NA	NA	NA	NA	6081	NA	NA	AE581	-	ARR-3, aac(3)-IId, aac(6')-Ib-cr, aac(6')-Ib-cr, ant(3'')-Ia, aph(3'')-Ib, aph(6)-Id, blaACT-7, blaLAP-2, blaNDM-1, blaOXA-1, blaOXA-10, blaTEM-1B, catB3, dfrA14, fosA, mph(A), qnrS1, sul1, sul2	IncR
23A1213CRGN001B	SAMN46342879	PRJNA855907	Enterobacter	Enterobacter hormaechei subsp. xiangfangensis	418	2012	blood	23A	Central	N	illumina	5046712	570158	93	blaNDM-1	1	no	no	94	1_1_1_1_2_1_1_1	no	no	NA	0	NA	NA	NA	NA	7925	NA	NA	AA860	AJ272	ARR-3, aac(3)-IIa, aac(6')-Ib-cr, aac(6')-Ib-cr, aadA1, aadA5, aph(3'')-Ib, aph(3')-VI, aph(6)-Id, armA, blaACT-16, blaCTX-M-15, blaNDM-1, blaOXA-1, blaOXA-10, blaOXA-9, catA1, catB3, cmlA1, dfrA1, dfrA14, mph(A), mph(E), msr(E), qnrB1, sul1, sul2	IncC, IncFIB(K), IncFII(Yp)
24A16CRGN005	SAMN46342880	PRJNA855907	Citrobacter	Citrobacter cronae	39	2016	stool/rectal swab	24A	Central	N	illumina	5378887	379685	110	blaNDM-4	1	no	no	227	1_1_1_1_2_1_1_1	no	no	NA	0	NA	NA	NA	NA	7738	NA	NA	-	-	aadA1, blaCMY-98, blaNDM-4, blaOXA-1, blaTEM-1B, catA1, qepA1, qnrB34, rmtB	IncR
24A16CRGN011	SAMN46342881	PRJNA855907	Citrobacter	Citrobacter cronae	novel	2016	stool/rectal swab	24A	Central	Y	hybracter	5388352	5156641	3	blaNDM-1	1	yes	no	p24A16011_A	1_1_1_1_2_1	no	no	NA	0	NA	NA	NA	NA	225511	AA606	AS102	AA543	AI730	aac(3)-IId, aac(6')-Ib11, aac(6')-Ib-cr, aadA2, aph(3'')-Ib, aph(3'')-Ib, aph(3')-VI, aph(6)-Id, aph(6)-Id, armA, blaCMY-98, blaNDM-1, catA1, dfrA12, dfrA5, mph(E), msr(E), qnrB11, sul1, sul1, sul2, tet(A)	IncHI1A(NDM-CIT), IncHI1B(pNDM-CIT)
24A17CRGN023	SAMN46342882	PRJNA855907	Escherichia	Escherichia coli	405	2017	stool/rectal swab	24A	Central	Y	hybracter	5282597	3163477	8	blaNDM-5	1	yes	no	p24A17023_A	1_1_1_1_1_1_1_1_1	no	no	NA	0	NA	NA	NA	NA	128525	AA238	AQ779	AA322	AI211	aadA2, blaNDM-5, blaTEM-1B, dfrA12, mph(A), qepA4, sul1, tet(B)	IncFIB(pB171)
24A18CPO036	SAMN46342883	PRJNA855907	Enterobacter	Enterobacter hormaechei subsp. xiangfangensis	109	2018	stool/rectal swab	24A	Central	N	illumina	5028340	594693	76	blaNDM-1	1	no	no	265	1_1_1_1_2_1_1_1_1	no	no	NA	0	NA	NA	NA	NA	39132	NA	NA	AA738	AJ047	blaACT-16, blaNDM-1, dfrA1, mph(E), msr(E), sul1, tet(C)	IncHI2, IncHI2A
24A19CPO004	SAMN29503593	PRJNA855907	Citrobacter	Citrobacter rodentium	novel	2019	stool/rectal swab	24A	Central	N	illumina	5090486	265413	167	blaNDM-1	1	no	no	7560	1_1_1_1_2_1_1_1	no	no	NA	0	NA	NA	NA	NA	7741	NA	NA	-	-	ARR-2, aac(3)-IIa, aac(6')-Ib-cr, aac(6')-Ib3, aadA2, ant(3'')-Ia, blaCTX-M-15, blaDHA-1, blaNDM-1, blaSED1, cmlA1, dfrA12, ere(A), erm(B), mcr-9, mph(A), qnrB4, sul1, sul2	IncR, pKPC-CAV1321
24A19CPO011A	SAMN29503600	PRJNA855907	Klebsiella	Klebsiella pneumoniae	307	2019	stool/rectal swab	24A	Central	N	illumina	5822780	290646	170	blaNDM-7	1	no	no	1653	1_1_1_2	no	no	NA	0	NA	NA	NA	NA	4653	NA	NA	AA038	AH615	ARR-3, aac(3)-IId, aac(6')-Ib-cr, aac(6')-Ib-cr, aadA16, aph(3'')-Ib, aph(6)-Id, blaCTX-M-15, blaNDM-7, blaSHV-100, blaTEM-1B, catB3, dfrA27, fosA6, qnrB6, sul1, sul1, sul2	IncFIA(HI1), IncFIB(K), IncFIB(pNDM-Mar), IncFIB(pQil), IncFII(K), IncHI1B(pNDM-MAR), IncX3
24A19CPO011B	SAMN29503601	PRJNA855907	Escherichia	Escherichia coli	6756	2019	stool/rectal swab	24A	Central	N	illumina	5024888	181526	143	blaNDM-7	1	no	no	41522	1_1_1_2_2	no	no	NA	0	NA	NA	NA	NA	44522	NA	NA	AA038	AH615	aadA1, aadA5, blaNDM-7, blaTEM-1B, dfrA1, dfrA17, sul1, sul2, tet(A), tet(M)	IncFIB(AP001918), IncFII, IncI1-I(Alpha), IncX3, p0111
24A19CPO021	SAMN29503614	PRJNA855907	Escherichia	Escherichia coli	167	2019	stool/rectal swab	24A	Central	Y	hybracter	5080438	4832501	4	blaNDM-5	1	yes	no	p24A19021_A	1_1_1_1_1_1_1_1_2	no	no	NA	0	NA	NA	NA	NA	141996	AA307	AR046	AA170	AH819	aac(6')-Ib-cr, aac(6')-Ib-cr, aadA2, aph(3'')-Ib, aph(6)-Id, blaCTX-M-15, blaNDM-5, blaOXA-1, catB3, dfrA12, mph(A), sul1, sul2, tet(A)	IncFIA, IncFIB(AP001918), IncY
24A20CPO009	SAMN46342884	PRJNA855907	Escherichia	Escherichia coli	2659	2020	stool/rectal swab	24A	Central	Y	hybracter	5425804	5204021	4	blaNDM-5	1	yes	no	p24A20009_B	1_1_1_1_1_1_1_1_1	no	no	NA	0	NA	NA	NA	NA	90753	AA603	AS081	AA323	AI214	aadA2, aadA5, blaCTX-M-15, blaNDM-5, blaTEM-1B, blaTEM-1B, dfrA12, dfrA17, mph(A), rmtB, sul1, sul1, tet(B)	IncFIB(pB171), IncFII
24A21CPO003	SAMN46342885	PRJNA855907	Enterobacter	Enterobacter hormaechei subsp. xiangfangensis	136	2021	urine	24A	Central	N	illumina	4651519	128467	90	blaNDM-1	1	no	no	9089	1_2_1_1_1	no	no	NA	0	NA	NA	NA	NA	28061	NA	NA	AA556	-	ARR-3, aac(6')-Ib-cr, aac(6')-Ib-cr, aadA16, ant(3'')-Ia, blaACT-16, blaNDM-1, blaOXA-10, dfrA27, qnrS1, sul1, sul1	IncFIA(HI1), IncR
24A21CPO004	SAMN46342886	PRJNA855907	Enterobacter	Enterobacter hormaechei subsp. xiangfangensis	171	2021	stool/rectal swab	24A	Central	N	illumina	4992831	418442	110	blaNDM-1	1	no	no	6139	1_1_1_1_2_1_1_1_1	no	no	NA	0	NA	NA	NA	NA	13754	NA	NA	AE581	-	aac(6')-Ib-cr, aac(6')-Ib-cr, ant(3'')-Ia, aph(3')-VI, blaACT-16, blaNDM-1, blaOXA-1, catA1, catB3, dfrA14, dfrA5, qnrB1, sul1, tet(C)	IncHI2, IncHI2A
24A21CPO016A	SAMN46342887	PRJNA855907	Enterobacter	Enterobacter hormaechei subsp. xiangfangensis	171	2021	stool/rectal swab	24A	Central	N	illumina	4930571	287878	104	blaNDM-1	1	no	no	3787	1_1_1_1_2_1_1_1_1	no	no	NA	0	NA	NA	NA	NA	9925	NA	NA	AE581	AO392	aac(6')-Ib-cr, aac(6')-Ib-cr, ant(3'')-Ia, aph(3')-VI, blaACT-16, blaNDM-1, blaOXA-1, catA1, catB3, dfrA14, dfrA5, qnrB1, sul1, tet(C)	IncHI2, IncHI2A
24A21CPO016B	SAMN46342888	PRJNA855907	Enterobacter	Enterobacter hormaechei subsp. xiangfangensis	171	2021	urine	24A	Central	N	illumina	4923442	287878	102	blaNDM-1	1	no	no	3799	1_1_1_1_2_1_1_1_1	no	no	NA	0	NA	NA	NA	NA	9937	NA	NA	AE581	AO392	aac(6')-Ib-cr, aac(6')-Ib-cr, ant(3'')-Ia, aph(3')-VI, blaACT-16, blaNDM-1, blaOXA-1, catA1, catB3, dfrA14, dfrA5, qnrB1, sul1, tet(C)	IncHI2, IncHI2A
27A21CPO001	SAMN46342889	PRJNA855907	Escherichia	Escherichia coli	648	2021	stool/rectal swab	27A	Central	N	illumina	5209416	210008	291	blaNDM-5	1	no	no	9179	1_1_1_1_1_1	no	no	NA	0	NA	NA	NA	NA	9674	NA	NA	AE581	-	aadA2, blaCMY-42, blaNDM-5, dfrA12, mph(A), sul1, tet(A)	IncFIA, IncFII, IncI(Gamma)
28A18CPO001A	SAMN46342890	PRJNA855907	Escherichia	Escherichia coli	2659	2018	stool/rectal swab	28A	West	N	illumina	5283158	99792	407	blaNDM-5	1	no	no	496	1_1_1_1_1_1	no	no	NA	0	NA	NA	NA	NA	9674	NA	NA	AA338	AI283	aadA2, blaCMY-42, blaNDM-5, blaTEM-1B, dfrA12, erm(B), mph(A), rmtB, sul1	IncB/O/K/Z, IncFII, IncI(Gamma), p0111
28A18CPO001B	SAMN46342891	PRJNA855907	Klebsiella	Klebsiella pneumoniae	5784	2018	stool/rectal swab	28A	West	Y	hybracter	5879855	5303332	6	blaNDM-1, blaNDM-5	2	yes	no	p28A18001B_A	1_1_1_1_1_1_1_1_1, 1_1_1_1_2_1_1_1_2_2_2	yes	yes	blaOXA-181	1	yes	no	p28A18001B_C	NA	398310, 97090, 6051	AA270, AA100, AA001	AQ890, AQ290, AQ023	AA405, AA338, AC129	AI450, AI283, AL194	aac(6')-Ib11, aac(6')-Ib-cr, aadA2, aadA2, aph(3')-Ia, blaCTX-M-15, blaNDM-1, blaNDM-5, blaOXA-181, blaSHV-12, blaSHV-80, blaTEM-1B, dfrA12, dfrA12, erm(B), fosA, mph(A), mph(A), rmtB, sul1, sul1, sul1, tet(A)	ColKP3, IncFIB(pNDM-Mar), IncFII, IncR
28A18CPO002	SAMN46342892	PRJNA855907	Escherichia	Escherichia coli	648	2018	stool/rectal swab	28A	West	N	illumina	5198125	190305	221	blaNDM-5	1	no	no	3000	1_1	no	no	NA	0	NA	NA	NA	NA	3162	NA	NA	AA038	AH615	aac(3)-IIa, aac(6')-Ib-cr, aac(6')-Ib-cr, blaCTX-M-15, blaNDM-5, blaOXA-1, blaTEM-1B, catA1, catB3, tet(B)	Col(BS512), IncFIA, IncFIB(AP001918), IncFII(pRSB107), IncX3
28B19CPO001	SAMN29503634	PRJNA855907	Escherichia	Escherichia coli	167	2019	urine	28A	West	N	illumina	4950660	122322	163	blaNDM-6	1	no	no	9179	1_1_1_1_1_1	no	no	NA	0	NA	NA	NA	NA	9673	NA	NA	AA323	AI214	aadA2, aph(3'')-Ib, aph(6)-Id, blaCMY-42, blaNDM-6, blaTEM-1B, dfrA12, erm(B), mph(A), rmtB, sul1, sul2, tet(B)	IncFII, IncI(Gamma)
29A20CPO007	SAMN29503664	PRJNA855907	Enterobacter	Enterobacter hormaechei subsp. steigerwaltii	93	2020	stool/rectal swab	29A	Central	N	illumina	4800722	342340	90	blaNDM-1	1	no	no	1738	1_2	no	no	NA	0	NA	NA	NA	NA	6081	NA	NA	AB187	-	ARR-3, aac(6')-Ib-cr, aac(6')-Ib-cr, aadA16, ant(3'')-Ia, blaACT-7, blaNDM-1, blaOXA-10, dfrA27, fosA, qnrS1, sul1	IncFIB(pQil), IncR
29A20CPO009	SAMN29503666	PRJNA855907	Citrobacter	Citrobacter freundii	22	2020	stool/rectal swab	29A	Central	Y	hybracter	5133795	5009280	5	blaNDM-1	1	yes	no	p29A20009_A	1_2_1_2	no	no	NA	0	NA	NA	NA	NA	88559	AA451	AR554	AC580	AL835	aac(6')-Ib-cr, aac(6')-Ib-cr, aadA1, ant(3'')-Ia, ARR-3, blaCMY-48, blaNDM-1, blaOXA-10, blaTEM-1C, dfrA1, mph(A), sul1, sul1, sul1, tet(A)	IncX1
29A20CPO013	SAMN29503669	PRJNA855907	Escherichia	Escherichia coli	410	2020	stool/rectal swab	29A	Central	Y	hybracter	4986107	4815643	6	blaNDM-5	1	yes	no	p29A20013_A	1_1_1_1_1_1_1	yes	yes	blaOXA-48	1	yes	no	p29A20013_C	NA	147863, 7872	AA325, AA594	AR141, AS058	AA173, AA977	AH837, AJ479	aadA2, aadA5, blaCTX-M-15, blaNDM-5, blaOXA-48, dfrA12, dfrA17, mph(A), sul1, sul1, tet(A)	Col156, IncFIA, IncFIB(AP001918)
29A20CPO020	SAMN29503675	PRJNA855907	Enterobacter	Enterobacter hormaechei subsp. xiangfangensis	171	2020	stool/rectal swab	29A	Central	N	illumina	4977234	98194	137	blaNDM-1	1	no	no	6139	1_1_1_1_2_1_1_1_1	no	no	NA	0	NA	NA	NA	NA	9938	NA	NA	AE581	AO392	aac(6')-Ib-cr, aac(6')-Ib-cr, ant(3'')-Ia, aph(3')-VI, blaACT-16, blaNDM-1, blaOXA-1, catA1, catB3, dfrA14, dfrA5, qnrB1, sul1, tet(C)	IncHI2, IncHI2A
31A15CRGN001	SAMN46342893	PRJNA855907	Escherichia	Escherichia coli	167	2015	stool/rectal swab	31A	Central	Y	hybracter	5240519	4901356	6	blaNDM-5	1	yes	no	p31A15001_B	1_1_1_1_1_1_1_1_1	no	no	NA	0	NA	NA	NA	NA	94812	AA100	AQ290	AA338	AI283	aac(6')-Ib-cr, aac(6')-Ib-cr, aadA2, aadA5, blaCMY-42, blaCTX-M-15, blaNDM-5, blaOXA-1, blaTEM-1B, catB3, dfrA12, dfrA17, erm(B), mph(A), mph(A), rmtB, sul1, sul1, tet(A)	IncFIA, IncFII, IncI(Gamma)
31A15CRGN002	SAMN46342894	PRJNA855907	Escherichia	Escherichia coli	38	2015	urine	31A	Central	N	illumina	5400315	195284	271	blaNDM-5	1	no	no	496	1_1_1_1_1_1	no	no	NA	0	NA	NA	NA	NA	9674	NA	NA	-	-	aac(3)-IIa, aac(6')-Ib-cr, aac(6')-Ib-cr, aadA1, aadA2, aph(3'')-Ib, aph(6)-Id, blaCTX-M-15, blaNDM-5, blaOXA-1, blaTEM-1B, catA1, catB3, dfrA1, dfrA12, sul1, sul2, tet(A), tet(D)	IncFIB(pB171), IncFII(pRSB107)
31A16CRGN002	SAMN46342895	PRJNA855907	Klebsiella	Klebsiella pneumoniae	15	2016	stool/rectal swab	31A	Central	Y	hybracter	5767924	5329868	7	blaNDM-1	1	yes	no	p31A16002_C	1_1_1_1_2	no	no	NA	0	NA	NA	NA	NA	99281	AA062	AQ157	AA553	AI760	aac(6')-Ib-cr, aac(6')-Ib-cr, aadA16, aadA1, aph(3'')-Ib, aph(3'')-Ib, aph(3')-VI, aph(6)-Id, aph(6)-Id, ARR-3, blaCTX-M-15, blaNDM-1, blaSHV-100, blaTEM-1B, dfrA1, dfrA27, fosA6, qepA1, qnrB6, rmtB, sul1, sul1, sul1, sul1, sul2	IncFIA(HI1), IncFIB(K)(pCAV1099-114), IncHI1B(pNDM-MAR), IncR, repB(R1701)
31A19CPO001	SAMN29503678	PRJNA855907	Escherichia	Escherichia coli	10	2019	stool/rectal swab	31A	Central	Y	hybracter	5168143	4817471	5	blaNDM-5	1	yes	no	p31A19001_D	1_1_1_2_1	no	no	NA	0	NA	NA	NA	NA	46161	AA010	AQ043	AA038	AH615	aac(3)-IId, aph(3'')-Ib, aph(6)-Id, blaCTX-M-15, blaCTX-M-65, blaNDM-5, blaTEM-1B, blaTEM-1B, sul2, sul2, tet(A)	IncFIB(AP001918), IncX3, p0111
31A19CPO010	SAMN29503687	PRJNA855907	Enterobacter	Enterobacter hormaechei subsp. steigerwaltii	177	2019	sputum/endotracheal secretions/bronchoalveolar lavage	31A	Central	N	illumina	4974180	434676	46	blaNDM-1	1	no	no	9315	1_2_2	no	no	NA	0	NA	NA	NA	NA	18060	NA	NA	AB193	AJ857	ARR-3, aac(3)-IId, aac(6')-Ib-cr, aac(6')-Ib-cr, ant(3'')-Ia, aph(3'')-Ib, aph(6)-Id, blaACT-7, blaLAP-2, blaNDM-1, blaOXA-1, blaOXA-10, blaTEM-1B, catB3, dfrA14, fosA, mph(A), qnrS1, sul1, sul1, sul2	IncR
31A20CPO007	SAMN29503694	PRJNA855907	Escherichia	Escherichia coli	617	2020	stool/rectal swab	31A	Central	N	illumina	4904862	105703	274	blaNDM-5	1	no	no	3001	1_1	no	no	NA	0	NA	NA	NA	NA	3221	NA	NA	AA038	AH615	aac(3)-IId, aadA5, aph(3')-IIa, blaCTX-M-55, blaNDM-5, blaTEM-216, dfrA17, floR, fosA3, sul1, tet(B)	IncFIA, IncX3
31A20CPO008	SAMN29503695	PRJNA855907	Escherichia	Escherichia coli	617	2020	stool/rectal swab	31A	Central	Y	hybracter	5045334	4785878	12	blaNDM-5	1	yes	no	p31A20008_A	1_1_1_2_2	no	no	NA	0	NA	NA	NA	NA	45063	AA010	AQ043	AA038	AH615	aac(3)-IId, aadA5, aph(3')-IIa, blaCTX-M-55, blaNDM-5, blaTEM-1B, dfrA17, floR, fosA3, mph(A), sul1, tet(B)	IncFIA, IncX3
31A21CPO004	SAMN46342896	PRJNA855907	Enterobacter	Enterobacter hormaechei subsp. xiangfangensis	171	2021	urine	31A	Central	N	illumina	4977986	146745	142	blaNDM-1	1	no	no	6139	1_1_1_1_2_1_1_1_1	no	no	NA	0	NA	NA	NA	NA	9938	NA	NA	AE581	AO392	aac(6')-Ib-cr, aac(6')-Ib-cr, ant(3'')-Ia, aph(3')-VI, blaACT-16, blaNDM-1, blaOXA-1, catA1, catB3, dfrA14, dfrA5, qnrB1, sul1, tet(C)	IncHI2, IncHI2A
31B16CRGN002	SAMN46342897	PRJNA855907	Klebsiella	Klebsiella pneumoniae	14	2016	urine	31B	Central	N	illumina	5789465	189860	166	blaNDM-1	1	no	no	3684	1_1_1_1_2_1_1_1_2_1	no	no	NA	0	NA	NA	NA	NA	14546	NA	NA	AA405	AI439	aadA1, aadA2, aph(3'')-Ib, aph(3')-VI, aph(6)-Id, armA, blaCTX-M-210, blaNDM-1, blaOXA-1, blaOXA-9, blaSHV-100, blaTEM-1A, catB3, dfrA1, dfrA12, dfrA14, fosA6, mph(E), msr(E), qnrB1, sul1, sul2	ColKP3, IncFIB(K), IncFIB(pNDM-Mar), IncFII, IncHI1B(pNDM-MAR), IncR
31B17CRGN006	SAMN46342898	PRJNA855907	Escherichia	Escherichia coli	205	2017	stool/rectal swab	31B	Central	Y	hybracter	5262959	4937981	6	blaNDM-5	1	yes	no	p31B17006_B	1_1_1_1_1_1_1_1_1	no	no	NA	0	NA	NA	NA	NA	90307	AA238	AQ779	AA322	AI211	aadA1, aadA2, blaCMY-42, blaNDM-5, blaTEM-1B, dfrA12, dfrA1, mph(A), qepA4, sul1, tet(B)	IncFIB(H89-PhagePlasmid), IncFIB(pB171), IncFII, IncI(Gamma)
31B18CPO001	SAMN46342899	PRJNA855907	Escherichia	Escherichia coli	405	2018	stool/rectal swab	31B	Central	Y	hybracter	5324328	5087451	6	blaNDM-5	1	no	no	p31B18001_C	1_1_1_1_1_1_1	no	no	NA	0	NA	NA	NA	NA	NA	NA	NA	NA	NA	aadA2, blaNDM-5, blaTEM-1B, dfrA12, rmtB, sul1	IncFII, p0111
31B18CPO002	SAMN46342900	PRJNA855907	Klebsiella	Klebsiella pneumoniae	147	2018	stool/rectal swab	31B	Central	Y	hybracter	5629351	5330364	8	blaNDM-1	1	yes	no	p31B18002_B	1_1_1_1_2_1_2	no	no	NA	0	NA	NA	NA	NA	54064	AA583	AS038	AA019	AH565	aac(6')-Ib-cr, aac(6')-Ib-cr, aac(6')-Ib-cr, aac(6')-Ib, aadA1, aph(3')-VI, ARR-3, blaCTX-M-15, blaNDM-1, blaOXA-1, blaOXA-9, blaSHV-67, blaTEM-1A, catB3, dfrA14, fosA, qnrB1, qnrS1, sul1	IncFIB(K), IncFIB(pQil), IncFII(K), IncR
31B18CPO004A	SAMN46342901	PRJNA855907	Escherichia	Escherichia coli	46	2018	stool/rectal swab	31B	Central	N	illumina	4724341	102250	255	blaNDM-5	1	no	no	8759	1_1_1_1_1_1	no	no	NA	0	NA	NA	NA	NA	9034	NA	NA	AA172	AH832	aadA2, blaCTX-M-15, blaNDM-5, dfrA12, erm(B), mph(A), sul1	IncFIA, IncFII(pRSB107)
31B18CPO004B	SAMN46342902	PRJNA855907	Citrobacter	Citrobacter amalonaticus	660	2018	stool/rectal swab	31B	Central	N	illumina	4798332	585905	56	blaNDM-5	1	no	no	496	1_1_1_1_1_1_1	no	no	NA	0	NA	NA	NA	NA	12346	NA	NA	AA338	AI283	ARR-3, ant(3'')-Ia, blaNDM-5, blaTEM-1B, cmlA1, ere(A), erm(B), mph(A), rmtB, sul1	IncFII
31B18CPO005	SAMN46342903	PRJNA855907	Escherichia	Escherichia coli	167	2018	stool/rectal swab	31B	Central	N	illumina	5026570	85956	280	blaNDM-5	1	no	no	3001	1_1	no	no	NA	0	NA	NA	NA	NA	3167	NA	NA	AA038	AH615	aac(3)-IId, aadA1, aph(3'')-Ib, aph(6)-Id, blaCTX-M-15, blaNDM-5, blaTEM-35, dfrA1, erm(B), mph(A), sul2, tet(B)	Col(BS512), IncFII, IncI1-I(Alpha), IncX3
31B18CPO010	SAMN46342904	PRJNA855907	Escherichia	Escherichia coli	167	2018	stool/rectal swab	31B	Central	N	illumina	4917602	136717	203	blaNDM-5	1	no	no	496	1_1_1_1_1_1	no	no	NA	0	NA	NA	NA	NA	9257	NA	NA	AA170	AH818	aadA2, blaCMY-42, blaNDM-5, blaTEM-1B, dfrA12, sul1, tet(A)	IncFIA
31B19CPO002	SAMN29503697	PRJNA855907	Klebsiella	Klebsiella pneumoniae	15	2019	stool/rectal swab	31B	Central	Y	hybracter	6166161	5380352	14	blaNDM-1	1	yes	no	p31B19002_B	1_1_1_1	yes	yes	blaOXA-181	1	yes	no	p31B19002_D	NA	151307, 7604	AA566, AA001	AR989, AQ023	AA045, AC129	AH629, AL194	aac(3)-IIa, aac(3)-IId, aac(3)-IId, aac(6')-Ib-cr, aac(6')-Ib-cr, aadA2, aph(3'')-Ib, aph(6)-Id, blaCTX-M-15, blaNDM-1, blaOXA-181, blaOXA-1, blaSHV-100, blaTEM-1B, blaTEM-1B, blaTEM-1B, catB3, dfrA32, dfrA5, ere(A), fosA6, mph(A), sul1, sul2, tet(A)	ColKP3, ColpVC, IncFIB(pNDM-Mar), IncFII(Yp), IncHI1B(pNDM-MAR)
31B19CPO006	SAMN29503700	PRJNA855907	Citrobacter	Citrobacter rodentium	novel	2019	wound	31B	Central	N	illumina	5086560	319848	161	blaNDM-1	1	no	no	7560	1_1_1_1_2_1_1_1	no	no	NA	0	NA	NA	NA	NA	7741	NA	NA	-	-	ARR-2, aac(3)-IIa, aac(6')-Ib-cr, aac(6')-Ib3, aadA2, ant(3'')-Ia, blaCTX-M-15, blaDHA-1, blaNDM-1, blaSED1, cmlA1, dfrA12, ere(A), erm(B), mcr-9, mph(A), qnrB4, sul1, sul2	IncR, pKPC-CAV1321
31B19CPO007	SAMN29503701	PRJNA855907	Enterobacter	Enterobacter hormaechei subsp. steigerwaltii	177	2019	wound	31B	Central	N	illumina	5017422	350763	66	blaNDM-1	1	no	no	4344	1_2	no	no	NA	0	NA	NA	NA	NA	6081	NA	NA	AA002	AH539	ARR-3, aac(3)-IId, aac(6')-Ib-cr, aac(6')-Ib-cr, ant(3'')-Ia, aph(3'')-Ib, aph(6)-Id, blaACT-7, blaLAP-2, blaNDM-1, blaOXA-1, blaOXA-10, blaTEM-1B, catB3, dfrA14, fosA, mph(A), qnrS1, sul1, sul2	IncR
31B19CPO010B	SAMN29503705	PRJNA855907	Escherichia	Escherichia coli	8346	2019	stool/rectal swab	31B	Central	Y	hybracter	5234058	4977817	8	blaNDM-5	1	yes	no	p31B19010B_A	1_1_1_1_1_1_1_1_1	yes	yes	blaOXA-181	1	yes	no	p31B19010B_B	NA	143376, 51477	AA307, AA010	AR043, AQ051	AA170, AA038	AH820, AH615	aadA2, blaCMY-42, blaNDM-5, blaOXA-181, blaTEM-1B, catA2, dfrA12, erm(B), mph(A), mph(A), qnrS1, rmtB, sul1, sul1	ColKP3, IncFIA, IncFII, IncI(Gamma), IncX3
31B19CPO011	SAMN29503706	PRJNA855907	Escherichia	Escherichia coli	6870	2019	stool/rectal swab	31B	Central	Y	hybracter	5544893	5080699	7	blaNDM-5	1	yes	no	p31B19011_A	1_1_1_1_1_1_1_2	no	no	NA	0	NA	NA	NA	NA	153579	AA278	AQ928	AA735	AJ038	aadA2, blaNDM-5, blaTEM-35, dfrA12, mph(A), sul1	IncFIA, IncFIB(H89-PhagePlasmid), IncFII, IncY
31B19CPO012	SAMN29503707	PRJNA855907	Escherichia	Escherichia coli	156	2019	stool/rectal swab	31B	Central	Y	hybracter	4944773	4773025	3	blaNDM-5	1	yes	no	p31B19012_A	1_1_1_1_1_1_1_1_1	yes	yes	blaOXA-181	1	yes	no	p31B19012_B	NA	120277, 51471	AA306, AA010	AR036, AQ051	AA170, AA038	AH818, AH615	aadA2, blaNDM-5, blaOXA-181, blaTEM-1B, dfrA12, mph(A), qnrS1, sul1, tet(A)	ColKP3, IncFIA, IncFIB(AP001918), IncX3
31B19CPO013	SAMN29503708	PRJNA855907	Klebsiella	Klebsiella pneumoniae	359	2019	urine	31B	Central	Y	unicycler	5653850	5136702	7	blaNDM-1	1	yes	no	p31B19013_B	1_1_1_1_2_1_1_1_2_2_2	no	no	NA	0	NA	NA	NA	NA	179356	AA173	AQ576	AA860	AJ272	aac(6')-Ib-cr, aac(6')-Ib3, ant(3'')-Ia, blaCMY-23, blaNDM-1, blaOXA-10, blaSHV-12, blaSHV-33, blaTEM-1B, cmlA1, fosA6, mph(A), qnrA1, sul1, sul1	IncC, IncFIB(K)
31B19CPO015B	SAMN29503710	PRJNA855907	Escherichia	Escherichia coli	216	2019	stool/rectal swab	31B	Central	N	illumina	5146462	77354	247	blaNDM-1	1	no	no	280	1_1_1_1_2_1_1_1	no	no	NA	0	NA	NA	NA	NA	7841	NA	NA	AA860	AJ272	aac(6')-Ib-cr, aac(6')-Ib3, ant(3'')-Ia, blaCMY-23, blaNDM-1, blaOXA-10, blaSHV-12, blaTEM-1B, cmlA1, mph(A), qnrA1, sul1, sul1	IncC, IncHI1A, IncHI1B(R27), IncY
31B19CPO019B	SAMN29503715	PRJNA855907	Klebsiella	Klebsiella pneumoniae	147	2019	stool/rectal swab	31B	Central	N	illumina	5867653	229962	127	blaNDM-1	1	no	no	3201	1_1	no	no	NA	0	NA	NA	NA	NA	3392	NA	NA	AA405	AI436	ARR-3, aadA1, aph(3')-VI, armA, blaCTX-M-15, blaNDM-1, blaOXA-1, blaOXA-9, blaSHV-67, blaTEM-1A, catB3, dfrA5, fosA, mph(A), mph(E), msr(E), qnrS1, sul1, sul2	IncFIB(pQil), IncHI1B(pNDM-MAR), IncR
31B19CPO024	SAMN29503717	PRJNA855907	Escherichia	Escherichia coli	410	2019	stool/rectal swab	31B	Central	N	illumina	4835311	178324	159	blaNDM-5	1	no	no	9179	1_1_1_1_1_1	no	no	NA	0	NA	NA	NA	NA	9674	NA	NA	AA173	AH835	aadA2, blaNDM-5, dfrA12, mph(A), sul1, tet(A)	IncFIA, IncFIB(AP001918)
31B19CPO025	SAMN29503718	PRJNA855907	Escherichia	Escherichia coli	617	2019	stool/rectal swab	31B	Central	N	illumina	4891081	124796	248	blaNDM-5	1	no	no	163	1_1	no	no	NA	0	NA	NA	NA	NA	3163	NA	NA	AA038	AH615	aac(3)-IId, aac(6')-Ib-cr, aac(6')-Ib3, aadA5, aph(3'')-Ib, aph(6)-Id, blaCTX-M-14, blaNDM-5, cmlA1, dfrA17, erm(B), floR, mph(A), sul1, sul2, tet(A), tet(B)	IncFIA, IncX3
31B19CPO027	SAMN29503720	PRJNA855907	Enterobacter	Enterobacter hormaechei subsp. steigerwaltii	177	2019	stool/rectal swab	31B	Central	N	illumina	4971185	361237	54	blaNDM-1	1	no	no	9315	1_2_2	no	no	NA	0	NA	NA	NA	NA	18060	NA	NA	AD312	-	ARR-3, aac(3)-IId, aac(6')-Ib-cr, aac(6')-Ib-cr, ant(3'')-Ia, aph(3'')-Ib, aph(6)-Id, blaACT-7, blaLAP-2, blaNDM-1, blaOXA-1, blaOXA-10, blaTEM-1B, blaTEM-1B, catB3, dfrA14, fosA, mph(A), qnrS1, sul1, sul1, sul2	IncR
31B19CPO028	SAMN29503721	PRJNA855907	Escherichia	Escherichia coli	405	2019	stool/rectal swab	31B	Central	N	illumina	5391392	99588	200	blaNDM-5	1	no	no	9487	1_1_1_1_1_1_1_1_1	no	no	NA	0	NA	NA	NA	NA	19971	NA	NA	AA170	-	aadA2, blaCMY-61, blaCTX-M-15, blaNDM-5, dfrA12, sul1, tet(B)	Col(BS512), IncFIA, IncFIB(AP001918), p0111
31B20CPO005	SAMN29503730	PRJNA855907	Klebsiella	Klebsiella pneumoniae	11	2020	stool/rectal swab	31B	Central	Y	hybracter	5546517	5457522	3	blaNDM-1	1	yes	no	p31B20005_A	1_1_1_1_1_2	no	no	NA	0	NA	NA	NA	NA	78602	AA061	AQ154	AB187	AJ835	aac(6')-Ib-cr, aac(6')-Ib-cr, aac(6')-Ib-cr, aac(6')-Ib, blaCTX-M-15, blaNDM-1, blaOXA-1, blaSHV-182, dfrA14, fosA6	IncFIA(HI1), IncR
31B21CPO008	SAMN46342905	PRJNA855907	Klebsiella	Klebsiella pneumoniae	147	2021	stool/rectal swab	31B	Central	N	illumina	5811860	95621	145	blaNDM-1	1	no	no	3201	1_1	no	no	NA	0	NA	NA	NA	NA	3392	NA	NA	AA405	AI436	ARR-3, aac(6')-Ib-cr, aac(6')-Ib-cr, aph(3')-VI, armA, blaCTX-M-15, blaNDM-1, blaOXA-1, blaSHV-67, blaTEM-1A, catB3, dfrA5, fosA, mph(A), mph(E), msr(E), qnrS1, sul1, sul2	IncFIB(pQil), IncHI1B(pNDM-MAR), IncR
31C18CPO001	SAMN46342906	PRJNA855907	Klebsiella	Klebsiella pneumoniae	1922	2018	stool/rectal swab	31C	Central	N	illumina	5707951	210143	118	blaNDM-1	1	no	no	4772	1_1_1_1_2_1_1_1_2_2_1	no	no	NA	0	NA	NA	NA	NA	33959	NA	NA	AA998	AJ513	ARR-3, aac(3)-IId, aac(6')-Ib, aac(6')-Ib-cr, aadA1, aadA16, blaCTX-M-15, blaNDM-1, blaOXA-9, blaSHV-75, blaTEM-1A, dfrA27, floR, fosA, qnrB6, sul1, sul1, sul2, tet(A), tet(D)	IncFIA(HI1), IncHI1A, IncHI1B(R27), IncR
32A1213CRGN001A	SAMN46342907	PRJNA855907	Escherichia	Escherichia coli	68	2012	stool/rectal swab	32A	Central	N	illumina	5425165	181090	139	blaNDM-1	1	no	no	9179	1_1_1_1_1_1	no	no	NA	0	NA	NA	NA	NA	9674	NA	NA	AA172	-	aac(3)-IIa, aac(6')-Ib-cr, aac(6')-Ib-cr, aadA2, aph(3'')-Ib, aph(3')-Ia, aph(6)-Id, blaCTX-M-15, blaNDM-1, blaOXA-1, blaTEM-34, catA1, catB3, dfrA12, mph(A), sul1, sul2, tet(B)	IncFIA, IncFIB(AP001918), IncFII(pRSB107), IncQ1
32A17CRGN003	SAMN46342908	PRJNA855907	Escherichia	Escherichia coli	405	2017	stool/rectal swab	32A	Central	N	illumina	5236973	102251	377	blaNDM-5	1	no	no	2966	1_1	no	no	NA	0	NA	NA	NA	NA	34254	NA	NA	AA170	AH818	aac(6')-Ib-cr, aac(6')-Ib-cr, blaCTX-M-15, blaNDM-5, blaOXA-1, blaTEM-1B, catB3	IncFIA, IncFIB(AP001918), p0111
32A18CPO006	SAMN46342909	PRJNA855907	Escherichia	Escherichia coli	452	2018	stool/rectal swab	32A	Central	Y	hybracter	5429252	5166221	9	blaNDM-5	1	yes	no	p32A18006_B	1_1_1_1_1_1_1_1_1	no	no	NA	0	NA	NA	NA	NA	82314	AA130	AQ421	AA323	AI214	aadA1, aadA2, aph(3')-Ia, blaNDM-5, dfrA12, dfrA1, sul1	Col(MP18), Col(MP18)
32A19CPO001	SAMN29503744	PRJNA855907	Escherichia	Escherichia coli	167	2019	stool/rectal swab	32A	Central	Y	hybracter	4891099	4740497	4	blaNDM-5	1	yes	no	p32A19001_A	1_1_1_1_1_1_1_1_2	no	no	NA	0	NA	NA	NA	NA	140330	AA307	AR046	AA170	AH819	aac(6')-Ib-cr, aac(6')-Ib-cr, aadA2, aph(3'')-Ib, aph(6)-Id, blaCTX-M-15, blaNDM-5, blaOXA-1, catB3, dfrA12, mph(A), sul1, sul2, tet(A)	IncFIA, IncFIB(AP001918)
32A19CPO002	SAMN29503745	PRJNA855907	Escherichia	Escherichia coli	361	2019	stool/rectal swab	32A	Central	N	illumina	4928651	72328	175	blaNDM-5	1	no	no	496	1	no	no	NA	0	NA	NA	NA	NA	1668	NA	NA	-	-	aadA2, blaNDM-5, blaTEM-1B, dfrA12, erm(B)	IncFIA, IncFII, IncI(Gamma), IncY
32A19CPO006	SAMN29503748	PRJNA855907	Escherichia	Escherichia coli	46	2019	stool/rectal swab	32A	Central	N	illumina	4759647	94114	215	blaNDM-5	1	no	no	8759	1_1_1_1_1_1	no	no	NA	0	NA	NA	NA	NA	9254	NA	NA	AA172	-	aac(3)-IId, aadA2, blaCTX-M-15, blaNDM-5, blaTEM-1B, dfrA12, erm(B), mph(A), sul1	Col(BS512), IncFIA, IncFII(pRSB107), IncI1-I(Alpha)
32A19CPO010	SAMN29503751	PRJNA855907	Citrobacter	Citrobacter koseri	novel	2019	stool/rectal swab	32A	Central	N	illumina	4737028	2492346	33	blaNDM-5	1	no	no	1179	1_1_1_2_1	no	no	NA	0	NA	NA	NA	NA	44865	NA	NA	AA038	AH615	blaMAL-1, blaNDM-5	ColRNAI, IncX3
32A20CPO001	SAMN29503757	PRJNA855907	Escherichia	Escherichia coli	11021	2020	stool/rectal swab	32A	Central	Y	hybracter	5345396	5044929	9	blaNDM-5	1	yes	no	p32A20001_A	1_1_1_1_1_1_1_2	no	no	NA	0	NA	NA	NA	NA	169227	AA124	AQ381	AA324	AI219	aac(6')-Ib-cr, aac(6')-Ib-cr, aadA2, aadA5, blaCMY-42, blaNDM-5, blaOXA-1, catA1, catB3, dfrA12, dfrA17, mph(A), sul1, sul1, tet(B)	Col(BS512), IncFIA, IncFIB(AP001918), IncI(Gamma)
32A20CPO002	SAMN29503758	PRJNA855907	Escherichia	Escherichia coli	648	2020	stool/rectal swab	32A	Central	N	illumina	5148661	214727	180	blaNDM-5	1	no	no	496	1_1_1_1_1_1	no	no	NA	0	NA	NA	NA	NA	9254	NA	NA	AA172	AH832	aac(3)-IIa, aac(6')-Ib-cr, aac(6')-Ib-cr, aadA2, blaCMY-42, blaCTX-M-15, blaNDM-5, blaOXA-1, blaTEM-1B, catB3, dfrA12, erm(B), mph(A), sul1	IncFIA, IncFII(pRSB107), IncI(Gamma)
32A20CPO003	SAMN29503759	PRJNA855907	Escherichia	Escherichia coli	38	2020	stool/rectal swab	32A	Central	N	illumina	5564798	128117	662	blaNDM-5	1	no	no	9179	1_1_1_1_1_1	no	no	NA	0	NA	NA	NA	NA	9674	NA	NA	-	-	aadA1, aadA2, aph(3'')-Ib, aph(6)-Id, blaCTX-M-15, blaNDM-5, dfrA1, dfrA12, mph(A), sul1, sul2	IncFII(pRSB107)
32A20CPO004	SAMN29503760	PRJNA855907	Escherichia	Escherichia coli	1284	2020	stool/rectal swab	32A	Central	N	illumina	4965858	93670	206	blaNDM-5	1	no	no	1790	1	no	no	NA	0	NA	NA	NA	NA	2285	NA	NA	AA324	AI219	blaNDM-5, mph(A), tet(B)	IncFIA, IncFIB(AP001918)
32A20CPO005	SAMN29503761	PRJNA855907	Enterobacter	Enterobacter cloacae subsp. cloacae	1640	2020	stool/rectal swab	32A	Central	N	illumina	5191649	223993	86	blaNDM-1	1	no	no	947	1_2	no	no	NA	0	NA	NA	NA	NA	5290	NA	NA	AA739	AJ059	ARR-3, aac(3)-IIa, aac(6')-Ib-cr, aac(6')-Ib-cr, aadA1, aadA16, blaCMH-3, blaNDM-1, blaOXA-1, blaOXA-10, blaTEM-1B, catA1, catB3, dfrA27, mph(A), mph(E), msr(E), qnrB1, sul1	IncHI2, IncHI2A
32A21CPO001	SAMN46342910	PRJNA855907	Escherichia	Escherichia coli	354	2021	stool/rectal swab	32A	Central	N	illumina	4875612	14907	547	blaNDM-1	1	no	no	412	1_1_1_1_2	no	no	NA	0	NA	NA	NA	NA	10364	NA	NA	AA628	-	ARR-2, aac(3)-IIa, aac(3)-IId, aac(6')-Ian, aadA5, ant(3'')-Ia, aph(3'')-Ib, aph(6)-Id, blaCTX-M-24, blaNDM-1, blaOXA-74, cmlA1, mph(A), sul1, sul2	IncC, IncFIB(pB171), IncI(Gamma), IncQ1
32A21CPO003	SAMN46342911	PRJNA855907	Enterobacter	Enterobacter kobei	145	2021	urine	32A	Central	N	illumina	5063270	148641	180	blaNDM-1	1	no	no	947	1_2	no	no	NA	0	NA	NA	NA	NA	5290	NA	NA	AA739	AJ059	ARR-3, aac(6')-Ib-cr, aac(6')-Ib-cr, aadA1, aadA16, blaACT-14, blaNDM-1, blaOXA-1, blaOXA-10, catA1, catB3, dfrA27, qnrB1, sul1	IncHI2, IncHI2A, IncX5, pKP1433
32A21CPO004	SAMN46342912	PRJNA855907	Enterobacter	Enterobacter hormaechei subsp. xiangfangensis	171	2021	stool/rectal swab	32A	Central	N	illumina	5015693	303076	98	blaNDM-1	1	no	no	3800	1_1_1_1_2_1_1_1_1	no	no	NA	0	NA	NA	NA	NA	9938	NA	NA	AE581	AO392	aph(3')-VI, blaACT-16, blaNDM-1, catA1, dfrA14, dfrA5, mph(A), mph(E), msr(E), qnrB1, qnrS1, sul1, tet(C)	IncHI2
32B19CPO002A	SAMN29503764	PRJNA855907	Klebsiella	Klebsiella pneumoniae	38	2019	stool/rectal swab	32B	Central	N	illumina	5562796	236411	176	blaNDM-1	1	no	no	3200	1_1_1_1_2_1_2	no	no	NA	0	NA	NA	NA	NA	12949	NA	NA	AC314	AL454	aadA1, aadA2, aph(3'')-Ib, aph(3')-Ia, aph(3')-VI, aph(6)-Id, blaCTX-M-15, blaNDM-1, blaOXA-1, blaOXA-9, blaSHV-89, blaTEM-1B, catB3, dfrA12, dfrA14, fosA6, mph(A), qnrS1, sul1, sul2	IncFIA(HI1), IncFIB(K), IncR
32B19CPO002B	SAMN29503765	PRJNA855907	Escherichia	Escherichia coli	167	2019	stool/rectal swab	32B	Central	N	illumina	4986308	85696	239	blaNDM-5	1	no	no	162	1_1	no	no	NA	0	NA	NA	NA	NA	3162	NA	NA	AE581	AO393	aadA1, aph(3'')-Ib, aph(6)-Id, blaNDM-5, dfrA1, sul2, tet(B)	Col(BS512), IncI1-I(Alpha), IncX3, pKPC-CAV1193
32B19CPO002C	SAMN29503766	PRJNA855907	Enterobacter	Enterobacter hormaechei subsp. steigerwaltii	93	2019	stool/rectal swab	32B	Central	N	illumina	4937207	233934	87	blaNDM-5	1	no	no	167	1_1_1_2_1	no	no	NA	0	NA	NA	NA	NA	44966	NA	NA	AA038	AH615	blaACT-7, blaCMY-4, blaNDM-5, fosA, qnrB19	IncQ1, IncX3
32B19CPO003	SAMN29503767	PRJNA855907	Enterobacter	Enterobacter hormaechei subsp. steigerwaltii	113	2019	other	32B	Central	N	illumina	4992878	300086	102	blaNDM-1	1	no	no	6302	1_1_1_1_2_1_1_1_2_2_1	no	no	NA	0	NA	NA	NA	NA	19757	NA	NA	AA046	AH632	aac(6')-Ib-cr, aac(6')-Ib-cr, aph(3'')-Ib, aph(6)-Id, blaACT-15, blaNDM-1, blaOXA-1, catB3, dfrA14, fosA, qnrB1, sul1, sul2	IncFIB(pECLA), IncFII(Yp), IncFII(pECLA)
32B19CPO006	SAMN29503770	PRJNA855907	Escherichia	Escherichia coli	13222	2019	stool/rectal swab	32B	Central	Y	hybracter	4956674	4677056	3	blaNDM-1	1	yes	no	p32B19006_B	1_1_1_1_2_1_1_1	no	no	NA	0	NA	NA	NA	NA	83222	AA252	AQ804	AA002	AH532	aac(3)-IId, aadA5, aph(3'')-Ib, aph(6)-Id, armA, blaCTX-M-32, blaCTX-M-3, blaNDM-1, dfrA17, mph(A), mph(E), msr(E), qnrB19, sul1, sul1, sul2, tet(B)	IncFIA(HI1), IncHI1A, IncHI1B(R27), IncM2, IncQ1
32B20CPO004	SAMN29503774	PRJNA855907	Klebsiella	Klebsiella pneumoniae	novel	2020	surgical site	32B	Central	Y	hybracter	5768023	5381239	5	blaNDM-5	1	yes	no	p32B20004_B	1_1_1_1_1_1_1_1_1	yes	yes	blaOXA-181	1	yes	no	p32B20004_B	NA	73983	AA010	AQ051	AA038	AH615	aac(3)-IIa, aac(6')-Ib-cr, aac(6')-Ib-cr, aadA2, aph(3'')-Ib, aph(6)-Id, blaCTX-M-15, blaNDM-5, blaOXA-181, blaOXA-1, blaSHV-148, blaTEM-1B, blaTEM-1B, catB3, dfrA12, dfrA14, mph(A), qnrS1, rmtB, sul1, sul2	ColKP3, IncFIA(pBK30683), IncFIB(K), IncX3
32B20CPO005	SAMN29503775	PRJNA855907	Citrobacter	Citrobacter rodentium	novel	2020	stool/rectal swab	32B	Central	Y	hybracter	5158877	4789291	3	blaNDM-1	1	yes	no	p32B20005_A	1_1_1_1_2_1_1_1_1	no	no	NA	0	NA	NA	NA	NA	329043	AA546	AR877	AB130	AJ727	aac(6')-Ib3, aac(6')-Ib-cr, aadA2, ant(3'')-Ia, ARR-3, blaCTX-M-15, blaNDM-1, blaSED1, blaTEM-1B, blaTEM-57, cmlA1, dfrA12, ere(A), erm(B), mcr-9, mph(A), qnrB4, sul1, sul1, sul1	IncR, pKPC-CAV1321
32B20CPO006	SAMN29503776	PRJNA855907	Escherichia	Escherichia coli	648	2020	stool/rectal swab	32B	Central	Y	unicycler	5587138	5261761	11	blaNDM-5	1	yes	no	p32B20006_B	1_1_1_1_1_1_1_1_1	no	no	NA	0	NA	NA	NA	NA	95897	AA100	AQ290	AA338	AI283	aadA2, aph(3')-Ia, blaCTX-M-15, blaNDM-5, dfrA12, erm(B), mph(A), qnrS1, sul1, tet(A)	IncFII, IncI1-I(Alpha)
32B20CPO013	SAMN29503783	PRJNA855907	Escherichia	Escherichia coli	648	2020	stool/rectal swab	32B	Central	N	illumina	5269688	163459	295	blaNDM-5	1	no	no	5101	1_1_1_1_1	no	no	NA	0	NA	NA	NA	NA	5596	NA	NA	AA322	AI211	aadA2, aadA5, blaNDM-5, blaTEM-1B, dfrA12, dfrA17, mph(A), sul1, tet(B)	IncFIB(pB171)
32B20CPO014	SAMN29503784	PRJNA855907	Escherichia	Escherichia coli	648	2020	stool/rectal swab	32B	Central	N	illumina	5230221	113952	439	blaNDM-5	1	no	no	5101	1_1_1_1_1	no	no	NA	0	NA	NA	NA	NA	5480	NA	NA	AA322	AI211	aadA2, aadA5, blaNDM-5, blaTEM-1B, dfrA12, dfrA17, sul1, tet(B)	IncFIB(pB171)
32B20CPO016	SAMN29503786	PRJNA855907	Escherichia	Escherichia coli	405	2020	stool/rectal swab	32B	Central	N	illumina	5121368	92174	227	blaNDM-5	1	no	no	9179	1_1_1_1_1_1	no	no	NA	0	NA	NA	NA	NA	9674	NA	NA	AA338	AI283	aadA2, aph(3'')-Ib, aph(6)-Id, blaCTX-M-15, blaNDM-5, blaTEM-1B, dfrA12, erm(B), floR, mph(A), rmtB, sul1, sul2, tet(A)	IncFII, IncY
32B21CPO001	SAMN46342913	PRJNA855907	Klebsiella	Klebsiella pneumoniae	70	2021	stool/rectal swab	32B	Central	N	illumina	5662032	74769	190	blaNDM-1	1	no	no	124151	1_1_1_1_2_1_1_2	no	no	NA	0	NA	NA	NA	NA	124374	NA	NA	AA860	AJ272	aac(6')-Ib-cr, aac(6')-Ib3, aadA5, blaCMY-6, blaCTX-M-15, blaNDM-1, blaSHV-32, dfrA17, fosA, qnrS1, sul1	IncC, IncFIB(pNDM-Mar), IncHI1B(pNDM-MAR)
32B21CPO006	SAMN46342914	PRJNA855907	Enterobacter	Enterobacter hormaechei subsp. xiangfangensis	171	2021	stool/rectal swab	32B	Central	N	illumina	5020251	154773	129	blaNDM-1	1	no	no	6139	1_1_1_1_2_1_1_1_1	no	no	NA	0	NA	NA	NA	NA	13754	NA	NA	AE581	-	aac(6')-Ib-cr, aac(6')-Ib-cr, ant(3'')-Ia, aph(3')-VI, blaACT-16, blaNDM-1, blaOXA-1, catA1, catB3, dfrA14, dfrA5, qnrB1, sul1, tet(C)	IncHI2, IncHI2A
32B21CPO007	SAMN46342915	PRJNA855907	Escherichia	Escherichia coli	648	2021	stool/rectal swab	32B	Central	N	illumina	5083753	175320	196	blaNDM-5	1	no	no	496	1_1_1_1_1_1	no	no	NA	0	NA	NA	NA	NA	9254	NA	NA	AA172	AH832	aac(3)-IIa, aac(6')-Ib-cr, aac(6')-Ib-cr, aadA2, blaCTX-M-15, blaNDM-5, blaOXA-1, blaTEM-1B, catB3, dfrA12, mph(A), sul1, tet(A)	IncFIA, IncFII(pRSB107)
32B21CPO008	SAMN46342916	PRJNA855907	Citrobacter	Citrobacter cronae	novel	2021	stool/rectal swab	32B	Central	N	illumina	5072149	128435	72	blaNDM-5	1	no	no	9178	1_1_1_1_1_1	no	no	NA	0	NA	NA	NA	NA	9727	NA	NA	AA338	AI283	aac(3)-IIa, aadA2, blaCMY-98, blaCTX-M-15, blaNDM-5, blaTEM-1B, dfrA12, mph(A), qnrB11, sul1	IncFII
32B21CPO009	SAMN46342917	PRJNA855907	Escherichia	Escherichia coli	648	2021	stool/rectal swab	32B	Central	N	illumina	5293227	88892	172	blaNDM-78	1	no	no	8702	NA	no	no	NA	0	NA	NA	NA	NA	9422	NA	NA	AA336	-	aadA2, blaNDM-5, blaTEM-234, dfrA12, sul1, tet(A)	IncFIA, IncFIB(AP001918), IncX4
32B21CPO010	SAMN46342918	PRJNA855907	Klebsiella	Klebsiella pneumoniae	16	2021	urine	32B	Central	Y	hybracter	5775050	5353174	12	blaNDM-5	1	yes	no	p32B21010_A	1_1_1_1_1_1_1_1_1	yes	yes	blaOXA-181	1	yes	no	p32B21010_A	NA	75305	AA010	AQ051	AA038	AH615	aac(3)-IIa, aac(6')-Ib-cr, aac(6')-Ib-cr, aadA2, aph(3'')-Ib, aph(6)-Id, blaCTX-M-15, blaCTX-M-15, blaNDM-5, blaOXA-181, blaOXA-1, blaSHV-148, blaTEM-1B, blaTEM-1B, catB3, dfrA12, dfrA14, dfrA14, mph(A), qnrS1, rmtB, sul1, sul2	ColKP3, IncFIA(pBK30683), IncFIB(K), IncX3
32B21CPO012	SAMN46342919	PRJNA855907	Escherichia	Escherichia coli	156	2021	urine	32B	Central	N	illumina	4818340	90235	133	blaNDM-5	1	no	no	2197	1_1_1_1_1	no	no	NA	0	NA	NA	NA	NA	7297	NA	NA	AE581	AO395	aadA2, blaNDM-5, blaTEM-1B, dfrA12, mph(A), sul1, tet(B)	IncFIB(pB171)
33A15CRGN001	SAMN46342920	PRJNA855907	Escherichia	Escherichia coli	167	2015	stool/rectal swab	33A	West	N	illumina	5066332	141146	340	blaNDM-5	1	no	no	40411	1_1_1_2_1	no	no	NA	0	NA	NA	NA	NA	43411	NA	NA	AA038	AH615	aac(3)-IId, aph(3'')-Ib, aph(3')-Ia, aph(6)-Id, blaCMY-42, blaCTX-M-55, blaNDM-5, dfrA7, qnrS1, sul2, tet(A)	IncFII, IncI(Gamma), IncI1-I(Alpha), IncQ1, IncX3
33A16CRGN001	SAMN46342921	PRJNA855907	Escherichia	Escherichia coli	4450	2016	stool/rectal swab	33A	West	Y	hybracter	5034186	4852492	4	blaNDM-5	1	yes	no	p33A16001_A	1_1_1_1_1_1_1_1_1	no	no	NA	0	NA	NA	NA	NA	129346	AA238	AQ779	AA322	AI211	aadA2, blaCMY-42, blaNDM-5, blaTEM-1B, dfrA12, mph(A), qepA4, sul1, tet(B)	IncFIB(pB171), IncFII, IncI(Gamma)
37A19CPO001	SAMN29503787	PRJNA855907	Escherichia	Escherichia coli	156	2019	stool/rectal swab	37A	West	Y	unicycler	5117830	4733844	26	blaNDM-5	1	no	no	p37A19001_A	1_1_1_1_1_1_1	no	no	NA	0	NA	NA	NA	NA	NA	NA	NA	NA	NA	aadA2, blaNDM-5, blaTEM-1B, dfrA12, mph(A), sul1, sul1, tet(B)	Col8282, ColpVC, IncFIB(pB171)
37B19CPO001	SAMN29503789	PRJNA855907	Enterobacter	Enterobacter hormaechei subsp. xiangfangensis	171	2019	stool/rectal swab	37B	West	Y	unicycler	5100264	4670004	5	blaNDM-1	1	yes	no	p37B19001_A	1_1_1_1_2_1_1_1_1	no	no	NA	0	NA	NA	NA	NA	285800	AA226	AQ737	AA739	AJ058	aac(3)-IIa, aac(6')-Ib-cr, aac(6')-Ib-cr, ant(3'')-Ia, aph(3')-VI, blaACT-16, blaNDM-1, blaOXA-1, catA1, catB3, dfrA14, qnrB1, sul1, tet(C)	IncHI2, IncHI2A, IncX3
41A19CPO009	SAMN29503798	PRJNA855907	Escherichia	Escherichia coli	405	2019	stool/rectal swab	41A	Central	Y	hybracter	5330349	5020138	5	blaNDM-5	1	yes	no	p41A19009_A	1_1_1_1_1_1_1_1_2	no	no	NA	0	NA	NA	NA	NA	129685	AA307	AR046	AA170	AH819	aadA2, blaNDM-5, dfrA12, erm(B), mph(A), sul1, tet(A)	IncFIA, IncFIB(AP001918), IncFIB(pLF82-PhagePlasmid)
41A19CPO010	SAMN29503799	PRJNA855907	Escherichia	Escherichia coli	405	2019	stool/rectal swab	41A	Central	N	illumina	5307329	121167	304	blaNDM-5	1	no	no	9179	1_1_1_1_1_1	no	no	NA	0	NA	NA	NA	NA	9674	NA	NA	AA170	-	aadA2, blaCMY-42, blaNDM-5, dfrA12, mph(A), sul1, tet(A)	IncFIA, IncFII, IncI(Gamma), p0111
41A19CPO012	SAMN29503801	PRJNA855907	Escherichia	Escherichia coli	167	2019	stool/rectal swab	41A	Central	N	illumina	4869072	166513	232	blaNDM-5	1	no	no	9541	1_1_1_1_1_1	no	no	NA	0	NA	NA	NA	NA	9855	NA	NA	AA324	AI219	aac(3)-IIa, aac(6')-Ib-cr, aac(6')-Ib-cr, aadA5, blaCTX-M-15, blaNDM-5, blaOXA-1, catB3, dfrA17, sul1, tet(B)	Col440II, IncFIA, IncFIB(AP001918)
41A19CPO013	SAMN29503802	PRJNA855907	Escherichia	Escherichia coli	648	2019	stool/rectal swab	41A	Central	N	illumina	5318505	163459	177	blaNDM-5	1	no	no	5101	1_1_1_1_1	no	no	NA	0	NA	NA	NA	NA	5596	NA	NA	AA322	AI211	aadA2, aadA5, blaCMY-4, blaNDM-5, dfrA12, dfrA17, erm(B), mph(A), sul1, tet(B)	IncFIB(pB171), IncFII
41A19CPO015	SAMN29503804	PRJNA855907	Klebsiella	Klebsiella pneumoniae	6	2019	stool/rectal swab	41A	Central	N	illumina	5566700	137823	155	blaNDM-5	1	no	no	167	1_1	no	no	NA	0	NA	NA	NA	NA	3167	NA	NA	-	-	aph(3'')-Ib, aph(6)-Id, blaCTX-M-15, blaNDM-5, blaSHV-148, blaTEM-1B, dfrA14, qnrB1, sul2, tet(A)	IncX3
41A19CPO017	SAMN29503806	PRJNA855907	Enterobacter	Enterobacter hormaechei subsp. steigerwaltii	177	2019	wound	41A	Central	N	illumina	4974463	1075644	50	blaNDM-1	1	no	no	8746	1_2_2	no	no	NA	0	NA	NA	NA	NA	18060	NA	NA	AB193	AJ857	ARR-3, aac(3)-IId, aac(6')-Ib-cr, aac(6')-Ib-cr, ant(3'')-Ia, aph(3'')-Ib, aph(6)-Id, blaACT-7, blaLAP-2, blaNDM-1, blaOXA-1, blaOXA-10, blaTEM-1B, catB3, dfrA14, fosA, mph(A), qnrS1, sul1, sul1, sul2	IncR
41A20CPO001	SAMN29503807	PRJNA855907	Enterobacter	Enterobacter hormaechei subsp. steigerwaltii	177	2020	stool/rectal swab	41A	Central	Y	hybracter	5017310	4845091	3	blaNDM-1	1	yes	no	p41A20001_B	1_2_2	no	no	NA	0	NA	NA	NA	NA	44385	AA471	AR617	AB193	AJ857	aac(3)-IId, aac(6')-Ib-cr, aac(6')-Ib-cr, ant(3'')-Ia, aph(3'')-Ib, aph(6)-Id, ARR-3, blaACT-7, blaLAP-2, blaNDM-1, blaOXA-10, blaOXA-1, blaTEM-1B, blaTEM-1B, catB3, dfrA14, fosA, mph(A), qnrS1, sul1, sul1, sul2	IncR
41A20CPO002	SAMN29503808	PRJNA855907	Enterobacter	Enterobacter hormaechei subsp. xiangfangensis	171	2020	stool/rectal swab	41A	Central	N	illumina	5025130	274695	130	blaNDM-1	1	no	no	1563	1_1_1_1_2_1_1_1	no	no	NA	0	NA	NA	NA	NA	7701	NA	NA	-	-	aac(6')-Ib-cr, aac(6')-Ib-cr, ant(3'')-Ia, aph(3')-VI, blaACT-16, blaNDM-1, blaOXA-1, catA1, catB3, dfrA14, dfrA5, qnrB1, qnrS1, sul1, tet(C)	IncHI2, IncHI2A
41A20CPO006	SAMN29503812	PRJNA855907	Enterobacter	Enterobacter hormaechei subsp. xiangfangensis	136	2020	stool/rectal swab	41A	Central	N	illumina	4682976	301404	57	blaNDM-1	1	no	no	19037	1_2_1_1_1	no	no	NA	0	NA	NA	NA	NA	28125	NA	NA	AA556	-	ARR-3, aac(6')-Ib-cr, aac(6')-Ib-cr, aadA16, ant(3'')-Ia, blaACT-16, blaNDM-1, blaOXA-10, dfrA27, qnrS1, sul1, sul1	IncFIA(HI1), IncR
41A20CPO007	SAMN29503813	PRJNA855907	Enterobacter	Enterobacter hormaechei subsp. steigerwaltii	177	2020	stool/rectal swab	41A	Central	N	illumina	4962566	360440	47	blaNDM-1	1	no	no	1738	1_2	no	no	NA	0	NA	NA	NA	NA	6081	NA	NA	AE581	-	ARR-3, aac(3)-IId, aac(6')-Ib-cr, aac(6')-Ib-cr, ant(3'')-Ia, aph(3'')-Ib, aph(6)-Id, blaACT-7, blaLAP-2, blaNDM-1, blaOXA-1, blaOXA-10, blaTEM-1B, catB3, dfrA14, fosA, mph(A), qnrS1, sul1, sul2	IncR
41A20CPO010	SAMN29503816	PRJNA855907	Enterobacter	Enterobacter hormaechei subsp. steigerwaltii	177	2020	stool/rectal swab	41A	Central	N	illumina	4823487	434817	55	blaNDM-1	1	no	no	9315	1_2_2	no	no	NA	0	NA	NA	NA	NA	18060	NA	NA	AD312	-	ARR-3, aac(3)-IId, aac(6')-Ib-cr, aac(6')-Ib-cr, ant(3'')-Ia, aph(3'')-Ib, aph(6)-Id, blaACT-7, blaLAP-2, blaNDM-1, blaOXA-1, blaOXA-10, blaTEM-1B, catB3, dfrA14, fosA, mph(A), qnrS1, sul1, sul1, sul2	IncR
41A20CPO012	SAMN29503818	PRJNA855907	Enterobacter	Enterobacter hormaechei subsp. steigerwaltii	177	2020	stool/rectal swab	41A	Central	N	illumina	4915738	112460	105	blaNDM-1	1	no	no	8746	1_2_2	no	no	NA	0	NA	NA	NA	NA	18060	NA	NA	AB193	AJ857	ARR-3, aac(3)-IId, aac(6')-Ib-cr, aac(6')-Ib-cr, ant(3'')-Ia, aph(3'')-Ib, aph(6)-Id, blaACT-7, blaLAP-2, blaNDM-1, blaOXA-1, blaOXA-10, blaTEM-1B, catB3, dfrA14, fosA, mph(A), qnrS1, sul1, sul1, sul2	IncR
41A20CPO014	SAMN29503820	PRJNA855907	Escherichia	Escherichia coli	405	2020	blood	41A	Central	Y	hybracter	5494337	5162460	9	blaNDM-5	1	yes	no	p41A20014_A	1_1_1_1_1_1_1_1_1	no	no	NA	0	NA	NA	NA	NA	125748	AA307	AR038	AA170	AH818	aadA2, blaCMY-42, blaNDM-5, dfrA12, mph(A), sul1, tet(A)	IncFIA, IncFII, IncI(Gamma), p0111
41A20CPO018	SAMN29503823	PRJNA855907	Klebsiella	Klebsiella pneumoniae	307	2020	stool/rectal swab	41A	Central	N	illumina	5794395	240577	154	blaNDM-7	1	no	no	1653	1_1_1_2	no	no	NA	0	NA	NA	NA	NA	4653	NA	NA	AA038	AH615	ARR-3, aac(6')-Ib-cr, aac(6')-Ib-cr, aadA16, blaCTX-M-15, blaNDM-7, blaSHV-100, dfrA27, fosA6, sul1	IncFIA(HI1), IncFIB(K), IncFIB(pNDM-Mar), IncFIB(pQil), IncFII(K), IncHI1B(pNDM-MAR), IncX3
41A20CPO025	SAMN46342922	PRJNA855907	Enterobacter	Enterobacter hormaechei subsp. xiangfangensis	127	2020	unknown	41A	Central	Y	hybracter	4826459	4522184	6	blaNDM-1	1	yes	no	p41A20025_A	1_1_1_1_2_1_1_1_1	no	no	NA	0	NA	NA	NA	NA	290792	AA226	AQ737	AA739	AJ058	aac(6')-Ib-cr, aac(6')-Ib-cr, ant(3'')-Ia, aph(3')-VI, blaACT-16, blaNDM-1, blaOXA-1, catA1, catB3, dfrA14, dfrA5, qnrB1, sul1, tet(C)	IncHI2A, IncHI2
41A20CPO026	SAMN46342923	PRJNA855907	Citrobacter	Citrobacter freundii	95	2020	unknown	41A	Central	N	illumina	5250966	203143	106	blaNDM-1	1	no	no	6139	1_1_1_1_2_1_1_1_1	no	no	NA	0	NA	NA	NA	NA	9938	NA	NA	AE581	-	aac(6')-Ib-cr, aac(6')-Ib-cr, ant(3'')-Ia, aph(3')-VI, blaCMY-51, blaNDM-1, blaOXA-1, catA1, catB3, dfrA14, dfrA5, qnrB1, sul1, tet(C)	IncFII(Yp), IncHI2, IncHI2A, IncR
41A20CPO032	SAMN29503827	PRJNA855907	Enterobacter	Enterobacter hormaechei subsp. xiangfangensis	127	2020	stool/rectal swab	41A	Central	Y	unicycler	4818482	4521836	4	blaNDM-1	1	yes	no	p41A20032_A	1_1_1_1_2_1_1_1_1	no	no	NA	0	NA	NA	NA	NA	289391	AA226	AQ737	AA739	AJ058	aac(6')-Ib-cr, aac(6')-Ib-cr, ant(3'')-Ia, aph(3')-VI, blaACT-16, blaNDM-1, blaOXA-1, catA1, catB3, dfrA14, dfrA5, qnrB1, sul1, tet(C)	IncHI2, IncHI2A
41A21CPO001	SAMN46342924	PRJNA855907	Enterobacter	Enterobacter hormaechei subsp. xiangfangensis	109	2021	stool/rectal swab	41A	Central	N	illumina	5054265	135252	136	blaNDM-1	1	no	no	6139	1_1_1_1_2_1	no	no	NA	0	NA	NA	NA	NA	6374	NA	NA	-	-	aac(6')-Ib-cr, aac(6')-Ib-cr, blaACT-16, blaNDM-1, blaOXA-1, catA1, catB3, dfrA1, dfrA14, dfrA5, qnrB1, sul1, tet(C)	IncHI2, IncHI2A
41A21CPO005C	SAMN46342925	PRJNA855907	Escherichia	Escherichia coli	novel	2021	stool/rectal swab	41A	Central	N	illumina	5026138	137826	206	blaNDM-5	1	no	no	221	1_1	no	no	NA	0	NA	NA	NA	NA	3221	NA	NA	AA038	AH615	aadA5, aph(3'')-Ib, aph(6)-Id, blaCTX-M-27, blaNDM-5, dfrA17, mph(A), sul1, sul2, tet(A)	Col156, IncFIA, IncX3, IncX4
41A21CPO011	SAMN46342926	PRJNA855907	Enterobacter	Enterobacter roggenkampii	826	2021	urine	41A	Central	N	illumina	5078180	160532	205	blaNDM-1	1	no	no	6139	1_1_1_1_2_1	no	no	NA	0	NA	NA	NA	NA	6361	NA	NA	-	-	aac(6')-Ib-cr, aac(6')-Ib-cr, blaMIR-5, blaNDM-1, blaOXA-1, catB3, dfrA14, dfrA5, qnrB1, sul1, tet(C)	IncFIB(pECLA)
41A21CPO013	SAMN46342927	PRJNA855907	Enterobacter	Enterobacter hormaechei subsp. steigerwaltii	177	2021	stool/rectal swab	41A	Central	N	illumina	4827718	434817	55	blaNDM-1	1	no	no	8746	1_2_2	no	no	NA	0	NA	NA	NA	NA	18060	NA	NA	AD312	-	ARR-3, aac(3)-IId, aac(6')-Ib-cr, aac(6')-Ib-cr, ant(3'')-Ia, aph(3'')-Ib, aph(6)-Id, blaACT-7, blaLAP-2, blaNDM-1, blaOXA-1, blaOXA-10, blaTEM-1B, catB3, dfrA14, fosA, mph(A), qnrS1, sul1, sul1, sul2	IncR
41A21CPO017	SAMN46342928	PRJNA855907	Escherichia	Escherichia coli	349	2021	stool/rectal swab	41A	Central	N	illumina	5208883	239669	96	blaNDM-1	1	no	no	183	1_1_1_1_2_1_1_2	no	no	NA	0	NA	NA	NA	NA	129321	NA	NA	AA860	AJ272	aac(6')-Ib-cr, aac(6')-Ib3, aph(3'')-Ib, aph(3')-Ia, aph(6)-Id, blaCMY-6, blaNDM-1, blaTEM-1B, dfrA5, rmtC, sul1, sul2, tet(A)	IncC, IncFIB(AP001918), IncFII, IncQ1
41A21CPO020A	SAMN46342929	PRJNA855907	Klebsiella	Klebsiella variicola subsp. variicola	938	2021	urine	41A	Central	N	illumina	6135307	101680	271	blaNDM-1	1	no	no	7615	1_1_1_1_2_1_1_1_1	no	no	NA	0	NA	NA	NA	NA	13753	NA	NA	AE581	-	aac(6')-Ib-cr, aac(6')-Ib-cr, ant(3'')-Ia, aph(3')-VI, blaLEN24, blaNDM-1, blaOXA-1, catA1, catB3, dfrA14, dfrA5, qnrB1, sul1, tet(C)	IncFIB(K), IncFII(K), IncHI2, IncHI2A, IncM1
41A21CPO020B	SAMN46342930	PRJNA855907	Citrobacter	Citrobacter freundii	62	2021	urine	41A	Central	N	illumina	5423581	182974	136	blaNDM-1	1	no	no	6139	1_1_1_1_2_1_1_1_1	no	no	NA	0	NA	NA	NA	NA	13753	NA	NA	AA405	-	aac(6')-Ib-cr, aac(6')-Ib-cr, ant(3'')-Ia, aph(3')-VI, blaCMY-150, blaNDM-1, blaOXA-1, catA1, catB3, dfrA14, qnrB1, qnrB38, tet(C)	IncHI2, IncHI2A, IncM1
41A21CPO022	SAMN46342931	PRJNA855907	Enterobacter	Enterobacter hormaechei subsp. xiangfangensis	109	2021	stool/rectal swab	41A	Central	N	illumina	5053713	281688	120	blaNDM-1	1	no	no	4081	1_1_1_1_2_1_1_1_1	no	no	NA	0	NA	NA	NA	NA	42947	NA	NA	AA738	AJ047	aac(6')-Ib, aac(6')-Ib-cr, aadA1, aadA2, armA, blaACT-16, blaNDM-1, blaOXA-9, blaSHV-12, blaTEM-1A, dfrA1, dfrA12, dfrA5, mph(A), mph(E), msr(E), qepA4, qnrS1, sul1, tet(C)	IncHI2, IncHI2A
41A21CPO039	SAMN46342932	PRJNA855907	Enterobacter	Enterobacter hormaechei subsp. xiangfangensis	171	2021	stool/rectal swab	41A	Central	N	illumina	5050657	281630	119	blaNDM-1	1	no	no	6139	1_1_1_1_2_1	no	no	NA	0	NA	NA	NA	NA	6406	NA	NA	-	-	aadA1, aadA2, aph(3')-VI, blaACT-16, blaNDM-1, blaOXA-1, blaOXA-9, blaTEM-1A, catA1, catB3, dfrA14, dfrA5, lnu(F), mph(A), mph(E), msr(E), qnrB1, qnrS1, sul1, tet(C)	IncHI2, IncHI2A
01A22CPO001	SAMN46342933	PRJNA855907	Enterobacter	Enterobacter hormaechei subsp. xiangfangensis	171	2022	wound	01A	West	N	illumina	4820436	45514	179	blaNDM-1	1	no	no	ctg01A22001_167	1_1	no	no	NA	0	NA	NA	NA	NA	3476	NA	NA	AA739	AJ058	blaACT-16, blaNDM-1, dfrA5, qnrB1, sul1, tet(C)	IncHI2, IncHI2A
01A22CPO002	SAMN46342934	PRJNA855907	Escherichia	Escherichia coli	405	2022	urine	01A	West	Y	hybracter	5372856	5132141	4	blaNDM-5	1	yes	no	p01A22002_A	1_1_1_1_1_1_1_1_1	no	no	NA	0	NA	NA	NA	NA	139937	AA124	AQ385	AA324	AI218	aac(6')-Ib-cr, aac(6')-Ib-cr, aadA2, blaCTX-M-15, blaNDM-5, blaOXA-1, catB3, dfrA12, mph(A), sul1, tet(A)	Col(BS512), IncFIA, IncFIB(AP001918), p0111
01A22CPO004	SAMN46342935	PRJNA855907	Citrobacter	Citrobacter freundii	98	2022	stool/rectal swab	01A	West	Y	unicycler	5905775	1514631	21	blaNDM-1	1	yes	no	p01A22004_C	1_1_1_1_2_2	no	no	NA	0	NA	NA	NA	blaKPC-2, blaKPC-2	172620, 160396, 99443	AA181, AA464, AA445	AQ615, AR580, AR533	AA626, AA045, AA046	AI879, AH628, AH632	aac(6')-Ib-cr, aac(6')-Ib-cr, blaCMY-109, blaKPC-2, blaKPC-2, blaNDM-1, blaOXA-1, blaSHV-12, blaTEM-1B, catB3, mcr-9, qnrB60, rmtC, sul1, sul2	IncC, IncFII(Cf), IncFII(Yp), IncHI2, IncHI2A
01A22CPO005	SAMN46342936	PRJNA855907	Klebsiella	Klebsiella pneumoniae	395	2022	wound	01A	West	N	illumina	5540044	27927	339	blaNDM-4	1	no	no	ctg01A22005_110	1_1_1_1_1_1_1_1_1	yes	no	blaOXA-232	1	no	no	ctg01A22005_230	NA	16078, 6132	NA	NA	AE581, AC129	-, AL194	aac(6')-Ib-Hangzhou, aac(6')-Ib-cr, aadA2, blaCTX-M-15, blaNDM-4, blaOXA-232, blaSHV-182, blaTEM-1B, dfrA12, fosA, mph(A), rmtB, sul1	ColKP3, IncFIA, IncFIB(pQil), IncFII(pAMA1167-NDM-5)
01A22CPO006	SAMN46342937	PRJNA855907	Escherichia	Escherichia coli	410	2022	stool/rectal swab	01A	West	N	illumina	4892443	51574	350	blaNDM-5	1	no	no	ctg01A22006_137	1_1_1_1_1	yes	no	blaOXA-232	1	no	no	ctg01A22006_134	NA	5934, 5596	NA	NA	AC129, AE581	AL194, AO395	aac(3)-IId, aac(6')-Ib-cr, aac(6')-Ib-cr, aadA5, aadA8b, blaCMY-2, blaCTX-M-15, blaNDM-5, blaOXA-1, blaOXA-232, blaTEM-1B, catB3, dfrA12, dfrA17, sul1, tet(B)	Col(BS512), ColKP3, IncFIA, IncFIB(AP001918), IncFII(pRSB107), IncN
01A22CPO011	SAMN46342938	PRJNA855907	Escherichia	Escherichia coli	167	2022	stool/rectal swab	01A	West	Y	hybracter	5080905	4769342	12	blaNDM-5	1	yes	no	p01A22011_A	1_1_1_1_1_1_1_1_2	no	no	NA	0	NA	NA	NA	NA	141681	AA307	AR046	AA170	AH819	aac(6')-Ib-cr, aac(6')-Ib-cr, aadA2, aph(3'')-Ib, aph(3'')-Ib, aph(3')-Ia, aph(6)-Id, aph(6)-Id, blaCTX-M-15, blaNDM-5, blaOXA-1, blaTEM-1B, catB3, dfrA12, mph(A), sul1, sul2, sul2, tet(A), tet(A), tet(A)	IncB/O/K/Z, IncFIA, IncFIA, IncFIB(AP001918), IncQ1
01A22CPO014	SAMN46342939	PRJNA855907	Citrobacter	Citrobacter freundii	22	2022	urine	01A	West	N	illumina	5372963	45111	214	blaNDM-7	1	no	no	ctg01A22014_164	1_1_1_2_1	no	no	NA	0	NA	NA	NA	NA	5564	NA	NA	AA038	AH615	aac(3)-IIa, aadA1, aadA2, blaCMY-48, blaNDM-7, blaTEM-1B, dfrA1, dfrA12, mph(A), qnrB1, sul1, sul2, tet(D)	IncFII(Cf), IncFII(Yp), IncX3
01A22CPO018	SAMN46342940	PRJNA855907	Escherichia	Escherichia coli	361	2022	urine	01A	West	N	illumina	4922693	74115	140	blaNDM-5	1	no	no	ctg01A22018_93	1_1_1_1_1_1	no	no	NA	0	NA	NA	NA	NA	9558	NA	NA	AE581	-	aadA2, blaCMY-145, blaNDM-5, dfrA12, mph(A), sul1, tet(A)	IncFIA, IncFII, IncI1-I(Alpha), IncY
01A22CPO021	SAMN46342941	PRJNA855907	Escherichia	Escherichia coli	167	2022	stool/rectal swab	01A	West	N	illumina	4982518	59894	143	blaNDM-5	1	no	no	ctg01A22021_97	1_1_1_1_1_1_1	no	no	NA	0	NA	NA	NA	NA	11347	NA	NA	AE581	-	aadA2, blaCMY-145, blaNDM-5, blaTEM-1B, dfrA12, rmtB, sul1	IncFIA, IncFIB(pB171), IncFII, IncI(Gamma)
01A22CPO022	SAMN46342942	PRJNA855907	Citrobacter	Citrobacter freundii	98	2022	stool/rectal swab	01A	West	N	illumina	5775158	41533	219	blaNDM-1	1	no	no	ctg01A22022_214	1_1	no	no	NA	0	NA	NA	NA	NA	2383	NA	NA	AA860	AJ272	aac(3)-IIa, aac(6')-Ib-cr, aac(6')-Ib-cr, aadA1b, aadA5, ant(2'')-Ia, aph(3'')-Ib, aph(6)-Id, blaCMY-109, blaNDM-1, blaOXA-1, blaOXA-9, blaSHV-12, blaTEM-1A, catB3, dfrA1, dfrA19, mcr-9, qnrB60, sul1, sul2	IncC, IncFII(Cf), IncFII(Yp), IncHI2, IncHI2A
01A22CPO024	SAMN46342943	PRJNA855907	Klebsiella	Klebsiella michiganensis	85	2022	stool/rectal swab	01A	West	Y	hybracter	6043239	5922587	3	blaNDM-1	1	yes	no	p01A22024_A	1_1_1_1_2_1_1_1_2_2_1	no	no	NA	0	NA	NA	NA	NA	80000	AA457	AR565	AE583	AO397	aadA2, blaNDM-1, blaOXY-1-7, dfrA12, mph(A), sul1	IncR
01A22CPO025	SAMN46342944	PRJNA855907	Enterobacter	Enterobacter hormaechei subsp. steigerwaltii	51	2022	stool/rectal swab	01A	West	N	illumina	4616024	45099	163	blaNDM-1	1	no	no	ctg01A22025_68	1_1_2	no	no	NA	0	NA	NA	NA	NA	24267	NA	NA	AA002	AH537	aph(3'')-Ib, aph(6)-Id, blaACT-7, blaDHA-7, blaNDM-1, fosA, qnrB19, sul1, sul2	Col(pHAD28), IncFIB(pECLA), IncFII(pECLA), IncM2
01A22CPO027	SAMN46342945	PRJNA855907	Escherichia	Escherichia coli	118	2022	urine	01A	West	N	illumina	5191209	45348	224	blaNDM-1	1	no	no	ctg01A22027_190	1_1_1	no	no	NA	0	NA	NA	NA	NA	4316	NA	NA	-	-	aac(6')-Ib-cr, aac(6')-Ib-cr, aadA1, aph(3')-VI, blaACT-5, blaNDM-1, blaOXA-1, catB3, dfrA14, qnrB1, sul1, tet(C)	IncFIA(HI1), IncFIB(pECLA), IncFIB(pHCM2), IncFIB(pQil), IncHI2, IncHI2A
01A22CPO028	SAMN46342946	PRJNA855907	Escherichia	Escherichia coli	361	2022	blood	01A	West	N	illumina	4970545	51040	180	blaNDM-5	1	no	no	ctg01A22028_112	1_1_1_1_1_1	no	no	NA	0	NA	NA	NA	NA	9558	NA	NA	AA170	AH818	aadA2, blaCMY-145, blaNDM-5, catA1, dfrA12, mph(A), sul1, tet(A)	IncFIA, IncFII, IncI(Gamma), IncY
01A22CPO029	SAMN46342947	PRJNA855907	Escherichia	Escherichia coli	131	2022	blood	01A	West	N	illumina	4981475	36538	242	blaNDM-1	1	no	no	ctg01A22029_165	1_2	no	no	NA	0	NA	NA	NA	NA	6134	NA	NA	AC580	AL835	aadA5, ant(3'')-Ia, aph(3'')-Ib, aph(6)-Id, blaCTX-M-14, blaNDM-1, blaOXA-10, blaTEM-1B, dfrA17, mph(A), sul1, sul2	Col156, IncFII(pRSB107), IncI1-I(Alpha)
01B22CPO001	SAMN46342948	PRJNA855907	Escherichia	Escherichia coli	410	2022	urine	01B	West	N	illumina	4814317	51671	294	blaNDM-5	1	no	no	ctg01B22001_127	1_1_1_1_1	no	no	NA	0	NA	NA	NA	NA	5596	NA	NA	AE581	AO395	aac(3)-IId, aac(6')-Ib-cr, aac(6')-Ib-cr, aadA5, aadA8b, blaCMY-2, blaCTX-M-15, blaNDM-5, blaOXA-1, blaTEM-1B, catB3, dfrA12, dfrA17, mph(A), sul1, tet(B)	Col(BS512), IncFIA, IncFIB(AP001918)
01B22CPO005	SAMN46342949	PRJNA855907	Escherichia	Escherichia coli	167	2022	stool/rectal swab	01B	West	N	illumina	4686561	21967	317	blaNDM-5	1	no	no	ctg01B22005_166	1_1_1_1_1_1	no	no	NA	0	NA	NA	NA	NA	9717	NA	NA	AA832	-	aadA2, aph(3'')-Ib, aph(6)-Id, blaCTX-M-15, blaNDM-5, blaTEM-1B, dfrA12, mph(A), qnrS1, sul1, sul2, tet(A)	IncFIA, IncFII, IncY
01D22CPO002	SAMN46342950	PRJNA855907	Klebsiella	Klebsiella pneumoniae	307	2022	stool/rectal swab	01D	West	N	illumina	5631553	17085	575	blaNDM-1	1	no	no	ctg01D22002_93	1_1_1_1_2_1_2	no	no	NA	0	NA	NA	NA	NA	18269	NA	NA	AA405	AI436	aac(6')-Ib-cr, aac(6')-Ib-cr, aph(3'')-Ib, aph(3')-VI, aph(6)-Id, armA, blaCTX-M-15, blaNDM-1, blaOXA-1, blaSHV-100, blaTEM-1B, dfrA5, fosA6, mph(A), mph(E), msr(E), qnrB1, qnrS1, sul1, sul2, tet(A)	IncFIB(K), IncFIB(pNDM-Mar), IncHI1B(pNDM-MAR)
04A22CPO001	SAMN46342951	PRJNA855907	Enterobacter	Enterobacter hormaechei subsp. xiangfangensis	1455	2022	stool/rectal swab	04A	West	N	illumina	4797114	243094	98	blaNDM-1	1	no	no	ctg04A22001_34	1_1_1_1_2_1	no	no	NA	0	NA	NA	NA	NA	6361	NA	NA	-	-	aac(6')-Ib-cr, aac(6')-Ib-cr, ant(2'')-Ia, ant(3'')-Ia, blaNDM-1, blaOXA-1, blaSHV-30, catA1, catB3, dfrA14, dfrA5, qnrB1, qnrS1, sul1, tet(C)	IncHI2, IncHI2A, IncM1
04A22CPO002	SAMN46342952	PRJNA855907	Escherichia	Escherichia coli	167	2022	blood	04A	West	N	illumina	4786846	125588	162	blaNDM-5	1	no	no	ctg04A22002_54	1_1_1_1_1_1	no	no	NA	0	NA	NA	NA	NA	9717	NA	NA	AE581	-	aac(6')-Ib-cr, aac(6')-Ib-cr, aadA2, blaCTX-M-15, blaNDM-5, blaOXA-1, catB3, dfrA12, mph(A), sul1, tet(A)	IncFIA, IncFIB(AP001918)
04A22CPO003	SAMN46342953	PRJNA855907	Escherichia	Escherichia coli	410	2022	stool/rectal swab	04A	West	N	illumina	4957801	178355	159	blaNDM-5	1	no	no	ctg04A22003_50	1_1_1_1_1_1	no	no	NA	0	NA	NA	NA	NA	9507	NA	NA	AA173	AH835	aadA2, blaCTX-M-15, blaNDM-5, blaTEM-1B, dfrA12, mph(A), sul1, tet(A)	Col156, IncFIA, IncFIB(AP001918)
04A22CPO004	SAMN46342954	PRJNA855907	Klebsiella	Klebsiella pneumoniae	11	2022	other	04A	West	N	illumina	5490096	129074	117	blaNDM-7	1	no	no	ctg04A22004_67	1_1_1_2_1	no	no	NA	0	NA	NA	NA	NA	7666	NA	NA	AA038	AH615	aac(6')-Ib-cr, aac(6')-Ib-cr, aph(3')-Ia, blaNDM-7, blaOXA-1, blaSHV-182, blaTEM-1A, catB3, fosA6, mph(E), msr(E), qnrS1	IncFIB(K), IncFII(K), IncX3
04A22CPO005C	SAMN46342955	PRJNA855907	Escherichia	Escherichia coli	405	2022	stool/rectal swab	04A	West	N	illumina	5362198	99678	456	blaNDM-5	1	no	no	ctg04A22005C_73	1_1_1_1_1_1	no	no	NA	0	NA	NA	NA	NA	9185	NA	NA	AA170	-	aac(6')-Ib-cr, aac(6')-Ib-cr, aadA5, aph(3'')-Ib, aph(6)-Id, blaCTX-M-15, blaNDM-5, blaOXA-1, blaTEM-1B, catB3, dfrA17, mph(A), rmtB, sul1, sul2, tet(A)	Col(BS512), IncFIA, IncFIB(AP001918)
04A22CPO008	SAMN46342956	PRJNA855907	Escherichia	Escherichia coli	361	2022	stool/rectal swab	04A	West	N	illumina	5084822	125625	189	blaNDM-5	1	no	no	ctg04A22008_68	1_1_1_1_1_1	no	no	NA	0	NA	NA	NA	NA	8667	NA	NA	AC026	-	aadA1, aadA2, blaCMY-145, blaNDM-5, blaOXA-1, catA1, dfrA12, mph(A), qepA, sul1, tet(A)	IncFIA, IncFII, IncI(Gamma), IncY
04A22CPO009A	SAMN46342957	PRJNA855907	Escherichia	Escherichia coli	648	2022	stool/rectal swab	04A	West	N	illumina	5091281	154149	179	blaNDM-7	1	no	no	ctg04A22009A_77	1_1	no	no	NA	0	NA	NA	NA	NA	3167	NA	NA	AA038	AH615	aac(6')-Ib-cr, aac(6')-Ib-cr, aadA5, blaCMY-6, blaCTX-M-15, blaNDM-7, blaOXA-1, dfrA17, erm(B), mph(A), sul1, tet(B)	IncFIA, IncFIB(AP001918), IncFII, IncX3
04A22CPO010	SAMN46342958	PRJNA855907	Citrobacter	Citrobacter freundii	64	2022	stool/rectal swab	04A	West	N	illumina	5363821	216055	149	blaNDM-1	1	no	no	ctg04A22010_61	1_2	no	no	NA	0	NA	NA	NA	NA	3155	NA	NA	AA739	AJ059	aac(6')-Ib-cr, aac(6')-Ib-cr, aadA1, blaCMY-152, blaNDM-1, blaOXA-1, blaOXA-10, blaTEM-1B, catA1, catB3, mph(A), mph(E), msr(E), qnrB1, sul1	IncHI2, IncHI2A
06D22CPO003	SAMN46342959	PRJNA855907	Escherichia	Escherichia coli	448	2022	urine	06D	Central	N	illumina	5288306	120362	239	blaNDM-5	1	no	no	ctg06D22003_59	1_1_1_1_1_1_1_1	no	no	NA	0	NA	NA	NA	NA	14482	NA	NA	AA322	AI211	aadA2, blaCMY-7, blaNDM-5, blaTEM-1B, dfrA12, mph(A), qepA4, sul1, tet(B)	IncC, IncFIB(pB171), IncI1-I(Alpha), p0111
07B22CPO001	SAMN46342960	PRJNA855907	Escherichia	Escherichia coli	648	2022	stool/rectal swab	07B	Central	N	illumina	5175446	210341	163	blaNDM-5	1	no	no	ctg07B22001_27	1_1_1_2_2	no	no	NA	0	NA	NA	NA	NA	42301	NA	NA	AA038	AH615	aac(3)-IIa, aac(6')-Ib-cr, aac(6')-Ib-cr, aadA5, blaCTX-M-15, blaNDM-5, blaOXA-1, blaTEM-1B, catA1, catB3, dfrA17, mph(A), sul1, tet(B)	Col(BS512), Col8282, IncFIA, IncFIB(AP001918), IncFII(pRSB107), IncX3
07B22CPO003	SAMN46342961	PRJNA855907	Escherichia	Escherichia coli	648	2022	stool/rectal swab	07B	Central	N	illumina	5173303	210332	152	blaNDM-5	1	no	no	ctg07B22003_59	1_1	no	no	NA	0	NA	NA	NA	NA	3167	NA	NA	AA038	AH615	aac(3)-IIa, aac(6')-Ib-cr, aac(6')-Ib-cr, aadA5, blaCTX-M-3, blaNDM-5, blaOXA-1, blaTEM-1B, catA1, catB3, dfrA17, mph(A), sul1, tet(B)	Col(BS512), IncFIA, IncFIB(AP001918), IncFII(pRSB107), IncX3
08A22CPO002	SAMN46342962	PRJNA855907	Klebsiella	Klebsiella pneumoniae	719	2022	unknown	08A	Central	Y	hybracter	5697691	5226969	4	blaNDM-1	1	yes	no	p08A22002_B	1_2_1_1_2	no	no	NA	0	NA	NA	NA	NA	140739	AA351	AR251	AA021	AH572	ARR-3, aac(6')-Ib-cr, aac(6')-Ib-cr, aac(6')-Ib-cr, aac(6')-Ib-cr, aadA16, ant(3'')-Ia, blaLAP-2, blaNDM-1, blaOXA-1, blaOXA-10, blaSHV-89, catB3, dfrA27, fosA6, qnrB1, qnrS1, sul1, sul1	IncFIB(K)(pCAV1099-114), IncR
08A22CPO004A	SAMN46342963	PRJNA855907	Escherichia	Escherichia coli	38	2022	stool/rectal swab	08A	Central	Y	hybracter	5537013	4267618	17	blaNDM-5, blaNDM-5	2	yes	yes	p08A22004A_C	1_1_1_2_1	no	no	NA	0	NA	NA	NA	NA	52024	AA671	AS279	AA552	AI746	aadA5, blaNDM-5, blaNDM-5, dfrA17, mph(A), sul1, tet(B)	IncFIA, IncFII(pRSB107), IncI1-I(Alpha), IncN, IncX3, IncX3
08A22CPO004B	SAMN46342964	PRJNA855907	Klebsiella	Klebsiella pneumoniae	17	2022	stool/rectal swab	08A	Central	N	illumina	5351615	325980	85	blaNDM-5	1	no	no	ctg08A22004B_22	1_1_1_2_1	no	no	NA	0	NA	NA	NA	NA	45121	NA	NA	AA038	AH615	blaNDM-5, blaSHV-148	IncFIB(K), IncX3
08A22CPO005	SAMN46342965	PRJNA855907	Escherichia	Escherichia coli	6870	2022	stool/rectal swab	08A	Central	N	illumina	5324481	266964	178	blaNDM-5	1	no	no	ctg08A22005_40	1_1_1_1_1_1	no	no	NA	0	NA	NA	NA	NA	9701	NA	NA	AE581	-	aadA2, blaNDM-5, dfrA12, sul1	IncFIA, IncFIB(pB171), IncFII, IncY
08A22CPO006	SAMN46342966	PRJNA855907	Escherichia	Escherichia coli	131	2022	stool/rectal swab	08A	Central	N	illumina	5082667	163907	106	blaNDM-5	1	no	no	ctg08A22006_59	1_1_1_1_1	no	no	NA	0	NA	NA	NA	NA	6845	NA	NA	AE581	AO395	aadA2, blaNDM-5, blaTEM-1B, dfrA12, rmtB, sul1	IncFIA, IncFIB(pB171), IncFII
08A22CPO008	SAMN46342967	PRJNA855907	Klebsiella	Klebsiella pneumoniae	16	2022	urine	08A	Central	N	illumina	5671960	216226	163	blaNDM-5	1	no	no	ctg08A22008_52	1_1_1_1_1	yes	no	blaOXA-181	1	no	no	ctg08A22008_50	NA	12502, 8548	NA	NA	AC313, AA038	-, AH615	aac(6')-Ib-cr, aac(6')-Ib-cr, aadA2, aph(3'')-Ib, aph(6)-Id, blaCTX-M-15, blaNDM-5, blaOXA-1, blaOXA-181, blaSHV-148, blaTEM-1B, catB3, dfrA12, dfrA14, erm(B), mph(A), qnrS1, rmtB, sul1, sul2	Col440II, ColKP3, IncFIA(pBK30683), IncFIB(K), IncFII, IncX3
08B22CPO002	SAMN46342968	PRJNA855907	Klebsiella	Klebsiella pneumoniae	11	2022	stool/rectal swab	08B	Central	N	illumina	5500729	153968	97	blaNDM-5	1	no	no	ctg08B22002_66	1_1_1_1_1	no	no	NA	0	NA	NA	NA	NA	5596	NA	NA	AE581	AO395	ARR-3, aac(6')-Ib-cr, aac(6')-Ib-cr, aph(3')-Ia, blaDHA-1, blaNDM-5, blaOXA-1, blaSHV-182, blaTEM-34, catA1, catB3, fosA6, mph(A), qnrB4, rmtB, sul1	IncFIB(K), IncFII(K), IncR
09A22CPO004	SAMN46342969	PRJNA855907	Escherichia	Escherichia coli	405	2022	stool/rectal swab	09A	Central	N	illumina	5354527	101881	345	blaNDM-5	1	no	no	ctg09A22004_70	1_1_1_1_1_1	no	no	NA	0	NA	NA	NA	NA	10036	NA	NA	AE581	-	aac(6')-Ib-cr, aac(6')-Ib-cr, aadA5, blaCTX-M-15, blaNDM-5, blaOXA-1, blaTEM-1B, catB3, dfrA17, erm(B), mph(A), rmtB, sul1, tet(B)	Col(BS512), IncFIA, IncFIB(AP001918)
09A22CPO007	SAMN46342970	PRJNA855907	Escherichia	Escherichia coli	167	2022	stool/rectal swab	09A	Central	N	illumina	5107352	101255	207	blaNDM-5	1	no	no	ctg09A22007_68	1_1_1_1_1_1	no	no	NA	0	NA	NA	NA	NA	9674	NA	NA	AA378	AI383	aadA2, aph(3'')-Ib, aph(6)-Id, blaCMY-2, blaNDM-5, dfrA12, mph(A), sul1, sul2, tet(A)	IncFIA, IncY
09A22CPO011	SAMN46342971	PRJNA855907	Escherichia	Escherichia coli	167	2022	stool/rectal swab	09A	Central	N	illumina	4916169	186960	135	blaNDM-5	1	no	no	ctg09A22011_50	1_1_1_1_1_1	no	no	NA	0	NA	NA	NA	NA	9730	NA	NA	AA170	AH820	aadA2, blaNDM-5, blaTEM-1B, dfrA12, erm(B), mph(A), rmtB, sul1	IncB/O/K/Z, IncFIA
09A22CPO016	SAMN46342972	PRJNA855907	Escherichia	Escherichia coli	361	2022	stool/rectal swab	09A	Central	N	illumina	5052155	97423	177	blaNDM-5	1	no	no	ctg09A22016_74	1_1_1_1_1_1	no	no	NA	0	NA	NA	NA	NA	9558	NA	NA	AE581	-	aadA2, blaCMY-145, blaNDM-5, dfrA12, mph(A), sul1, tet(A)	IncFIA, IncFII, IncI1-I(Alpha), IncY
09A22CPO017	SAMN46342973	PRJNA855907	Klebsiella	Klebsiella pneumoniae	11	2022	stool/rectal swab	09A	Central	Y	hybracter	5619485	5337817	3	blaNDM-5	1	yes	no	p09A22017_A	1_1_1_1_1	no	no	NA	0	NA	NA	NA	NA	218911	AA503	AR721	AA275	AI074	ARR-3, aac(6')-Ib-cr, aac(6')-Ib-cr, aadA2, aph(3')-Ia, blaDHA-1, blaNDM-5, blaOXA-1, blaSHV-182, blaTEM-1B, catA1, catB3, dfrA12, fosA6, mph(A), qnrB4, rmtB, sul1, sul1, sul1	IncFIB(K), IncFII(K), IncR
09A22CPO020	SAMN46342974	PRJNA855907	Klebsiella	Klebsiella pneumoniae	11	2022	stool/rectal swab	09A	Central	N	illumina	5497380	86418	141	blaNDM-5	1	no	no	ctg09A22020_104	1_1_1_1_1	no	no	NA	0	NA	NA	NA	NA	5596	NA	NA	AE581	AO395	ARR-3, aac(6')-Ib-cr, aac(6')-Ib-cr, aadA2, aph(3')-Ia, blaDHA-1, blaNDM-5, blaOXA-1, blaSHV-182, blaTEM-1B, catA1, catB3, dfrA12, fosA6, qnrB4, rmtB, sul1	IncFIB(K), IncFII(K), IncR
09A22CPO021	SAMN46342975	PRJNA855907	Klebsiella	Klebsiella pneumoniae	11	2022	stool/rectal swab	09A	Central	N	illumina	5487523	141613	137	blaNDM-5	1	no	no	ctg09A22021_84	1_1	no	no	NA	0	NA	NA	NA	NA	3442	NA	NA	-	-	ARR-3, aac(6')-Ib-cr, aac(6')-Ib-cr, aph(3')-Ia, blaDHA-1, blaNDM-5, blaOXA-1, blaSHV-182, blaTEM-1B, catA1, catB3, fosA6, mph(A), qnrB4, rmtB, sul1	IncFIB(K), IncFII(K), IncR
09A22CPO022A	SAMN46342976	PRJNA855907	Escherichia	Escherichia coli	448	2022	stool/rectal swab	09A	Central	N	illumina	4891281	144080	252	blaNDM-5	1	no	no	ctg09A22022A_50	1_1_1_2_1	no	no	NA	0	NA	NA	NA	NA	5468	NA	NA	AA038	AH615	aac(3)-IId, aac(3)-IV, aac(6')-Ib-cr, aac(6')-Ib-cr, aadA5, aph(3'')-Ib, aph(4)-Ia, aph(6)-Id, blaCTX-M-65, blaNDM-5, blaTEM-1B, dfrA17, floR, mph(A), sul1, sul2, tet(B)	IncFIA, IncFIB(AP001918), IncQ1, IncX3
09A22CPO022B	SAMN46342977	PRJNA855907	Klebsiella	Klebsiella pneumoniae	189	2022	stool/rectal swab	09A	Central	N	illumina	5478365	211587	141	blaNDM-5	1	no	no	ctg09A22022B_29	1_1_1_2_1	no	no	NA	0	NA	NA	NA	NA	45341	NA	NA	AA038	AH615	ant(3'')-Ia, blaNDM-5, fosA, sul1, tet(D)	Col440I, IncFIB(K), IncX3
09A22CPO025	SAMN46342978	PRJNA855907	Escherichia	Escherichia coli	361	2022	stool/rectal swab	09A	Central	Y	hybracter	5249284	4908240	6	blaNDM-5	1	yes	no	p09A22025_A	1_1_1_1_1_1_1_1_1	no	no	NA	0	NA	NA	NA	NA	196469	AA307	AR040	AA170	AH818	aadA5, blaCMY-145, blaCTX-M-15, blaNDM-5, blaTEM-1B, dfrA17, qnrS1, rmtB, sul1, tet(A)	Col(BS512), IncFIA, IncFII, IncI(Gamma), IncY
09A22CPO026	SAMN46342979	PRJNA855907	Escherichia	Escherichia coli	410	2022	stool/rectal swab	09A	Central	Y	hybracter	5113291	4917816	3	blaNDM-5	1	yes	no	p09A22026_A	1_1_1_1_1_1_1_1_1	yes	yes	blaOXA-181	1	yes	no	p09A22026_B	NA	117489, 77986	AA325, AA130	AR143, AQ420	AA173, AA336	AH835, AI272	aadA2, blaNDM-5, blaOXA-181, dfrA12, mph(A), qnrS1, sul1, tet(A)	ColKP3, IncFIA, IncFIB(AP001918)
09A22CPO028	SAMN46342980	PRJNA855907	Klebsiella	Klebsiella pneumoniae	37	2022	stool/rectal swab	09A	Central	N	illumina	5511985	190221	138	blaNDM-1	1	no	no	ctg09A22028_44	1_1_1_1_2_1_2	no	no	NA	0	NA	NA	NA	NA	12368	NA	NA	AA405	AI445	aac(3)-IIa, aac(3)-IId, aac(6')-Ib-cr, aac(6')-Ib-cr, aadA5, aph(3')-VI, blaCTX-M-15, blaNDM-1, blaOXA-1, blaSHV-81, catA1, catB3, dfrA14, dfrA17, fosA6, mph(A), qnrB1, qnrS1, sul1, tet(D)	IncFIA(HI1), IncFIB(K), IncFIB(pNDM-Mar), IncHI1B(pNDM-MAR), IncR
09A22CPO032A	SAMN46342981	PRJNA855907	Escherichia	Escherichia coli	127	2022	stool/rectal swab	09A	Central	N	illumina	5177361	225392	158	blaNDM-5	1	no	no	ctg09A22032A_43	1_1_1_1_1_1	yes	no	blaOXA-484	1	no	no	ctg09A22032A_41	NA	12502, 9674	NA	NA	AE581, AE581	-, -	aadA2, blaCTX-M-15, blaNDM-5, blaOXA-484, dfrA12, erm(B), mph(A), qnrS1, sul1	ColKP3, IncFIA, IncFII
09A22CPO032B	SAMN46342982	PRJNA855907	Escherichia	Escherichia coli	648	2022	stool/rectal swab	09A	Central	N	illumina	5140322	209427	363	blaNDM-5	1	no	no	ctg09A22032B_48	1_1_1_1_1_1	no	no	NA	0	NA	NA	NA	NA	9254	NA	NA	AA172	AH832	aac(3)-IIa, aac(6')-Ib-cr, aac(6')-Ib-cr, aadA2, blaCMY-145, blaCTX-M-15, blaNDM-5, blaOXA-1, blaTEM-1B, catB3, dfrA12, erm(B), mph(A), sul1, tet(A)	Col156, IncFIA, IncFII(pRSB107), IncI(Gamma)
09A22CPO033	SAMN46342983	PRJNA855907	Escherichia	Escherichia coli	648	2022	stool/rectal swab	09A	Central	Y	hybracter	5055608	4885748	3	blaNDM-5	1	yes	no	p09A22033_A	1_1_1_1_1_1_1_1_1	no	no	NA	0	NA	NA	NA	NA	164974	AA278	AQ935	AA172	AH832	aac(6')-Ib-cr, aac(6')-Ib-cr, aadA2, blaCTX-M-15, blaNDM-5, blaOXA-1, blaTEM-1B, catB3, dfrA12, erm(B), mph(A), sul1, tet(A)	IncFIA, IncFII(pRSB107)
09A22CPO034	SAMN46342984	PRJNA855907	Escherichia	Escherichia coli	448	2022	stool/rectal swab	09A	Central	N	illumina	4912701	161107	206	blaNDM-5	1	no	no	ctg09A22034_52	1_1_1_2_1	no	no	NA	0	NA	NA	NA	NA	5468	NA	NA	AA038	AH615	aac(3)-IId, aac(3)-IV, aac(6')-Ib-cr, aac(6')-Ib-cr, aadA5, aph(3'')-Ib, aph(4)-Ia, aph(6)-Id, blaCTX-M-65, blaNDM-5, blaTEM-1B, dfrA17, floR, mph(A), sul1, sul2, tet(B)	IncFIA, IncFIB(AP001918), IncQ1, IncX3
09A22CPO035A	SAMN46342985	PRJNA855907	Citrobacter	Citrobacter farmeri	novel	2022	stool/rectal swab	09A	Central	N	illumina	5156639	290567	91	blaNDM-1	1	no	no	ctg09A22035A_23	1_1_1_1_2_1_2	no	no	NA	0	NA	NA	NA	NA	23990	NA	NA	AA405	AI445	aac(6')-Ib-cr, aac(6')-Ib-cr, aph(3')-VI, blaCTX-M-15, blaNDM-1, blaOXA-1, catA1, catB3, qnrS1, tet(D)	IncFIB(pNDM-Mar), IncHI1B(pNDM-MAR)
09A22CPO035B	SAMN46342986	PRJNA855907	Citrobacter	Citrobacter farmeri	novel	2022	stool/rectal swab	09A	Central	N	illumina	5174793	296374	72	blaNDM-1	1	no	no	ctg09A22035B_26	1_1_1_1_2_1_2	no	no	NA	0	NA	NA	NA	NA	24553	NA	NA	AA405	-	aac(3)-IId, aac(6')-Ib-cr, aac(6')-Ib-cr, aadA5, aph(3')-VI, blaCTX-M-15, blaNDM-1, blaOXA-1, catA1, catB3, dfrA17, mph(A), qnrS1, sul1, tet(D)	IncFIB(pNDM-Mar), IncHI1B(pNDM-MAR)
09A22CPO038	SAMN46342987	PRJNA855907	Escherichia	Escherichia coli	14621	2022	stool/rectal swab	09A	Central	N	illumina	4878664	147238	173	blaNDM-5	1	no	no	ctg09A22038_49	1_1_1_1_1_1	no	no	NA	0	NA	NA	NA	NA	9235	NA	NA	AA170	AH821	aac(6')-Ib-cr, aac(6')-Ib-cr, aadA5, aph(3'')-Ib, aph(6)-Id, blaCTX-M-15, blaNDM-5, blaOXA-1, catB3, dfrA17, erm(B), mph(A), sul1, sul2, tet(A), tet(B)	Col(BS512), IncFIA
11A22CPO003B	SAMN46342988	PRJNA855907	Klebsiella	Klebsiella pneumoniae	147	2022	stool/rectal swab	11A	Central	N	illumina	5841123	228611	124	blaNDM-5	1	no	no	ctg11A22003B_48	1_1	no	no	NA	0	NA	NA	NA	NA	3392	NA	NA	AA019	AH565	ARR-3, aac(6')-Ib-cr, aac(6')-Ib3, aadA1, aph(3')-Ia, aph(3')-VI, armA, blaCTX-M-15, blaNDM-5, blaOXA-1, blaSHV-67, blaTEM-40, catA1, catB3, dfrA5, fosA, mph(A), mph(E), msr(E), qnrS1, sul1, sul2	IncFIB(pNDM-Mar), IncFIB(pQil), IncHI1B(pNDM-MAR), IncR
11A22CPO003C	SAMN46342989	PRJNA855907	Klebsiella	Klebsiella pneumoniae	147	2022	sputum/endotracheal secretions/bronchoalveolar lavage	11A	Central	N	illumina	5840637	229962	126	blaNDM-5	1	no	no	ctg11A22003C_48	1_1	no	no	NA	0	NA	NA	NA	NA	3392	NA	NA	AA019	AH565	ARR-3, aac(6')-Ib-cr, aac(6')-Ib3, aadA1, aph(3')-Ia, aph(3')-VI, armA, blaCTX-M-15, blaNDM-5, blaOXA-1, blaSHV-67, blaTEM-40, catA1, catB3, dfrA5, fosA, mph(A), mph(E), msr(E), qnrS1, sul1, sul2	IncFIB(pNDM-Mar), IncFIB(pQil), IncHI1B(pNDM-MAR), IncR
11A22CPO016A	SAMN46342990	PRJNA855907	Klebsiella	Klebsiella pneumoniae	307	2022	wound	11A	Central	N	illumina	5827131	224147	128	blaNDM-1	1	no	no	ctg11A22016A_59	1_1	no	no	NA	0	NA	NA	NA	NA	3391	NA	NA	AA405	AI436	aac(6')-Ib, aac(6')-Ib-cr, aadA1, aph(3')-VI, armA, blaNDM-1, blaOXA-9, blaSHV-25, dfrA5, fosA6, mph(A), mph(E), msr(E), qnrS1, sul1, sul2	IncFIB(pNDM-Mar), IncFIB(pQil), IncHI1B(pNDM-MAR)
11A22CPO016B	SAMN46342991	PRJNA855907	Klebsiella	Klebsiella pneumoniae	307	2022	stool/rectal swab	11A	Central	N	illumina	5872282	174697	180	blaNDM-1	1	no	no	ctg11A22016B_61	1_1	no	no	NA	0	NA	NA	NA	NA	3392	NA	NA	AA405	AI436	aadA1, aph(3'')-Ib, aph(3')-VI, aph(6)-Id, armA, blaCTX-M-15, blaNDM-1, blaOXA-1, blaOXA-9, blaSHV-155, blaTEM-1B, catB3, dfrA14, dfrA5, fosA6, mph(A), mph(E), msr(E), qnrS1, sul1, sul2, tet(A)	IncFIB(K), IncFIB(pNDM-Mar), IncFIB(pQil), IncHI1B(pNDM-MAR)
11A22CPO018	SAMN46342992	PRJNA855907	Morganella	Morganella morganii	NA	2022	stool/rectal swab	11A	Central	Y	unicycler	4050985	3993250	21	blaNDM-7	1	no	no	ctg11A22018_1	1_1_1_2_1	no	no	NA	0	NA	NA	NA	NA	3993250	NA	NA	AA998	AJ513	aadA2, aph(3'')-Ib, aph(3')-Ia, aph(6)-Id, blaDHA-14, blaNDM-7, blaSFO-1, catA1, dfrA12, mph(A), qnrD1, sul1, sul2, tet(B)	Col(BS512), Col3M, IncQ1
11A22CPO033A	SAMN46342993	PRJNA855907	Escherichia	Escherichia coli	167	2022	stool/rectal swab	11A	Central	N	illumina	4914319	89038	433	blaNDM-5	1	no	no	ctg11A22033A_75	1_1_1_1_1_1	no	no	NA	0	NA	NA	NA	NA	8665	NA	NA	-	-	aadA2, aph(3'')-Ib, aph(3')-Ia, aph(6)-Id, blaCMY-42, blaNDM-5, blaTEM-1B, dfrA12, dfrA14, floR, mph(A), qnrS3, sul1, sul2, tet(A)	IncFIA, IncFII, IncI(Gamma), IncX1
11A22CPO039	SAMN46342994	PRJNA855907	Enterobacter	Enterobacter hormaechei subsp. xiangfangensis	418	2022	stool/rectal swab	11A	Central	N	illumina	4882440	208769	89	blaNDM-7	1	no	no	ctg11A22039_45	1_1	no	no	NA	0	NA	NA	NA	NA	3167	NA	NA	AA038	AH615	aac(3)-IIa, aac(6')-Ib-cr, aac(6')-Ib-cr, aph(3'')-Ib, aph(3')-Ia, aph(6)-Id, blaACT-16, blaNDM-7, blaOXA-1, blaTEM-1B, catB3, dfrA14, floR, mph(A), qnrS1, sul2	IncC, IncFIB(pECLA), IncFII(pECLA), IncX3
11A22CPO046	SAMN46342995	PRJNA855907	Enterobacter	Enterobacter hormaechei subsp. xiangfangensis	109	2022	stool/rectal swab	11A	Central	N	illumina	5119566	371462	124	blaNDM-1	1	no	no	ctg11A22046_25	1_1_1_1_2_1_1_1_1	no	no	NA	0	NA	NA	NA	NA	42948	NA	NA	AA738	AJ047	aac(6')-Ib, aac(6')-Ib-cr, aadA1, aadA2, armA, blaACT-16, blaNDM-1, blaOXA-9, blaSHV-12, blaTEM-1A, dfrA1, dfrA12, dfrA5, mph(A), mph(E), msr(E), qepA4, qnrS1, sul1, tet(C)	IncHI2, IncHI2A
11A22CPO072	SAMN46342996	PRJNA855907	Enterobacter	Enterobacter hormaechei subsp. steigerwaltii	175	2022	stool/rectal swab	11A	Central	N	illumina	5239290	155726	136	blaNDM-1	1	no	no	ctg11A22072_46	1_1_1_1_2_1_1_1_1	no	no	NA	0	NA	NA	NA	NA	13753	NA	NA	-	-	aac(6')-Ib-cr, aac(6')-Ib-cr, ant(3'')-Ia, aph(3')-VI, blaACT-7, blaNDM-1, blaOXA-1, catA1, catB3, dfrA14, dfrA5, qnrB1, sul1, tet(C)	IncHI2, IncHI2A
11A22CPO083	SAMN46342997	PRJNA855907	Enterobacter	Enterobacter hormaechei subsp. xiangfangensis	418	2022	stool/rectal swab	11A	Central	N	illumina	4876660	334345	84	blaNDM-7	1	no	no	ctg11A22083_34	1_1	no	no	NA	0	NA	NA	NA	NA	3167	NA	NA	AA038	AH615	aac(3)-IIa, aac(6')-Ib-cr, aac(6')-Ib-cr, aph(3'')-Ib, aph(3')-Ia, aph(6)-Id, blaACT-16, blaNDM-7, blaOXA-1, blaTEM-1B, catB3, dfrA14, floR, mph(A), qnrS1, sul2	IncC, IncFIB(pECLA), IncFII(pECLA), IncX3
11A22CPO088	SAMN46342998	PRJNA855907	Escherichia	Escherichia coli	167	2022	stool/rectal swab	11A	Central	N	illumina	4795815	34928	296	blaNDM-5	1	no	no	ctg11A22088_143	1_1_1_1_1_1	no	no	NA	0	NA	NA	NA	NA	9730	NA	NA	AE581	-	aadA2, blaCMY-42, blaNDM-5, blaTEM-1B, dfrA12, mph(A), rmtB, sul1	IncFIA, IncI(Gamma)
11A22CPO090B	SAMN46342999	PRJNA855907	Escherichia	Escherichia coli	167	2022	stool/rectal swab	11A	Central	N	illumina	5090829	180152	167	blaNDM-19	1	no	no	ctg11A22090B_31	1_1_1_2_1	no	no	NA	0	NA	NA	NA	NA	47082	NA	NA	AA038	AH615	aac(3)-IIa, aadA1, aph(3'')-Ib, aph(6)-Id, blaCTX-M-14b, blaNDM-19, cmlA1, dfrA14, floR, qnrS11, sul2, sul3, tet(A)	Col(BS512), Col440II, IncFII, IncHI2, IncHI2A, IncX3
11A22CPO092	SAMN46343000	PRJNA855907	Escherichia	Escherichia coli	1284	2022	stool/rectal swab	11A	Central	N	illumina	4852962	96595	202	blaNDM-5	1	no	no	ctg11A22092_69	1_1_1_1_1_1	no	no	NA	0	NA	NA	NA	NA	9236	NA	NA	-	-	aac(3)-IIa, aac(6')-Ib-cr, aac(6')-Ib-cr, aadA5, blaCTX-M-15, blaNDM-5, blaOXA-1, catB3, dfrA17, mph(A), sul1	IncFIA, IncFIB(AP001918)
11A22CPO094	SAMN46343001	PRJNA855907	Escherichia	Escherichia coli	167	2022	stool/rectal swab	11A	Central	N	illumina	4881714	162749	209	blaNDM-5	1	no	no	ctg11A22094_55	1_1_1_1_1_1	no	no	NA	0	NA	NA	NA	NA	9657	NA	NA	AE581	-	aadA2, blaCMY-42, blaNDM-5, blaTEM-1B, dfrA12, erm(B), mph(A), rmtB, sul1	IncFIA, IncI(Gamma)
11A22CPO107	SAMN46343002	PRJNA855907	Escherichia	Escherichia coli	8346	2022	stool/rectal swab	11A	Central	N	illumina	5171075	119991	219	blaNDM-5	1	no	no	ctg11A22107_75	1_1	yes	no	blaOXA-181	1	no	no	ctg11A22107_60	NA	12545, 3441	NA	NA	AA038, AA038	AH615, AH615	aadA2, blaCMY-145, blaNDM-5, blaOXA-181, blaTEM-1B, catA2, dfrA12, mph(A), qnrS1, sul1	ColKP3, IncFIA, IncFII, IncI(Gamma), IncX3, IncY
14A22CPO001	SAMN46343003	PRJNA855907	Enterobacter	Enterobacter hormaechei subsp. xiangfangensis	109	2022	stool/rectal swab	14A	East	N	illumina	5064794	260253	111	blaNDM-1	1	no	no	ctg14A22001_25	1_1_1_1_2_1_1_1_1	no	no	NA	0	NA	NA	NA	NA	39132	NA	NA	AA738	AJ047	aac(6')-Ib, aac(6')-Ib-cr, aadA1, aadA2, blaACT-16, blaNDM-1, blaOXA-9, blaSHV-12, blaTEM-1A, dfrA1, dfrA12, mph(A), mph(E), msr(E), qepA4, qnrS1, sul1, tet(C)	IncHI2, IncHI2A
14A22CPO002	SAMN46343004	PRJNA855907	Enterobacter	Enterobacter hormaechei subsp. xiangfangensis	171	2022	wound	14A	East	Y	hybracter	4962689	4673832	4	blaNDM-1	1	yes	no	p14A22002_A	1_1_1_1_2_1_1_1_1	no	no	NA	0	NA	NA	NA	NA	284045	AA226	AQ737	AA739	AJ058	aac(6')-Ib-cr, aac(6')-Ib-cr, ant(3'')-Ia, aph(3')-VI, blaACT-16, blaNDM-1, blaOXA-1, catA1, catB3, dfrA14, qnrB1, tet(C)	IncHI2, IncHI2A
14A22CPO003	SAMN46343005	PRJNA855907	Escherichia	Escherichia coli	2722	2022	urine	14A	East	N	illumina	5073020	150370	197	blaNDM-5	1	no	no	ctg14A22003_53	1_1_1_2_1	no	no	NA	0	NA	NA	NA	NA	9293	NA	NA	AE581	AO393	ARR-2, aac(3)-IId, aadA22, aph(3')-Ia, aph(6)-Id, blaLAP-2, blaNDM-5, blaOXA-10, blaTEM-1B, bleO, cmlA1, dfrA14, lnu(F), mph(A), qnrS1, sul2, sul3, tet(A)	IncFIB(K), IncHI2, IncHI2A
14A22CPO004	SAMN46343006	PRJNA855907	Enterobacter	Enterobacter hormaechei subsp. steigerwaltii	177	2022	urine	14A	East	N	illumina	4848507	300695	93	blaNDM-1	1	no	no	ctg14A22004_26	1_2	no	no	NA	0	NA	NA	NA	NA	6081	NA	NA	AD312	-	ARR-3, aac(3)-IId, aac(6')-Ib-cr, aac(6')-Ib-cr, ant(3'')-Ia, aph(3'')-Ib, aph(6)-Id, blaACT-7, blaLAP-2, blaNDM-1, blaOXA-1, blaOXA-10, blaTEM-1B, catB3, dfrA14, fosA, mph(A), qnrS1, sul1, sul2	IncR
16A22CPO001	SAMN46343007	PRJNA855907	Citrobacter	Citrobacter portucalensis	631	2022	urine	16A	East	N	illumina	4940557	210226	53	blaNDM-1	1	no	no	ctg16A22001_44	1_1_1_1_2_1_1_1_1	no	no	NA	0	NA	NA	NA	NA	9997	NA	NA	AE581	AO392	aac(6')-Ib-cr, aac(6')-Ib-cr, aph(3')-VI, blaCMY-35, blaNDM-1, blaOXA-1, catB3, dfrA14, qnrB1, tet(C)	IncHI2, IncHI2A
17A21CPO001	SAMN46343008	PRJNA855907	Klebsiella	Klebsiella pneumoniae	1373	2021	wound	17A	Central	N	illumina	5393576	293470	118	blaNDM-5	1	no	no	ctg17A210001_39	NA	no	no	NA	0	NA	NA	NA	NA	8705	NA	NA	AA964	AJ456	aph(3'')-Ib, aph(6)-Id, blaCTX-M-15, blaNDM-5, blaSHV-96, blaTEM-1B, dfrA14, fosA, sul2	IncFIB(pKPHS1), IncFII(pKPX1), IncX3, repB(R1701)
17A22CPO001B	SAMN46343009	PRJNA855907	Serratia	Serratia marcescens	525	2022	sputum/endotracheal secretions/bronchoalveolar lavage	17A	Central	N	illumina	5346506	276151	95	blaNDM-1	1	no	no	ctg17A22001B_33	1_1_1_1_2_2	no	no	NA	0	NA	NA	NA	NA	17230	NA	NA	AA046	AH632	aac(3)-IIa, aac(6')-Ic, aadA1, blaCTX-M-15, blaNDM-1, blaOXA-1, blaSRT-1, catB3, dfrA14, rmtC, sul1	IncFII(Yp), IncR
17A22CPO002	SAMN46343010	PRJNA855907	Escherichia	Escherichia coli	648	2022	stool/rectal swab	17A	Central	N	illumina	5284401	159806	191	blaNDM-5	1	no	no	ctg17A22002_64	1_1_1_1_1	no	no	NA	0	NA	NA	NA	NA	5596	NA	NA	AA322	AI211	aadA2, aadA5, blaNDM-5, dfrA12, dfrA17, mph(A), sul1, tet(B)	Col(MG828), IncFIB(pB171), p0111
17A22CPO003	SAMN46343011	PRJNA855907	Klebsiella	Klebsiella pneumoniae	231	2022	stool/rectal swab	17A	Central	N	illumina	5611994	168630	115	blaNDM-5	1	no	no	ctg17A22003_61	1_1_1_1_1	yes	no	blaOXA-232	1	no	no	ctg17A22003_62	NA	6955, 5934	NA	NA	AA338, AC129	AI283, AL194	aadA2, blaCTX-M-15, blaNDM-5, blaOXA-232, blaSHV-100, blaTEM-1B, catA1, dfrA12, mph(A), rmtB, sul1	ColKP3, IncFIB(pQil), IncFII
17A22CPO004	SAMN46343012	PRJNA855907	Escherichia	Escherichia coli	681	2022	urine	17A	Central	Y	hybracter	5097371	4828148	5	blaNDM-5	1	yes	no	p17A22004_C	1_1_1_1_1_1	no	no	NA	0	NA	NA	NA	NA	62611	AA300	AR015	AA552	AI753	ARR-3, aac(6')-Ib-cr, aac(6')-Ib-cr, aadA16, blaNDM-5, dfrA27, erm(B), mph(A), sul1, tet(A)	IncFIB(H89-PhagePlasmid), IncI1-I(Alpha), IncN
17A22CPO005	SAMN46343013	PRJNA855907	Escherichia	Escherichia coli	410	2022	stool/rectal swab	17A	Central	N	illumina	5081924	136682	198	blaNDM-5	1	no	no	ctg17A22005_61	1_1_1_1_1_1	no	no	NA	0	NA	NA	NA	NA	9674	NA	NA	AA173	AH835	aadA2, blaCTX-M-15, blaNDM-5, dfrA12, mph(A), sul1, tet(A)	Col156, IncFIA, IncFIB(AP001918), IncFIB(H89-PhagePlasmid), IncI1-I(Alpha)
17A22CPO006	SAMN46343014	PRJNA855907	Escherichia	Escherichia coli	361	2022	blood	17A	Central	N	illumina	5220406	130125	209	blaNDM-5	1	no	no	ctg17A22006_69	1_1_1_1_1_1	no	no	NA	0	NA	NA	NA	NA	8667	NA	NA	AA170	AH818	aadA1, aadA2, blaCMY-145, blaNDM-5, blaOXA-1, catA1, dfrA12, mph(A), sul1, tet(A)	IncFIA, IncFII, IncI(Gamma), IncY
19A22CPO001	SAMN46343015	PRJNA855907	Escherichia	Escherichia coli	448	2022	blood	19A	West	N	illumina	5442904	161110	273	blaNDM-5	1	no	no	ctg19A22001_76	1_1	no	no	NA	0	NA	NA	NA	NA	3168	NA	NA	-	-	aac(6')-Ib-cr, aac(6')-Ib-cr, aadA5, ant(3'')-Ia, armA, blaCMY-42, blaCTX-M-15, blaNDM-5, blaOXA-1, blaOXA-10, catA1, catB3, cmlA1, dfrA17, dfrA5, erm(B), mph(A), mph(E), msr(E), qnrD1, sul1, tet(C)	Col3M, IncFIA, IncFIB(AP001918), IncFIB(H89-PhagePlasmid), IncFII(pAMA1167-NDM-5), IncHI2, IncHI2A, IncI1-I(Alpha), IncX3
19B22CPO001	SAMN46343016	PRJNA855907	Enterobacter	Enterobacter hormaechei subsp. xiangfangensis	136	2022	blood	19B	West	Y	hybracter	4730960	4643432	3	blaNDM-1	1	yes	no	p19B22001_A	1_2_1_1_1	no	no	NA	0	NA	NA	NA	NA	82533	AA062	AQ158	AA553	AI758	ARR-3, aac(6')-Ib-cr, aac(6')-Ib-cr, aadA16, ant(3'')-Ia, blaACT-16, blaNDM-1, blaOXA-10, dfrA27, qnrS1, sul1, sul1	IncFIA(HI1), IncR
24A22CPO020B	SAMN46343017	PRJNA855907	Escherichia	Escherichia coli	167	2022	stool/rectal swab	24A	Central	N	illumina	4874308	123816	149	blaNDM-5	1	no	no	ctg24A22020B_53	1_1_1_1_1_1	no	no	NA	0	NA	NA	NA	NA	9717	NA	NA	AE581	-	aac(6')-Ib-cr, aac(6')-Ib-cr, aadA2, aph(3'')-Ib, aph(6)-Id, blaCTX-M-15, blaNDM-5, blaOXA-1, catB3, dfrA12, mph(A), sul1, sul2, tet(A)	IncFIA, IncFIB(AP001918)
24A22CPO029	SAMN46343018	PRJNA855907	Escherichia	Escherichia coli	167	2022	urine	24A	Central	N	illumina	4736950	125556	183	blaNDM-5	1	no	no	ctg24A22029_63	1_1_1_1_1	no	no	NA	0	NA	NA	NA	NA	5596	NA	NA	AA170	AH819	aadA2, aadA5, aph(3'')-Ib, aph(6)-Id, blaNDM-5, dfrA12, dfrA17, mph(A), sul1, sul2	IncFIA, IncFIB(AP001918)
26A22CPO001	SAMN46343019	PRJNA855907	Escherichia	Escherichia coli	405	2022	stool/rectal swab	26A	West	N	illumina	5269191	99395	237	blaNDM-5	1	no	no	ctg26A22001_94	1_1	no	no	NA	0	NA	NA	NA	NA	3334	NA	NA	AA170	-	aadA2, blaCMY-42, blaNDM-5, dfrA12, mph(A), sul1, tet(A)	IncFIA, IncFII, p0111
26B22CPO001	SAMN46343020	PRJNA855907	Escherichia	Escherichia coli	405	2022	stool/rectal swab	26B	West	N	illumina	5273446	111947	188	blaNDM-5	1	no	no	ctg26B22001_62	1_1_1_1_1_1_1_1	no	no	NA	0	NA	NA	NA	NA	14480	NA	NA	AA322	AI211	aadA2, blaNDM-5, blaTEM-1B, dfrA12, mph(A), qepA4, sul1, tet(B)	Col(BS512), IncFIB(pB171), IncFII
26B22CPO002A	SAMN46343021	PRJNA855907	Enterobacter	Enterobacter hormaechei subsp. xiangfangensis	66	2022	surgical site	26B	West	N	illumina	5013890	383865	90	blaNDM-1	1	no	no	ctg26B22002A_23	1_1_2	no	no	NA	0	NA	NA	NA	NA	18071	NA	NA	AA002	AH537	aac(3)-IId, aac(6')-Ib-cr, aac(6')-Ib-cr, aph(3'')-Ib, aph(6)-Id, armA, blaACT-16, blaCTX-M-15, blaDHA-7, blaNDM-1, blaOXA-1, blaTEM-1B, catB3, dfrA14, mph(E), msr(E), qnrB1, sul1, sul2	IncFIB(pECLA), IncFII(pECLA), IncM2
26B22CPO002B	SAMN46343022	PRJNA855907	Klebsiella	Klebsiella pneumoniae	558	2022	surgical site	26B	West	Y	hybracter	5949357	5693005	4	blaNDM-1	1	yes	no	p26B22002B_A	1_1_2	no	no	NA	0	NA	NA	NA	blaKPC-3	90619, 87657	AA253, AA601	AQ811, AS076	AA002, AA552	AH537, AI754	aac(6')-Ib, aac(6')-Ib-cr, aac(6')-Ib-cr, aac(6')-Ib-cr, aadA1, aph(3'')-Ib, aph(6)-Id, blaCTX-M-15, blaDHA-7, blaKPC-3, blaNDM-1, blaOXA-1, blaOXA-9, blaOXY-6-2, blaTEM-1A, blaTEM-1B, catB3, dfrA14, mph(E), msr(E), qnrS1, sul1, sul2	IncM2, IncN
26B22CPO003	SAMN46343023	PRJNA855907	Escherichia	Escherichia coli	457	2022	stool/rectal swab	26B	West	N	illumina	5187555	376959	98	blaNDM-1	1	no	no	ctg26B22003_31	1_1_2	no	no	NA	0	NA	NA	NA	NA	8966	NA	NA	AA002	AH537	aac(3)-IId, blaDHA-7, blaNDM-1, blaTEM-1B, sul1	IncM2
26B22CPO004	SAMN46343024	PRJNA855907	Escherichia	Escherichia coli	405	2022	stool/rectal swab	26B	West	N	illumina	5426079	103977	276	blaNDM-5	1	no	no	ctg26B22004_72	1_1_1_1_1_1_1	no	no	NA	0	NA	NA	NA	NA	10371	NA	NA	AE581	-	aadA2, blaCMY-42, blaCTX-M-15, blaNDM-5, blaTEM-1B, dfrA12, erm(B), mph(A), rmtB, sul1, tet(B)	Col(BS512), IncFIA, IncFII, IncI(Gamma), p0111
26B22CPO005	SAMN46343025	PRJNA855907	Enterobacter	Enterobacter hormaechei subsp. xiangfangensis	66	2022	surgical site	26B	West	N	illumina	5016793	365798	97	blaNDM-1	1	no	no	ctg26B22005_25	1_1_2	no	no	NA	0	NA	NA	NA	NA	18071	NA	NA	AA002	AH537	aac(6')-Ib-cr, aac(6')-Ib-cr, aph(3'')-Ib, aph(6)-Id, armA, blaACT-16, blaCTX-M-15, blaDHA-7, blaNDM-1, blaOXA-1, blaTEM-1B, catB3, dfrA14, mph(E), msr(E), qnrB1, sul1, sul2	IncFIB(pECLA), IncFII(pECLA), IncM2
26B22CPO006	SAMN46343026	PRJNA855907	Klebsiella	Klebsiella pneumoniae	6958	2022	stool/rectal swab	26B	West	Y	hybracter	5770890	5471878	9	blaNDM-5	1	yes	no	p26B22006_B	1_1_1_1_1_1_1_1_1	yes	yes	blaOXA-181, blaOXA-181	2	no	yes	ch26B22006	NA	96624	AA100	AQ290	AA338	AI283	ARR-3, ARR-3, aac(6')-Ib-Hangzhou, aac(6')-Ib-Hangzhou, aac(6')-Ib-Hangzhou, aac(6')-Ib-cr, aac(6')-Ib-cr, aac(6')-Ib-cr, aadA2, aadA2, aph(3'')-Ib, aph(6)-Id, blaCTX-M-15, blaCTX-M-15, blaNDM-5, blaOXA-181, blaOXA-181, blaSHV-67, blaTEM-1B, dfrA12, dfrA12, erm(B), fosA, mph(A), qnrB1, rmtB, rmtF, rmtF, sul1	ColRNAI, IncFII, IncFII(pKPX1), IncR, repB(R1701)
26G22CPO001	SAMN46343027	PRJNA855907	Enterobacter	Enterobacter hormaechei subsp. xiangfangensis	66	2022	urine	26G	West	Y	hybracter	5078093	4813298	6	blaNDM-1	1	yes	no	p26G22001_B	1_1_2	no	no	NA	0	NA	NA	NA	NA	89733	AA253	AQ811	AA002	AH537	aac(3)-IId, aac(6')-Ib-cr, aac(6')-Ib-cr, aph(3'')-Ib, aph(6)-Id, armA, blaACT-16, blaCTX-M-15, blaDHA-7, blaNDM-1, blaOXA-1, blaTEM-1B, blaTEM-1B, catB3, dfrA14, mph(E), msr(E), qnrB1, sul1, sul2	IncFIB(pECLA), IncFII(pECLA), IncM2
26G22CPO002A	SAMN46343028	PRJNA855907	Citrobacter	Citrobacter freundii	111	2022	stool/rectal swab	26G	West	N	illumina	5361615	181050	142	blaNDM-1	1	no	no	ctg26G22002A_69	1_1_2	no	no	NA	0	NA	NA	NA	blaKPC-3	14372, 4124	NA	NA	AA002, AA002	AH537, AH537	aadA2, aph(3'')-Ib, aph(6)-Id, armA, blaCMY-65, blaDHA-7, blaKPC-3, blaNDM-1, blaTEM-1B, dfrA12, dfrA14, mph(A), qnrB60, qnrS1, sul1, sul2	IncFII(Cf), IncM2, IncN
28A22CPO001	SAMN46343029	PRJNA855907	Klebsiella	Klebsiella quasipneumoniae subsp. similipneumoniae	2059	2022	stool/rectal swab	28A	West	N	illumina	5734100	252969	134	blaNDM-1	1	no	no	ctg28A22001_22	1_1_1_1_2_2	no	no	NA	0	NA	NA	NA	NA	81116	NA	NA	AA046	AH632	aadA2, aph(3'')-Ib, aph(6)-Id, blaCTX-M-15, blaNDM-1, blaOKP-B-2, dfrA12, mph(A), qnrS1, rmtC, sul1, sul2, tet(A)	IncFIB(K)(pCAV1099-114), IncFII(Yp), IncFII(pBK30683)
28B22CPO001	SAMN46343030	PRJNA855907	Escherichia	Escherichia coli	648	2022	stool/rectal swab	28B	West	N	illumina	5188783	213120	148	blaNDM-5	1	no	no	ctg28B22001_25	1_1_1_2_1	no	no	NA	0	NA	NA	NA	NA	44302	NA	NA	AA038	AH615	aac(3)-IIa, aac(6')-Ib-cr, aac(6')-Ib-cr, aadA5, blaCTX-M-15, blaNDM-5, blaOXA-1, blaTEM-1B, catA1, catB3, dfrA17, mph(A), sul1, tet(B)	IncFIA, IncFIB(AP001918), IncFII(pRSB107), IncX3
28B22CPO003	SAMN46343031	PRJNA855907	Escherichia	Escherichia coli	1320	2022	stool/rectal swab	28B	West	N	illumina	5240591	143598	211	blaNDM-5	1	no	no	ctg28B22003_62	1_1_1_1_1_1	no	no	NA	0	NA	NA	NA	NA	9301	NA	NA	AA170	-	aac(6')-Ib-cr, aac(6')-Ib-cr, aadA5, aph(3'')-Ib, aph(6)-Id, blaCTX-M-15, blaNDM-5, blaOXA-1, blaTEM-1B, catB3, dfrA17, mph(A), sul1, sul2, tet(A)	IncFIA, IncFIB(AP001918)
29A22CPO005	SAMN46343032	PRJNA855907	Enterobacter	Enterobacter hormaechei subsp. xiangfangensis	136	2022	stool/rectal swab	29A	Central	Y	hybracter	4761659	4673804	3	blaNDM-1	1	yes	no	p29A22005_A	1_2_1_1_1	no	no	NA	0	NA	NA	NA	NA	82860	AA062	AQ158	AA553	AI758	ARR-3, aac(6')-Ib-cr, aac(6')-Ib-cr, aadA16, ant(3'')-Ia, blaACT-16, blaNDM-1, blaOXA-10, dfrA27, qnrS1, sul1, sul1	IncFIA(HI1), IncR
31A22CPO010	SAMN46343033	PRJNA855907	Enterobacter	Enterobacter hormaechei subsp. xiangfangensis	171	2022	stool/rectal swab	31A	Central	N	illumina	4991669	250766	135	blaNDM-1	1	no	no	ctg31A22010_32	1_1_1_1_2_1_1_1_1	no	no	NA	0	NA	NA	NA	NA	13754	NA	NA	AE581	-	aac(6')-Ib-cr, aac(6')-Ib-cr, ant(3'')-Ia, aph(3')-VI, blaACT-16, blaNDM-1, blaOXA-1, catA1, catB3, dfrA14, dfrA5, qnrB1, sul1, tet(C)	IncHI2, IncHI2A
31A22CPO011	SAMN46343034	PRJNA855907	Escherichia	Escherichia coli	405	2022	stool/rectal swab	31A	Central	Y	hybracter	5490077	5115802	6	blaNDM-5	1	yes	no	p31A22011_A	1_1_1_1_1_1_1_1_1	no	no	NA	0	NA	NA	NA	NA	175641	AA124	AQ381	AA324	AI219	aac(3)-IIa, aac(6')-Ib-cr, aac(6')-Ib-cr, aadA5, aadA5, blaCTX-M-15, blaCTX-M-15, blaNDM-5, blaOXA-1, blaTEM-1B, catB3, dfrA17, dfrA17, mph(A), rmtB, sul1, sul1, tet(B), tet(B)	Col(BS512), IncFIA, IncFIB(AP001918)
31A22CPO025	SAMN46343035	PRJNA855907	Klebsiella	Klebsiella pneumoniae	395	2022	stool/rectal swab	31A	Central	N	illumina	5575755	94293	116	blaNDM-1	1	no	no	ctg31A22025_47	1_1_1_1	no	no	NA	0	NA	NA	NA	NA	38989	NA	NA	AA405	AI436	armA, blaCTX-M-15, blaNDM-1, blaSHV-182, blaTEM-1A, fosA, mph(E), msr(E), qnrS1, sul2	IncFIB(pNDM-Mar), IncHI1B(pNDM-MAR), IncR
31B22CPO020	SAMN46343036	PRJNA855907	Klebsiella	Klebsiella pneumoniae	147	2022	stool/rectal swab	31B	Central	N	illumina	5864112	193335	126	blaNDM-1	1	no	no	ctg31B22020_60	1_1	no	no	NA	0	NA	NA	NA	NA	3392	NA	NA	AA405	AI436	ARR-3, aac(6')-Ib-cr, aac(6')-Ib3, aadA1, aph(3')-VI, armA, blaCTX-M-15, blaNDM-1, blaOXA-1, blaOXA-9, blaSHV-67, blaTEM-1A, catB3, dfrA5, fosA, mph(A), mph(E), msr(E), qnrS1, sul1, sul2	IncFIB(pQil), IncHI1B(pNDM-MAR), IncR
31B22CPO022	SAMN46343037	PRJNA855907	Escherichia	Escherichia coli	1320	2022	stool/rectal swab	31B	Central	N	illumina	5236561	102251	308	blaNDM-5	1	no	no	ctg31B22022_66	1_1_1_1_1_1	no	no	NA	0	NA	NA	NA	NA	9301	NA	NA	AA170	-	aac(6')-Ib-cr, aac(6')-Ib-cr, aadA5, aph(3'')-Ib, aph(6)-Id, blaCTX-M-15, blaNDM-5, blaOXA-1, blaTEM-1B, catB3, dfrA17, mph(A), rmtB, sul1, sul2, tet(A)	IncFIA, IncFIB(AP001918)
31B22CPO031	SAMN46343038	PRJNA855907	Klebsiella	Klebsiella pneumoniae	147	2022	stool/rectal swab	31B	Central	N	illumina	5870182	214402	135	blaNDM-1	1	no	no	ctg31B22031_58	1_1	no	no	NA	0	NA	NA	NA	NA	3392	NA	NA	AA405	AI436	ARR-3, aadA1, aph(3')-VI, armA, blaCTX-M-15, blaNDM-1, blaOXA-1, blaOXA-9, blaSHV-67, blaTEM-1A, catB3, dfrA5, fosA, mph(A), mph(E), msr(E), qnrS1, sul1, sul2	IncFIB(pQil), IncHI1B(pNDM-MAR), IncR
31B22CPO032	SAMN46343039	PRJNA855907	Leclercia	Leclercia adecarboxylata	NA	2022	stool/rectal swab	31B	Central	N	illumina	5065760	308741	136	blaNDM-5	1	no	no	ctg31B22032_25	1_1_1_2_1	no	no	NA	0	NA	NA	NA	NA	45341	NA	NA	AA038	AH615	blaNDM-5, mcr-9	IncX3
31B22CPO039	SAMN46343040	PRJNA855907	Klebsiella	Klebsiella pneumoniae	147	2022	stool/rectal swab	31B	Central	N	illumina	5809679	214402	121	blaNDM-1	1	no	no	ctg31B22039_59	1_1	no	no	NA	0	NA	NA	NA	NA	3392	NA	NA	AA405	AI436	ARR-3, aadA1, aph(3')-VI, armA, blaCTX-M-15, blaNDM-1, blaOXA-1, blaOXA-9, blaSHV-67, blaTEM-1A, catB3, dfrA5, fosA, mph(A), mph(E), msr(E), qnrS1, sul1, sul2	IncFIB(pQil), IncHI1B(pNDM-MAR), IncR
31B22CPO054	SAMN46343041	PRJNA855907	Escherichia	Escherichia coli	1702	2022	stool/rectal swab	31B	Central	N	illumina	5031479	88125	169	blaNDM-5	1	no	no	ctg31B22054_89	1_1_1_1_1_1	no	no	NA	0	NA	NA	NA	NA	9558	NA	NA	-	-	aadA2, blaCMY-42, blaNDM-5, dfrA12, erm(B), sul1, tet(A)	IncFIA, IncI(Gamma)
31B22CPO057	SAMN46343042	PRJNA855907	Escherichia	Escherichia coli	648	2022	stool/rectal swab	31B	Central	Y	unicycler	5530609	5160682	15	blaNDM-5	1	yes	no	p31B22057_A	1_1_1_1_1_1_1	no	no	NA	0	NA	NA	NA	NA	169452	AA323	AR137	AA174	AH841	aadA5, aph(3'')-Ib, aph(6)-Id, blaCTX-M-15, blaNDM-5, blaTEM-35, dfrA17, erm(B), mph(A), qnrB19, qnrS1, sul1, tet(B)	Col(BS512), IncFIA, IncFIB(AP001918), IncFII(pRSB107), IncI2, IncY
31C22CPO004	SAMN46343043	PRJNA855907	Escherichia	Escherichia coli	617	2022	stool/rectal swab	31C	Central	N	illumina	4832119	69170	152	blaNDM-5	1	no	no	ctg31C22004_91	1_1_1_1_1_1	no	no	NA	0	NA	NA	NA	NA	9674	NA	NA	AE581	-	aadA2, blaCTX-M-15, blaNDM-5, dfrA12, mph(A), sul1, tet(A)	IncFIA
32A22CPO002	SAMN46343044	PRJNA855907	Klebsiella	Klebsiella pneumoniae	14	2022	stool/rectal swab	32A	Central	N	illumina	5382353	141208	156	blaNDM-5	1	no	no	ctg32A22002_64	1_1_1_1_1	no	no	NA	0	NA	NA	NA	NA	5686	NA	NA	AA338	AI283	ARR-2, aac(3)-IId, aadA1, aadA2, aph(3'')-Ib, aph(6)-Id, blaCTX-M-15, blaNDM-5, blaOXA-9, blaSHV-100, blaTEM-1B, cmlA1, dfrA1, dfrA12, ere(A), erm(B), fosA6, mph(A), rmtB, sul1, sul2	IncFIA(HI1), IncFIB(pKPHS1), IncFII, IncR
32A22CPO006	SAMN46343045	PRJNA855907	Escherichia	Escherichia coli	46	2022	stool/rectal swab	32A	Central	N	illumina	4769426	85503	478	blaNDM-5	1	no	no	ctg32A22006_76	1_1_1_1_1_1_1	no	no	NA	0	NA	NA	NA	NA	10485	NA	NA	AA336	-	aac(6')-Ib-cr, aac(6')-Ib-cr, aadA2, blaCTX-M-15, blaNDM-5, blaOXA-1, blaTEM-1B, catB3, dfrA12, erm(B), mph(A), rmtB, sul1	Col(BS512), Col(MG828), IncFIA, IncFII
32A22CPO009	SAMN46343046	PRJNA855907	Escherichia	Escherichia coli	38	2022	urine	32A	Central	Y	hybracter	5461005	5249142	11	blaNDM-5	1	yes	no	p32A22009_A	1_1_1_1_1_1_1_1_1	yes	yes	blaOXA-181	1	yes	no	p32A22009_B	NA	132664, 51479	AA278, AA010	AQ928, AQ051	AA735, AA038	AJ037, AH615	aadA2, blaCMY-42, blaNDM-5, blaOXA-181, dfrA12, erm(B), erm(B), erm(B), mph(A), mph(A), qnrS1, sul1	Col(BS512), ColKP3, IncFIA, IncFIB(pB171), IncFII, IncI(Gamma), IncX3
32B22CPO002	SAMN46343047	PRJNA855907	Enterobacter	Enterobacter hormaechei subsp. xiangfangensis	66	2022	stool/rectal swab	32B	Central	N	illumina	5039317	244693	180	blaNDM-1	1	no	no	ctg32B22002_35	1_1_1_1	no	no	NA	0	NA	NA	NA	NA	5350	NA	NA	-	-	ant(3'')-Ia, blaACT-16, blaNDM-1, catA1, qnrB1	IncHI2, IncHI2A
32B22CPO004A	SAMN46343048	PRJNA855907	Escherichia	Escherichia coli	361	2022	stool/rectal swab	32B	Central	N	illumina	5093574	97516	177	blaNDM-5	1	no	no	ctg32B22004A_74	1_1_1_1_1	no	no	NA	0	NA	NA	NA	NA	7606	NA	NA	AA170	AH818	aadA1, aadA2, blaCTX-M-15, blaNDM-5, dfrA12, erm(B), mph(A), sul1, tet(A)	IncFIA, IncFIB(H89-PhagePlasmid), IncFII, IncY
32B22CPO004D	SAMN46343049	PRJNA855907	Klebsiella	Klebsiella pneumoniae	147	2022	other	32B	Central	N	illumina	6100341	150825	159	blaNDM-5	1	no	no	ctg32B22004D_105	1_1	yes	no	blaOXA-48	1	no	no	ctg32B22004D_110	NA	3392, 2231	NA	NA	AA405, AA002	AI436, AH529	aac(3)-IIa, aac(6')-Ib, aac(6')-Ib-cr, aadA1, aph(3'')-Ib, aph(3')-Ia, aph(3')-VI, aph(6)-Id, armA, blaCTX-M-14b, blaCTX-M-15, blaNDM-5, blaOXA-48, blaOXA-9, blaSHV-67, blaTEM-1A, catA1, dfrA5, erm(B), fosA, mcr-1.1, mph(A), mph(E), msr(E), qnrS1, sul1, sul2	IncFIB(pNDM-Mar), IncHI1B(pNDM-MAR), IncHI2, IncHI2A, IncL, IncR
32B22CPO005	SAMN46343050	PRJNA855907	Escherichia	Escherichia coli	648	2022	stool/rectal swab	32B	Central	N	illumina	5371409	177023	257	blaNDM-5	1	no	no	ctg32B22005_35	1_1_1_1_1_1_1_1_1	no	no	NA	0	NA	NA	NA	NA	35231	NA	NA	AA170	AH821	aadA2, blaNDM-5, blaTEM-1B, dfrA12, mph(A), sul1, tet(A)	Col440II, IncFIA, IncFIB(AP001918), IncFIB(H89-PhagePlasmid)
32B22CPO006	SAMN46343051	PRJNA855907	Citrobacter	Citrobacter cronae	20	2022	stool/rectal swab	32B	Central	N	illumina	5580421	460794	93	blaNDM-1	1	no	no	ctg32B22006_32	1_1_1_1_2_1_1_1_1	no	no	NA	0	NA	NA	NA	NA	9939	NA	NA	AE581	AO392	aac(6')-Ib-cr, aac(6')-Ib-cr, ant(3'')-Ia, aph(3')-VI, blaCMY-98, blaCTX-M-15, blaNDM-1, blaOXA-1, catA1, catB3, dfrA14, qnrB1, qnrB34, qnrS1, tet(C)	IncHI2, IncHI2A, IncX3, pXuzhou21
32B22CPO009	SAMN46343052	PRJNA855907	Escherichia	Escherichia coli	167	2022	urine	32B	Central	N	illumina	4795067	125556	176	blaNDM-5	1	no	no	ctg32B22009_51	1_1_1_1_1_1	no	no	NA	0	NA	NA	NA	NA	9674	NA	NA	AE581	-	aac(6')-Ib-cr, aac(6')-Ib-cr, aadA2, aph(3'')-Ib, aph(6)-Id, blaCTX-M-15, blaNDM-5, blaOXA-1, catB3, dfrA12, mph(A), sul1, sul2, tet(A)	IncFIA, IncFIB(AP001918)
32B22CPO011	SAMN46343053	PRJNA855907	Escherichia	Escherichia coli	2011	2022	stool/rectal swab	32B	Central	N	illumina	5265194	130236	514	blaNDM-5	1	no	no	ctg32B22011_60	1_1_1_1_1_1	yes	no	blaOXA-1205	1	no	no	ctg32B22011_54	NA	12502, 9238	NA	NA	AC313, AA322	-, AI211	aadA5, blaNDM-5, blaOXA-232, blaTEM-1B, dfrA17, qnrS1, sul1, tet(B)	Col(BS512), ColKP3, ColpVC, IncFIB(pB171)
32B22CPO016A	SAMN46343054	PRJNA855907	Escherichia	Escherichia coli	44	2022	stool/rectal swab	32B	Central	N	illumina	4966840	114145	321	blaNDM-5	1	no	no	ctg32B22016A_70	1_1_1_1_1_1	no	no	NA	0	NA	NA	NA	NA	9672	NA	NA	AA170	AH820	aac(6')-Ib-cr, aac(6')-Ib-cr, aadA2, blaCTX-M-15, blaNDM-5, blaOXA-1, catB3, dfrA12, mph(A), qnrS1, sul1, tet(A)	IncFIA, IncX3
37A22CPO002	SAMN46343055	PRJNA855907	Escherichia	Escherichia coli	617	2022	stool/rectal swab	37A	West	N	illumina	4887779	137971	162	blaNDM-5	1	no	no	ctg37A22002_52	1_1_1_1_1_1_1	no	no	NA	0	NA	NA	NA	NA	10487	NA	NA	AA172	-	aadA2, blaCTX-M-15, blaNDM-5, dfrA12, erm(B), mph(A), sul1, tet(B)	Col(BS512), Col(MG828), IncFIA, IncFII
37A22CPO004	SAMN46343056	PRJNA855907	Enterobacter	Enterobacter hormaechei subsp. xiangfangensis	171	2022	stool/rectal swab	37A	West	N	illumina	5274194	207752	166	blaNDM-1	1	no	no	ctg37A22004_26	1_1_1_1_2_1_1_1_1	no	no	NA	0	NA	NA	NA	NA	53995	NA	NA	AA739	AJ058	aac(3)-IId, aadA1, aadA5, aph(3'')-Ib, aph(3')-VI, aph(6)-Id, blaACT-16, blaNDM-1, blaTEM-1B, dfrA14, dfrA17, mph(A), sul1, sul2, tet(A), tet(C)	IncHI2, IncHI2A
37A22CPO006	SAMN46343057	PRJNA855907	Escherichia	Escherichia coli	167	2022	stool/rectal swab	37A	West	N	illumina	5032603	136718	165	blaNDM-5	1	no	no	ctg37A22006_54	1_1_1_1_1_1_1	no	no	NA	0	NA	NA	NA	NA	10530	NA	NA	-	-	aadA2, blaCMY-145, blaNDM-5, dfrA12, sul1	IncFIA, IncFIB(pB171), IncFII, IncI(Gamma)
37A22CPO008	SAMN46343058	PRJNA855907	Klebsiella	Klebsiella pneumoniae	16	2022	blood	37A	West	N	illumina	5594931	264712	150	blaNDM-5	1	no	no	ctg37A22008_47	1_1_1_1_1	yes	no	blaOXA-181	1	no	no	ctg37A22008_43	NA	10441, 5688	NA	NA	-, AA338	-, AI283	ARR-2, aadA2, ant(3'')-Ia, blaNDM-5, blaOXA-181, blaSHV-155, cmlA1, dfrA12, ere(A), qnrS1, sul1	Col440II, ColKP3, IncFIA(HI1), IncFII, IncR, IncX3
41A22CPO009	SAMN46343059	PRJNA855907	Klebsiella	Klebsiella variicola subsp. variicola	1378	2022	stool/rectal swab	41A	Central	N	illumina	5755701	207316	129	blaNDM-1	1	no	no	ctg41A22009_52	1_2	no	no	NA	0	NA	NA	NA	NA	6081	NA	NA	AA045	AH629	ARR-3, aac(6')-Ib-cr, aac(6')-Ib-cr, aadA2, ant(3'')-Ia, blaLEN25, blaNDM-1, blaOXA-10, blaTEM-1C, dfrA12, mph(A), sul1	None
41A22CPO010	SAMN46343060	PRJNA855907	Escherichia	Escherichia coli	167	2022	stool/rectal swab	41A	Central	N	illumina	4879390	131311	308	blaNDM-5	1	no	no	ctg41A22010_51	1_1_1_1_1_1	no	no	NA	0	NA	NA	NA	NA	9674	NA	NA	AE581	-	aac(6')-Ib-cr, aac(6')-Ib-cr, aadA2, aph(3'')-Ib, aph(6)-Id, blaCTX-M-15, blaNDM-5, blaOXA-1, catB3, dfrA12, erm(B), mph(A), sul1, sul2	IncFIA, IncFIB(AP001918), IncFII
41A22CPO011	SAMN46343061	PRJNA855907	Enterobacter	Enterobacter hormaechei subsp. steigerwaltii	177	2022	stool/rectal swab	41A	Central	N	illumina	5021765	980877	65	blaNDM-1	1	no	no	ctg41A22011_21	1_2_2	no	no	NA	0	NA	NA	NA	NA	18060	NA	NA	AE581	-	ARR-3, aac(3)-IId, aac(6')-Ib-cr, aac(6')-Ib-cr, ant(3'')-Ia, aph(3'')-Ib, aph(6)-Id, blaACT-7, blaLAP-2, blaNDM-1, blaOXA-1, blaOXA-10, blaTEM-1B, catB3, dfrA14, fosA, mph(A), qnrS1, sul1, sul1, sul2	IncR
41A22CPO016A	SAMN46343062	PRJNA855907	Klebsiella	Klebsiella pneumoniae	147	2022	stool/rectal swab	41A	Central	N	illumina	5980019	152590	190	blaNDM-5	1	no	no	ctg41A22016A_61	1_1_1_1_1	yes	no	blaOXA-181	1	no	no	ctg41A22016A_105	NA	6956, 1236	NA	NA	-, AA338	-, AI282	ARR-2, aac(3)-IId, aadA2, aph(3'')-Ib, aph(6)-Id, blaCTX-M-210, blaNDM-5, blaOXA-1, blaOXA-181, blaSHV-67, blaTEM-1B, catB3, dfrA12, erm(B), fosA, mph(A), qnrB1, rmtB, rmtF, sul1, sul2	IncFIB(pNDM-Mar), IncFII, IncFII(pKPX1), IncHI1B(pNDM-MAR), IncR, repB(R1701)
41A22CPO016B	SAMN46343063	PRJNA855907	Escherichia	Escherichia coli	6756	2022	stool/rectal swab	41A	Central	N	illumina	5000051	166628	150	blaNDM-5	1	no	no	ctg41A22016B_46	1_1_1_1_1_1_1	no	no	NA	0	NA	NA	NA	NA	10636	NA	NA	AA338	AI283	aadA2, blaCTX-M-27, blaNDM-5, dfrA12, dfrA14, erm(B), mph(A), qnrS1, rmtB, sul1, tet(A)	IncFII, IncN, IncX1, p0111
41A22CPO017	SAMN46343064	PRJNA855907	Escherichia	Escherichia coli	167	2022	stool/rectal swab	41A	Central	N	illumina	4857795	136806	205	blaNDM-5	1	no	no	ctg41A22017_48	1_1_1_1_1_1_2	no	no	NA	0	NA	NA	NA	NA	15305	NA	NA	AA170	-	aac(6')-Ib-cr, aac(6')-Ib-cr, aadA5, aph(3'')-Ib, aph(6)-Id, blaCTX-M-15, blaNDM-5, blaOXA-1, catA1, catB3, dfrA17, mph(A), sul1, sul2, tet(A)	IncFIA, IncFIB(AP001918)
41A22CPO025	SAMN46343065	PRJNA855907	Enterobacter	Enterobacter hormaechei subsp. xiangfangensis	66	2022	stool/rectal swab	41A	Central	N	illumina	5166037	208625	163	blaNDM-1	1	no	no	ctg41A22025_42	1_1_1_1_2_1_1_1_1	no	no	NA	0	NA	NA	NA	NA	9938	NA	NA	AA046	AH632	aac(6')-Ib-cr, aac(6')-Ib-cr, ant(3'')-Ia, aph(3')-VI, blaACT-16, blaNDM-1, blaOXA-1, catA1, catB3, dfrA14, dfrA5, qnrB1, sul1, tet(C)	IncFIB(K), IncFII(Yp), IncHI2, IncHI2A
41A22CPO027	SAMN46343066	PRJNA855907	Enterobacter	Enterobacter hormaechei subsp. steigerwaltii	177	2022	stool/rectal swab	41A	Central	N	illumina	5024697	1075627	66	blaNDM-1	1	no	no	ctg41A22027_26	1_2	no	no	NA	0	NA	NA	NA	NA	6081	NA	NA	AD312	AM829	ARR-3, aac(3)-IId, aac(6')-Ib-cr, aac(6')-Ib-cr, ant(3'')-Ia, aph(3'')-Ib, aph(6)-Id, blaACT-7, blaLAP-2, blaNDM-1, blaOXA-1, blaOXA-10, blaTEM-1B, catB3, dfrA14, fosA, mph(A), qnrS1, sul1, sul2	IncR
41A22CPO030	SAMN46343067	PRJNA855907	Klebsiella	Klebsiella pneumoniae	792	2022	other	41A	Central	N	illumina	5809988	154308	190	blaNDM-1	1	no	no	ctg41A22030_15	1_1_1_1_2_1_1_2	no	no	NA	0	NA	NA	NA	NA	136185	NA	NA	AA860	AJ272	aac(6')-Ib-cr, aac(6')-Ib3, blaCMY-6, blaNDM-1, blaSHV-148, rmtC, sul1	ColRNAI, IncC, IncFIB(K), IncFII(K)
41A22CPO032	SAMN46343068	PRJNA855907	Enterobacter	Enterobacter hormaechei subsp. xiangfangensis	171	2022	stool/rectal swab	41A	Central	Y	hybracter	4920738	4635056	4	blaNDM-1	1	yes	no	p41A22032_A	1_1_1_1_2_1_1_1_1	no	no	NA	0	NA	NA	NA	NA	280869	AA226	AQ737	AA739	AJ058	aac(6')-Ib-cr, aac(6')-Ib-cr, ant(3'')-Ia, aph(3')-VI, blaACT-16, blaNDM-1, blaOXA-1, catA1, catB3, dfrA14, qnrB1, tet(C)	IncHI2, IncHI2A
41A22CPO033	SAMN46343069	PRJNA855907	Escherichia	Escherichia coli	617	2022	stool/rectal swab	41A	Central	N	illumina	4881540	106193	171	blaNDM-5	1	no	no	ctg41A22033_67	1_1_1_1_1_1	no	no	NA	0	NA	NA	NA	NA	9674	NA	NA	AA170	AH818	aadA2, blaCMY-42, blaCTX-M-15, blaNDM-5, dfrA12, sul1, tet(A)	IncFIA, IncI(Gamma)
41A22CPO035B	SAMN46343070	PRJNA855907	Citrobacter	Citrobacter amalonaticus	710	2022	stool/rectal swab	41A	Central	N	illumina	5020282	306843	88	blaNDM-1	1	no	no	ctg41A22035B_25	1_1_1_1_2_1_1_1_1	no	no	NA	0	NA	NA	NA	NA	9938	NA	NA	AE581	AO392	aac(6')-Ib-cr, aac(6')-Ib-cr, ant(3'')-Ia, aph(3')-VI, blaNDM-1, blaOXA-1, catA1, catB3, dfrA14, qnrB1, tet(C)	IncHI2, IncHI2A
41A22CPO045	SAMN46343071	PRJNA855907	Escherichia	Escherichia coli	167	2022	stool/rectal swab	41A	Central	N	illumina	4954137	168533	156	blaNDM-19	1	no	no	ctg41A22045_30	1_1_1_2_1	no	no	NA	0	NA	NA	NA	NA	47077	NA	NA	AA038	AH615	aph(3'')-Ib, aph(3')-Ia, aph(6)-Id, blaNDM-19, blaTEM-1B, dfrA14, qnrS11, sul2, tet(A)	Col(BS512), Col440II, IncFII, IncX3
41A22CPO046	SAMN46343072	PRJNA855907	Enterobacter	Enterobacter hormaechei subsp. steigerwaltii	177	2022	stool/rectal swab	41A	Central	N	illumina	5022387	1075663	56	blaNDM-1	1	no	no	ctg41A22046_18	1_2_2	no	no	NA	0	NA	NA	NA	NA	18060	NA	NA	AE581	-	ARR-3, aac(3)-IId, aac(6')-Ib-cr, aac(6')-Ib-cr, ant(3'')-Ia, aph(3'')-Ib, aph(6)-Id, blaACT-7, blaLAP-2, blaNDM-1, blaOXA-1, blaOXA-10, blaTEM-1B, catB3, dfrA14, fosA, mph(A), qnrS1, sul1, sul1, sul2	IncR
41A22CPO048	SAMN46343073	PRJNA855907	Enterobacter	Enterobacter hormaechei subsp. xiangfangensis	127	2022	stool/rectal swab	41A	Central	N	illumina	4758018	302193	94	blaNDM-1	1	no	no	ctg41A22048_28	1_1_1_1_2_1_1_1_1	no	no	NA	0	NA	NA	NA	NA	13754	NA	NA	AE581	-	aac(6')-Ib-cr, aac(6')-Ib-cr, ant(3'')-Ia, aph(3')-VI, blaACT-16, blaNDM-1, blaOXA-1, catA1, catB3, dfrA14, dfrA5, qnrB1, sul1, tet(C)	IncHI2, IncHI2A
41A22CPO052	SAMN46343074	PRJNA855907	Enterobacter	Enterobacter hormaechei subsp. steigerwaltii	177	2022	stool/rectal swab	41A	Central	N	illumina	5022283	472298	68	blaNDM-1	1	no	no	ctg41A22052_24	1_2_2	no	no	NA	0	NA	NA	NA	NA	18060	NA	NA	AE581	-	ARR-3, aac(3)-IId, aac(6')-Ib-cr, aac(6')-Ib-cr, ant(3'')-Ia, aph(3'')-Ib, aph(6)-Id, blaACT-7, blaLAP-2, blaNDM-1, blaOXA-1, blaOXA-10, blaTEM-1B, catB3, dfrA14, fosA, mph(A), qnrS1, sul1, sul1, sul2	IncR
02A23CPO002	SAMN46343075	PRJNA855907	Escherichia	Escherichia coli	127	2023	unknown	02A	West	N	illumina	5148865	262450	152	blaNDM-5	1	no	no	ctg02A23002_38	1_1_1_1_1_1	no	no	NA	0	NA	NA	NA	NA	9730	NA	NA	AA172	-	aadA2, blaNDM-5, blaTEM-1B, dfrA12, rmtB, sul1	IncFIA, IncFII
02A23CPO003	SAMN46343076	PRJNA855907	Escherichia	Escherichia coli	410	2023	unknown	02A	West	N	illumina	4809709	198302	114	blaNDM-5	1	no	no	ctg02A23003_45	1_1_1_1_1_1	no	no	NA	0	NA	NA	NA	NA	9674	NA	NA	AC026	-	aadA2, blaCMY-145, blaNDM-5, blaTEM-1B, dfrA12, mph(A), sul1, tet(A)	IncFIA, IncFIB(AP001918), IncI(Gamma), IncY
02A23CPO004	SAMN46343077	PRJNA855907	Escherichia	Escherichia coli	167	2023	unknown	02A	West	Y	hybracter	4988329	4797345	3	blaNDM-5	1	yes	no	p02A23004_B	1_1_1_1_1_1_1_1	no	no	NA	0	NA	NA	NA	NA	83761	AA310	AR061	AA172	AH832	aadA2, aph(3'')-Ib, aph(6)-Id, blaCTX-M-15, blaNDM-5, blaTEM-1B, catA1, dfrA12, qnrS1, sul1, sul2, tet(B)	IncFIA, IncFIB(AP001918), IncFII(pAMA1167-NDM-5), IncY
02A23CPO005	SAMN46343078	PRJNA855907	Escherichia	Escherichia coli	69	2023	urine	02A	West	N	illumina	5258456	209112	92	blaNDM-1	1	no	no	ctg02A23005_14	1_1_1_1_2_1_1_2	no	no	NA	0	NA	NA	NA	NA	147920	NA	NA	AA860	AJ272	aac(6')-Ib-cr, aac(6')-Ib3, aadA2, armA, blaCMY-6, blaNDM-1, blaTEM-1B, dfrA12, erm(B), mph(A), mph(E), msr(E), sul1	Col156, IncC, IncFII(29)
02A23CPO006	SAMN46343079	PRJNA855907	Citrobacter	Citrobacter freundii	116	2023	urine	02A	West	N	illumina	5514669	122697	198	blaNDM-1	1	no	no	ctg02A23006_23	1_1_1_1_2_1_1_2	no	no	NA	0	NA	NA	NA	NA	87721	NA	NA	AA860	AJ272	aac(6')-Ib-cr, aac(6')-Ib3, aadA2, aph(3'')-Ib, aph(6)-Id, armA, blaCMY-135, blaNDM-1, blaSHV-12, blaTEM-1B, dfrA12, mph(E), msr(E), qnrB7, sul1, sul2	IncC, IncX3
02A23CPO008	SAMN46343080	PRJNA855907	Klebsiella	Klebsiella pneumoniae	437	2023	blood	02A	West	N	illumina	5614063	191131	192	blaNDM-5	1	no	no	ctg02A23008_66	1_1_1_1_1	no	no	NA	0	NA	NA	NA	NA	7221	NA	NA	AA338	AI283	blaCTX-M-15, blaNDM-5, blaSHV-182, blaTEM-1B, dfrA12, erm(B), fosA6, mph(A), rmtB, sul1	Col(BS512), IncFIB(K), IncFII, IncFII(K), IncN, IncY
02B23CPO001	SAMN46343081	PRJNA855907	Klebsiella	Klebsiella pneumoniae	48	2023	unknown	02B	West	N	illumina	5268425	500667	123	blaNDM-5	1	no	no	ctg02B23001_26	1_1_1_1_1_1	no	no	NA	0	NA	NA	NA	NA	9607	NA	NA	AA323	AI215	aac(3)-IIa, aac(6')-Ib, aac(6')-Ib-cr, aadA1, aadA2, blaCTX-M-15, blaNDM-5, blaOXA-9, blaSHV-1, blaTEM-34, dfrA12, erm(B), mph(A), qnrS1, rmtB, sul1, tet(A)	IncFIB(K), IncFII
02C23CPO001	SAMN46343082	PRJNA855907	Escherichia	Escherichia coli	405	2023	unknown	02C	West	N	illumina	5330492	124129	202	blaNDM-5	1	no	no	ctg02C23001_61	1_1_1_1_1_1	no	no	NA	0	NA	NA	NA	NA	9674	NA	NA	AE581	-	aadA2, blaNDM-5, blaTEM-1B, catA1, dfrA12, mph(A), sul1, tet(B)	Col(BS512), IncFIA, IncFII(pRSB107)
03A23CPO001	SAMN46343083	PRJNA855907	Citrobacter	Citrobacter freundii	116	2023	unknown	03A	West	N	illumina	5435182	162176	159	blaNDM-7	1	no	no	ctg03A23001_69	1_1	no	no	NA	0	NA	NA	NA	NA	3166	NA	NA	AA038	AH615	blaCMY-135, blaDHA-1, blaNDM-7, blaSHV-12, ere(A), qnrB4, sul1, sul1	IncFII(Cf), IncFII(Yp), IncX3
03A23CPO003	SAMN46343084	PRJNA855907	Citrobacter	Citrobacter portucalensis	328	2023	blood	03A	West	N	illumina	5434463	419914	137	blaNDM-7	1	no	no	ctg03A23003_51	1_1	no	no	NA	0	NA	NA	NA	NA	3167	NA	NA	AA038	AH615	aac(3)-IId, aadA2, aadA5, blaCMY-77, blaNDM-7, blaTEM-1B, dfrA12, dfrA17, mph(A), qnrB6, sul1, sul2, tet(A), tet(D)	IncFII(Cf), IncFII(Yp), IncX3
05A23CPO011	SAMN46343085	PRJNA855907	Citrobacter	Citrobacter freundii	64	2023	unknown	05A	West	N	illumina	5499766	243380	108	blaNDM-7	1	no	no	ctg05A23011_31	1_1_1_2_1	no	no	NA	0	NA	NA	NA	NA	43409	NA	NA	AA038	AH615	aadA1b, aadA2, blaCMY-152, blaNDM-7, blaOXA-2, dfrA12, sul1	IncFII(Yp), IncX3, pKPC-CAV1321
06C23CPO001	SAMN46343086	PRJNA855907	Klebsiella	Klebsiella pneumoniae	5446	2023	blood	06C	Central	N	illumina	5695878	252742	154	blaNDM-1	1	no	no	ctg06C23001_18	1_1_1_1_2_1_1_1_1	no	no	NA	0	NA	NA	NA	NA	82664	NA	NA	AA738	AJ051	aac(6')-Ib, aac(6')-Ib-cr, aadA1, aadA2, blaNDM-1, blaOXA-9, blaSHV-155, blaTEM-1A, dfrA12, fosA6, mph(A), mph(E), msr(E), qnrS1, sul1, tet(C)	IncFIB(K), IncM1, IncN3
06C23CPO004	SAMN46343087	PRJNA855907	Escherichia	Escherichia coli	167	2023	stool/rectal swab	06C	Central	N	illumina	5052967	123760	326	blaNDM-5	1	no	no	ctg06C23004_61	1_1_1_1_1_1	no	no	NA	0	NA	NA	NA	NA	9674	NA	NA	AB714	-	aadA2, blaCTX-M-55, blaNDM-5, dfrA12, mph(A), rmtB, sul1, tet(A)	IncFIA, IncFIB(AP001918), IncFII(pHN7A8)
06C23CPO005	SAMN46343088	PRJNA855907	Proteus	Proteus vulgaris	697	2023	wound	06C	Central	N	illumina	4090070	141827	96	blaNDM-5	1	no	no	ctg06C23005_47	1_1	no	no	NA	0	NA	NA	NA	NA	10388	NA	NA	AA860	AJ275	ARR-3, aac(6')-Ib-cr, aac(6')-Ib-cr, aph(3'')-Ib, aph(6)-Id, blaNDM-5, blaOXA-1, catB3, rmtB, sul1, sul2, tet(A), tet(B)	IncC
06C23CPO007	SAMN46343089	PRJNA855907	Escherichia	Escherichia coli	8346	2023	unknown	06C	Central	N	illumina	5183314	110378	294	blaNDM-5	1	no	no	ctg06C23007_70	1_1_1_1_1_1	yes	no	blaOXA-181	1	no	no	ctg06C23007_68	NA	12502, 9730	NA	NA	AA038, -	AH615, -	aadA2, blaCMY-42, blaNDM-5, blaOXA-181, blaTEM-1B, dfrA12, erm(B), mph(A), qnrS1, rmtB, sul1	ColKP3, IncFIA, IncFII, IncI(Gamma), IncX3, IncY
06D23CPO002	SAMN46343090	PRJNA855907	Klebsiella	Klebsiella pneumoniae	147	2023	unknown	06D	Central	N	illumina	5752463	196934	201	blaNDM-5	1	no	no	ctg06D23002_71	1_1	yes	no	blaOXA-232	1	no	no	ctg06D23002_62	NA	5934, 3440	NA	NA	AC129, AA338	AL194, AI283	ARR-2, aac(6')-Ib-cr, aac(6')-Ib-cr, aadA2, ant(3'')-Ia, aph(3'')-Ib, aph(6)-Id, armA, blaCTX-M-15, blaNDM-5, blaOXA-1, blaOXA-232, blaSHV-67, blaTEM-1B, catB3, cmlA1, dfrA12, ere(A), erm(B), fosA, mph(A), mph(E), msr(E), qnrB1, rmtB, sul1, sul2	ColKP3, IncFIA(HI1), IncFIB(K), IncFII, IncR
06D23CPO003	SAMN46343091	PRJNA855907	Escherichia	Escherichia coli	167	2023	unknown	06D	Central	N	illumina	5072077	123568	350	blaNDM-5	1	no	no	ctg06D23003_65	1_1_1_1_1_1	no	no	NA	0	NA	NA	NA	NA	9674	NA	NA	AB714	-	aadA2, blaCTX-M-55, blaNDM-5, dfrA12, mph(A), rmtB, sul1, tet(A)	IncFIA, IncFIB(AP001918), IncFII(pHN7A8), IncN
06D23CPO004	SAMN46343092	PRJNA855907	Escherichia	Escherichia coli	167	2023	stool/rectal swab	06D	Central	N	illumina	5059940	123760	320	blaNDM-5	1	no	no	ctg06D23004_64	1_1_1_1_1_1	no	no	NA	0	NA	NA	NA	NA	9674	NA	NA	AB714	-	aadA2, blaCTX-M-55, blaNDM-5, blaTEM-1B, dfrA12, mph(A), rmtB, sul1, tet(A)	IncFIA, IncFIB(AP001918), IncFII(pHN7A8), IncN
06D23CPO005	SAMN46343093	PRJNA855907	Escherichia	Escherichia coli	167	2023	stool/rectal swab	06D	Central	N	illumina	5107354	123760	347	blaNDM-5	1	no	no	ctg06D23005_58	1_1_1_1_1_1	no	no	NA	0	NA	NA	NA	NA	9674	NA	NA	AA173	AH835	aadA2, blaCTX-M-55, blaNDM-5, dfrA12, mph(A), rmtB, sul1, tet(A)	IncFIA, IncFIB(AP001918), IncFII(pHN7A8), IncN
06D23CPO007	SAMN46343094	PRJNA855907	Escherichia	Escherichia coli	167	2023	unknown	06D	Central	N	illumina	4993661	123760	212	blaNDM-5	1	no	no	ctg06D23007_68	1_1_1_1_1_1	no	no	NA	0	NA	NA	NA	NA	9674	NA	NA	-	-	aadA2, blaNDM-5, blaTEM-1B, dfrA12, mph(A), rmtB, sul1, tet(A)	IncFIA, IncFIB(AP001918)
06D23CPO010	SAMN46343095	PRJNA855907	Escherichia	Escherichia coli	167	2023	unknown	06D	Central	N	illumina	4904283	67149	175	blaNDM-5	1	no	no	ctg06D23010_86	1_1_1_1_1_1_1	no	no	NA	0	NA	NA	NA	NA	13702	NA	NA	-	-	aadA2, blaCTX-M-55, blaNDM-5, blaTEM-1B, dfrA12, mph(A), rmtB, sul1, tet(A)	IncFIA, IncFIB(AP001918), IncFII(pHN7A8)
06D23CPO012	SAMN46343096	PRJNA855907	Klebsiella	Klebsiella pneumoniae	147	2023	unknown	06D	Central	N	illumina	5658726	72950	155	blaNDM-5	1	no	no	ctg06D23012_146	1_1	yes	no	blaOXA-232	1	yes	no	p06D23012_A	NA	6141, 3440	AA001	AQ023	AC129, AA338	AL194, AI283	aph(3'')-Ib, aph(6)-Id, armA, blaCTX-M-15, blaNDM-5, blaOXA-232, blaSHV-67, blaTEM-1B, erm(B), fosA, mph(A), mph(E), msr(E), qnrB1, sul2	ColKP3, IncFIA(HI1), IncFII, IncR
06D23CPO013	SAMN46343097	PRJNA855907	Escherichia	Escherichia coli	167	2023	unknown	06D	Central	N	illumina	4959814	37854	294	blaNDM-5	1	no	no	ctg06D23013_132	1_1_1_1_1_1	no	no	NA	0	NA	NA	NA	NA	9745	NA	NA	-	-	aadA2, blaNDM-5, blaTEM-1B, dfrA12, mph(A), rmtB, sul1, tet(A)	IncFIA, IncFIB(AP001918)
06D23CPO014	SAMN46343098	PRJNA855907	Escherichia	Escherichia coli	167	2023	unknown	06D	Central	N	illumina	4921582	60674	222	blaNDM-5	1	no	no	ctg06D23014_101	1_1_1_1_1_1	no	no	NA	0	NA	NA	NA	NA	9673	NA	NA	AB714	-	aadA2, blaCTX-M-55, blaNDM-5, blaTEM-1B, dfrA12, mph(A), rmtB, sul1, tet(A)	IncFIA, IncFIB(AP001918), IncFII(pHN7A8)
06D23CPO015	SAMN46343099	PRJNA855907	Escherichia	Escherichia coli	167	2023	unknown	06D	Central	N	illumina	4825023	74164	124	blaNDM-5	1	no	no	ctg06D23015_94	1_1_1_1_1_1	no	no	NA	0	NA	NA	NA	NA	9674	NA	NA	-	-	aadA2, blaNDM-5, dfrA12, sul1	IncFIA, IncFIB(AP001918), IncFII(pHN7A8)
07B23CPO001	SAMN46343100	PRJNA855907	Escherichia	Escherichia coli	361	2023	stool/rectal swab	07B	Central	N	illumina	5027970	126724	232	blaNDM-5	1	no	no	ctg07B23001_64	1_1_1_1_1_1	no	no	NA	0	NA	NA	NA	NA	8667	NA	NA	AA170	AH818	aadA1, aadA2, blaNDM-5, blaOXA-1, catA1, dfrA12, mph(A), qepA, sul1	IncFIA, IncFII, IncY
07B23CPO002A	SAMN46343101	PRJNA855907	Klebsiella	Klebsiella pneumoniae	147	2023	urine	07B	Central	N	illumina	5647620	249517	102	blaNDM-5	1	no	no	ctg07B23002A_41	1_1	yes	no	blaOXA-232	1	no	no	ctg07B23002A_59	NA	3440, 1304	NA	NA	AA338, AC129	AI283, AL194	ARR-2, aadA2, ant(3'')-Ia, armA, blaCTX-M-15, blaNDM-5, blaOXA-232, blaSHV-67, blaTEM-1B, cmlA1, dfrA12, ere(A), erm(B), fosA, mph(A), mph(E), msr(E), qnrB1, rmtB, sul1	ColKP3, IncFII, IncR, repB(R1701)
07B23CPO002B	SAMN46343102	PRJNA855907	Escherichia	Escherichia coli	167	2023	stool/rectal swab	07B	Central	N	illumina	5058751	119022	183	blaNDM-5	1	no	no	ctg07B23002B_67	1_1_1_1_1	no	no	NA	0	NA	NA	NA	NA	6913	NA	NA	-	-	ARR-2, aadA2, ant(3'')-Ia, blaNDM-5, blaTEM-1B, cmlA1, dfrA12, ere(A), erm(B), mph(A), rmtB, sul1, tet(A)	Col(BS512), IncFIA, IncFIB(AP001918), IncN, IncX4
07B23CPO003	SAMN46343103	PRJNA855907	Klebsiella	Klebsiella pneumoniae	147	2023	sputum/endotracheal secretions/bronchoalveolar lavage	07B	Central	N	illumina	5646462	249517	102	blaNDM-5	1	no	no	ctg07B23003_41	1_1	yes	no	blaOXA-232	1	no	no	ctg07B23003_59	NA	3440, 1304	NA	NA	AA338, AC129	AI283, AL194	ARR-2, aadA2, ant(3'')-Ia, armA, blaCTX-M-15, blaNDM-5, blaOXA-232, blaSHV-67, blaTEM-1B, cmlA1, dfrA12, ere(A), erm(B), fosA, mph(A), mph(E), msr(E), qnrB1, rmtB, sul1	ColKP3, IncFII, IncR, repB(R1701)
07B23CPO004	SAMN46343104	PRJNA855907	Escherichia	Escherichia coli	405	2023	stool/rectal swab	07B	Central	Y	hybracter	5387111	5110002	6	blaNDM-5	1	yes	no	p07B23004_A	1_1_1_1_1_1_1	no	no	NA	0	NA	NA	NA	NA	153290	AA124	AQ383	AA324	AI219	aac(6')-Ib-cr, aac(6')-Ib-cr, aadA2, aadA5, blaCTX-M-15, blaNDM-5, blaOXA-1, catB3, dfrA12, dfrA17, mph(A), sul1, sul1, tet(B)	Col(BS512), IncFIA, IncFIB(AP001918), p0111
07B23CPO005A	SAMN46343105	PRJNA855907	Escherichia	Escherichia coli	8346	2023	unknown	07B	Central	N	illumina	4976596	134198	192	blaNDM-5	1	no	no	ctg07B23005A_75	1_1	yes	no	blaOXA-181	1	no	no	ctg07B23005A_72	NA	3868, 3442	NA	NA	AC129, -	-, -	blaNDM-5, blaOXA-181, blaTEM-70, catA2, dfrA1, mph(A), qnrS1, rmtB, sul1, tet(A)	ColKP3, IncR
07B23CPO005B	SAMN46343106	PRJNA855907	Klebsiella	Klebsiella pneumoniae	152	2023	unknown	07B	Central	Y	hybracter	5710605	5277625	11	blaNDM-5	1	yes	no	p07B23005B_C	1_1_1_1_1	no	no	NA	0	NA	NA	NA	NA	83770	AA423	AR455	AA019	AH565	ARR-3, aac(6')-Ib-Hangzhou, aac(6')-Ib-cr, aph(3'')-Ib, aph(6)-Id, blaCTX-M-15, blaCTX-M-15, blaCTX-M-15, blaNDM-5, blaOXA-74, blaSHV-187, blaTEM-1B, dfrA12, fosA, mph(A), rmtB, rmtF, sul1, sul1, tet(A)	ColpVC, IncFIB(K), IncFIB(pQil), IncFII(pKPX1), repB(R1701)
07B23CPO007	SAMN46343107	PRJNA855907	Escherichia	Escherichia coli	46	2023	unknown	07B	Central	N	illumina	4797599	114133	203	blaNDM-5	1	no	no	ctg07B23007_67	1_1_1_1_1_1	no	no	NA	0	NA	NA	NA	NA	9034	NA	NA	AA172	AH832	aadA2, blaCTX-M-15, blaNDM-5, dfrA12, erm(B), mph(A), sul1	Col(BS512), Col8282, IncFIA, IncFII(pRSB107)
07B23CPO008	SAMN46343108	PRJNA855907	Klebsiella	Klebsiella pneumoniae	16	2023	unknown	07B	Central	Y	hybracter	5569376	5174073	7	blaNDM-5	1	yes	no	p07B23008_C	1_1_1_1_1_1_1_1_1	yes	yes	blaOXA-181	1	yes	no	p07B23008_C	NA	76843	AA010	AQ051	AA038	AH615	aac(3)-IIa, aac(6')-Ib-cr, aac(6')-Ib-cr, aadA2, blaCTX-M-15, blaNDM-5, blaOXA-1, blaOXA-181, blaSHV-148, blaTEM-1B, catB3, dfrA12, dfrA14, mph(A), qnrS1, rmtB, sul1	Col440II, ColKP3, IncFIA(pBK30683), IncFIB(K), IncFIB(pKPHS1), IncX3
07B23CPO014	SAMN46343109	PRJNA855907	Klebsiella	Klebsiella pneumoniae	437	2023	stool/rectal swab	07B	Central	N	illumina	5370861	231539	118	blaNDM-5	1	no	no	ctg07B23014_30	1_1_1_1_1	no	no	NA	0	NA	NA	NA	NA	34297	NA	NA	AA019	AH565	blaNDM-5, blaSHV-182, blaTEM-1B, dfrA30, erm(B), fosA6, mph(A), rmtB, sul1	IncFIB(pQil), IncFII
07B23CPO015	SAMN46343110	PRJNA855907	Escherichia	Escherichia coli	167	2023	urine	07B	Central	N	illumina	5139061	125514	286	blaNDM-5	1	no	no	ctg07B23015_48	1_1_1_1_1_1_2	no	no	NA	0	NA	NA	NA	NA	17465	NA	NA	AA336	-	aac(6')-Ib-cr, aac(6')-Ib-cr, aadA5, aph(3'')-Ib, aph(6)-Id, blaCTX-M-15, blaNDM-5, blaOXA-1, catA1, catB3, dfrA17, fosA6, mph(A), sul1, sul2, tet(A)	IncFIA, IncFIB(AP001918), IncI1-I(Alpha), IncI2(Delta), IncX4
07B23CPO016	SAMN46343111	PRJNA855907	Escherichia	Escherichia coli	1284	2023	stool/rectal swab	07B	Central	N	illumina	4910151	77599	457	blaNDM-5	1	no	no	ctg07B23016_79	1_1_1_1_1_1	no	no	NA	0	NA	NA	NA	NA	9238	NA	NA	AA324	AI219	aac(3)-IIa, aac(6')-Ib-cr, aac(6')-Ib-cr, aadA5, blaCTX-M-15, blaNDM-5, blaOXA-1, blaTEM-1B, catB3, dfrA17, erm(B), mph(A), sul1	IncFIA, IncFIB(AP001918)
07B23CPO017	SAMN46343112	PRJNA855907	Escherichia	Escherichia coli	361	2023	stool/rectal swab	07B	Central	N	illumina	5124962	126633	230	blaNDM-5	1	no	no	ctg07B23017_63	1_1_1_1_1_1	no	no	NA	0	NA	NA	NA	NA	8667	NA	NA	AA170	AH818	aadA1, aadA2, blaNDM-5, blaOXA-1, catA1, dfrA12, mph(A), qepA, sul1	IncFIA, IncFII, IncI1-I(Alpha), IncY
07C23CPO001	SAMN46343113	PRJNA855907	Escherichia	Escherichia coli	361	2023	stool/rectal swab	07C	Central	N	illumina	5014513	88004	356	blaNDM-5	1	no	no	ctg07C23001_74	1_1_1_1_1_1	no	no	NA	0	NA	NA	NA	NA	9674	NA	NA	AA323	AI215	aadA2, blaCTX-M-15, blaNDM-5, dfrA12, mph(A), sul1, tet(A)	IncFIA, IncFII, IncY
07C23CPO002	SAMN46343114	PRJNA855907	Escherichia	Escherichia coli	1193	2023	stool/rectal swab	07C	Central	N	illumina	5292110	237085	109	blaNDM-1	1	no	no	ctg07C23002_19	1_1_1_1_2_1_1_2	no	no	NA	0	NA	NA	NA	NA	96391	NA	NA	AA860	AJ272	aac(6')-Ib-cr, aac(6')-Ib3, blaCMY-6, blaNDM-1, sul1	Col(BS512), IncC, IncFIA, IncI1-I(Alpha)
07C23CPO003	SAMN46343115	PRJNA855907	Escherichia	Escherichia coli	3052	2023	stool/rectal swab	07C	Central	Y	hybracter	5148632	4997936	4	blaNDM-5	1	yes	no	p07C23003_A	1_1_1_1_1	no	no	NA	0	NA	NA	NA	NA	108783	AA554	AR936	AA474	AI601	blaCMY-2, blaCTX-M-15, blaNDM-5, qnrS1, sul1, sul2, tet(B)	IncI1-I(Alpha), IncX4
08A23CPO002	SAMN46343116	PRJNA855907	Escherichia	Escherichia coli	405	2023	stool/rectal swab	08A	Central	N	illumina	5314068	128974	433	blaNDM-5	1	no	no	ctg08A23002_52	1_1_1_1_1_1_1_1_1	no	no	NA	0	NA	NA	NA	NA	21070	NA	NA	AA735	-	aadA2, blaCTX-M-15, blaNDM-5, dfrA12, sul1	Col(BS512), IncFIA, IncFIB(pB171)
08A23CPO005	SAMN46343117	PRJNA855907	Escherichia	Escherichia coli	46	2023	stool/rectal swab	08A	Central	N	illumina	4758411	134688	311	blaNDM-5	1	no	no	ctg08A23005_61	1_1_1_1_1_1	no	no	NA	0	NA	NA	NA	NA	9254	NA	NA	AA172	AH832	aac(6')-Ib-cr, aac(6')-Ib-cr, aadA2, blaCTX-M-15, blaNDM-5, blaOXA-1, catB3, dfrA12, erm(B), mph(A), sul1, tet(A)	IncFIA, IncFII(pRSB107)
08A23CPO006	SAMN46343118	PRJNA855907	Escherichia	Escherichia coli	361	2023	stool/rectal swab	08A	Central	N	illumina	5074180	129629	205	blaNDM-5	1	no	no	ctg08A23006_62	1_1_1_1_1_1	no	no	NA	0	NA	NA	NA	NA	8667	NA	NA	AA941	-	aadA1, aadA2, blaNDM-5, blaOXA-1, catA1, dfrA12, mph(A), qepA, sul1	IncFIA, IncFII, IncY
08A23CPO007	SAMN46343119	PRJNA855907	Klebsiella	Klebsiella pneumoniae	2497	2023	skin/soft tissue	08A	Central	N	illumina	5771741	267265	128	blaNDM-1	1	no	no	ctg08A23007_56	1_1_1_1_2_1_1_1	yes	no	blaOXA-232	1	no	no	ctg08A23007_62	NA	7925, 5961	NA	NA	AA405, AC129	AI439, AL194	ARR-3, ant(3'')-Ia, aph(3')-VI, armA, blaNDM-1, blaOXA-232, blaSHV-182, cmlA1, ere(A), fosA, mph(E), msr(E), sul1	ColKP3, IncFIB(pNDM-Mar), IncFIB(pQil), IncHI1B(pNDM-MAR)
08B23CPO001	SAMN46343120	PRJNA855907	Escherichia	Escherichia coli	15664	2023	stool/rectal swab	08B	Central	N	illumina	4758573	74336	239	blaNDM-5	1	no	no	ctg08B23001_1	1_1_1_2_1	no	no	NA	0	NA	NA	NA	NA	188417	NA	NA	AA738	AJ047	ARR-3, aac(3)-IV, aac(6')-Ib-cr, aac(6')-Ib-cr, aph(3')-Ia, aph(4)-Ia, blaNDM-5, blaOXA-1, blaTEM-176, catB3, dfrA14, erm(42), floR, mph(A), qnrS1, sul1, sul2, tet(A)	IncFIB(AP001918), IncHI2, IncHI2A, IncX1, p0111
09A23CPO001	SAMN46343121	PRJNA855907	Escherichia	Escherichia coli	167	2023	stool/rectal swab	09A	Central	N	illumina	4646879	50991	154	blaNDM-5	1	no	no	ctg09A23001_149	1_1	no	no	NA	0	NA	NA	NA	NA	2725	NA	NA	AA170	AH819	aac(6')-Ib-cr, aac(6')-Ib-cr, aadA2, blaNDM-5, blaOXA-1, catB3, dfrA12, sul1, tet(A)	IncFIA, IncFIB(AP001918)
09A23CPO005	SAMN46343122	PRJNA855907	Escherichia	Escherichia coli	167	2023	stool/rectal swab	09A	Central	N	illumina	4696353	71504	119	blaNDM-5	1	no	no	ctg09A23005_85	1_1_1_1_1_1	no	no	NA	0	NA	NA	NA	NA	9721	NA	NA	AE581	-	aac(6')-Ib-cr, aac(6')-Ib-cr, aadA2, blaCTX-M-15, blaNDM-5, blaOXA-1, catB3, dfrA12, sul1, tet(A)	IncFIA, IncFIB(AP001918)
09A23CPO009A	SAMN46343123	PRJNA855907	Escherichia	Escherichia coli	410	2023	stool/rectal swab	09A	Central	N	illumina	4813012	107232	101	blaNDM-5	1	no	no	ctg09A23009A_73	1_1_1_1_1_1	no	no	NA	0	NA	NA	NA	NA	9539	NA	NA	AA552	AI753	aadA5, blaCTX-M-15, blaNDM-5, dfrA17, sul1	Col(BS512), IncFIA, IncFIB(AP001918), IncFII(pAMA1167-NDM-5), IncN
09A23CPO009B	SAMN46343124	PRJNA855907	Klebsiella	Klebsiella quasipneumoniae subsp. similipneumoniae	367	2023	stool/rectal swab	09A	Central	N	illumina	5206324	39997	200	blaNDM-5	1	no	no	ctg09A23009B_163	1_1_1_1_1	no	no	NA	0	NA	NA	NA	NA	5595	NA	NA	AA552	AI753	aac(6')-Ib-cr, aac(6')-Ib-cr, aph(3'')-Ib, aph(6)-Id, blaCTX-M-15, blaNDM-5, blaOKP-B-9, blaOXA-1, blaTEM-1B, catB3, tet(B)	IncFIA, IncFIA(HI1), IncFII(pAMA1167-NDM-5), IncN, repB(R1701)
09A23CPO015	SAMN46343125	PRJNA855907	Citrobacter	Citrobacter amalonaticus	novel	2023	stool/rectal swab	09A	Central	N	illumina	4968529	643017	77	blaNDM-7	1	no	no	ctg09A23015_20	1_1	no	no	NA	0	NA	NA	NA	NA	6436	NA	NA	AA038	AH615	blaNDM-7, qnrS1	IncX3
09A23CPO017A	SAMN46343126	PRJNA855907	Citrobacter	Citrobacter freundii	22	2023	stool/rectal swab	09A	Central	Y	unicycler	5314748	5257626	4	blaNDM-1	1	yes	no	p09A23017A_A	1_1_1_1_2_1_1_1_2	no	no	NA	0	NA	NA	NA	NA	48756	AA010	AQ043	AA038	AH618	aac(3)-IIa, aac(6')-Ib-cr, aac(6')-Ib-cr, aadA1, aph(3'')-Ib, aph(6)-Id, blaCMY-48, blaCTX-M-15, blaNDM-1, blaOXA-1, catB3, dfrA1, qnrB1, sul2	IncFIB(K), IncX3
09A23CPO017B	SAMN46343127	PRJNA855907	Escherichia	Escherichia coli	69	2023	stool/rectal swab	09A	Central	N	illumina	4992574	377183	112	blaNDM-1	1	no	no	ctg09A23017B_22	1_1_1_1_2_1_1_1_2	no	no	NA	0	NA	NA	NA	NA	47936	NA	NA	AA038	AH618	blaNDM-1	IncX3
09A23CPO019	SAMN46343128	PRJNA855907	Escherichia	Escherichia coli	1284	2023	stool/rectal swab	09A	Central	N	illumina	4976547	93670	222	blaNDM-5	1	no	no	ctg09A23019_74	1_1_1_1_1_1	no	no	NA	0	NA	NA	NA	NA	9238	NA	NA	AA324	AI219	aac(3)-IIa, aac(6')-Ib-cr, aac(6')-Ib-cr, aadA5, blaCMY-4, blaCTX-M-15, blaNDM-5, blaOXA-1, catB3, dfrA17, mph(A), sul1, tet(B)	IncFIA, IncFIB(AP001918)
09A23CPO024	SAMN46343129	PRJNA855907	Escherichia	Escherichia coli	405	2023	stool/rectal swab	09A	Central	N	illumina	5269470	110057	226	blaNDM-5	1	no	no	ctg09A23024_67	1_1_1_1_1_1_1_1	no	no	NA	0	NA	NA	NA	NA	14489	NA	NA	AA322	AI211	aadA2, blaCTX-M-15, blaNDM-5, blaTEM-1B, dfrA12, mph(A), qepA4, sul1, tet(B)	Col(BS512), Col8282, IncFIB(pB171), IncFII, p0111
09A23CPO025	SAMN46343130	PRJNA855907	Escherichia	Escherichia coli	648	2023	stool/rectal swab	09A	Central	N	illumina	5317597	201363	376	blaNDM-5	1	no	no	ctg09A23025_52	1_1_1_1_1_1	no	no	NA	0	NA	NA	NA	NA	9254	NA	NA	AA172	-	aac(6')-Ib-cr, aac(6')-Ib-cr, aadA2, blaCMY-42, blaNDM-5, blaOXA-1, catB3, dfrA12, erm(B), mph(A), sul1	Col(BS512), IncFIA, IncFII(pRSB107), IncI(Gamma)
09A23CPO027A	SAMN46343131	PRJNA855907	Klebsiella	Klebsiella pneumoniae	37	2023	stool/rectal swab	09A	Central	N	illumina	5958535	195665	210	blaNDM-1	1	no	no	ctg09A23027A_54	1_1_1_1_2_1_1_1_1	no	no	NA	0	NA	NA	NA	NA	9938	NA	NA	AA458	-	aac(6')-Ib-cr, aac(6')-Ib-cr, ant(3'')-Ia, aph(3')-VI, blaNDM-1, blaOXA-1, blaSHV-89, catA1, catB3, dfrA14, dfrA5, fosA6, qnrB1, sul1, tet(C)	IncHI2, IncHI2A, repB
09A23CPO027B	SAMN46343132	PRJNA855907	Enterobacter	Enterobacter hormaechei subsp. hoffmannii	152	2023	stool/rectal swab	09A	Central	N	illumina	4816332	184909	128	blaNDM-1	1	no	no	ctg09A23027B_47	1_1_1_1_2_1_1_1_1	no	no	NA	0	NA	NA	NA	NA	9938	NA	NA	AE581	AO392	aac(6')-Ib-cr, aac(6')-Ib-cr, ant(3'')-Ia, aph(3')-VI, blaACT-14, blaNDM-1, blaOXA-1, catA1, catB3, dfrA14, dfrA5, qnrB1, sul1, tet(C)	IncHI2, IncHI2A
09A23CPO029	SAMN46343133	PRJNA855907	Escherichia	Escherichia coli	2851	2023	stool/rectal swab	09A	Central	N	illumina	4799707	178195	143	blaNDM-5	1	no	no	ctg09A23029_42	1_1_1_1_1_1	no	no	NA	0	NA	NA	NA	NA	8749	NA	NA	AC026	AL043	aadA2, blaCMY-42, blaCTX-M-15, blaNDM-5, blaTEM-1B, dfrA12, mph(A), rmtB, sul1, tet(A)	IncFIB(AP001918), IncI(Gamma)
09A23CPO030	SAMN46343134	PRJNA855907	Escherichia	Escherichia coli	6870	2023	stool/rectal swab	09A	Central	N	illumina	5210938	266964	175	blaNDM-5	1	no	no	ctg09A23030_39	1_1_1_1_1_1	no	no	NA	0	NA	NA	NA	NA	9700	NA	NA	AE581	-	aadA2, blaCMY-145, blaNDM-5, blaTEM-1B, dfrA12, mph(A), sul1	IncFIA, IncFIB(pB171), IncFII, IncI(Gamma)
09A23CPO031	SAMN46343135	PRJNA855907	Enterobacter	Enterobacter hormaechei subsp. xiangfangensis	66	2023	stool/rectal swab	09A	Central	N	illumina	4919601	310622	112	blaNDM-1	1	no	no	ctg09A23031_28	1_1_1_1	no	no	NA	0	NA	NA	NA	NA	5350	NA	NA	AE581	AO393	blaACT-16, blaNDM-1, qnrB1	IncHI2, IncHI2A
09A23CPO034	SAMN46343136	PRJNA855907	Escherichia	Escherichia coli	167	2023	stool/rectal swab	09A	Central	N	illumina	4909733	147215	168	blaNDM-5	1	no	no	ctg09A23034_60	1_1_1_1_1_1	no	no	NA	0	NA	NA	NA	NA	9730	NA	NA	AE581	-	aadA1, aadA2, blaCMY-42, blaNDM-5, blaTEM-1B, dfrA1, dfrA12, erm(B), mph(A), rmtB, sul1, tet(B)	Col(BS512), IncFIA, IncFII, IncI(Gamma)
09A23CPO036	SAMN46343137	PRJNA855907	Escherichia	Escherichia coli	410	2023	stool/rectal swab	09A	Central	N	illumina	4944504	195290	170	blaNDM-5	1	no	no	ctg09A23036_49	1_1_1_1_1_1	no	no	NA	0	NA	NA	NA	NA	9674	NA	NA	AA173	AH835	aadA2, blaNDM-5, blaTEM-1B, dfrA12, qnrS1, sul1, tet(A)	IncFIA, IncFIB(AP001918), IncFII(pCoo)
09A23CPO037	SAMN46343138	PRJNA855907	Enterobacter	Enterobacter hormaechei subsp. steigerwaltii	93	2023	blood	09A	Central	N	illumina	4887123	513116	70	blaNDM-1	1	no	no	ctg09A23037_21	1_2_1_1_2	no	no	NA	0	NA	NA	NA	blaKPC-2	43621, 18850	AA004	AQ031	AB978, AA552	AK975, -	ARR-3, aac(6')-Ib-cr, aac(6')-Ib-cr, aadA16, ant(3'')-Ia, blaACT-7, blaKPC-2, blaNDM-1, blaOXA-10, blaTEM-1B, dfrA27, fosA, qnrS1, sul1, sul1	IncFIB(pQil), IncR, pKPC-CAV1193
09A23CPO038	SAMN46343139	PRJNA855907	Escherichia	Escherichia coli	648	2023	stool/rectal swab	09A	Central	N	illumina	5350321	207784	202	blaNDM-5	1	no	no	ctg09A23038_48	1_1_1_1_1	no	no	NA	0	NA	NA	NA	NA	5386	NA	NA	AA338	AI283	aadA2, blaCTX-M-14, blaDHA-1, blaNDM-5, dfrA12, dfrA17, erm(B), mph(A), qnrB4, sul1, tet(B)	IncFIA, IncFIB(AP001918), IncFII, IncFII(pRSB107)
10A23CPO010A	SAMN46343140	PRJNA855907	Klebsiella	Klebsiella pneumoniae	147	2023	stool/rectal swab	10A	Central	N	illumina	5703874	250947	79	blaNDM-1	1	no	no	ctg10A23010A_41	1_1_1_1_2_1_2	no	no	NA	0	NA	NA	NA	NA	16777	NA	NA	AA019	AH565	ARR-3, aac(6')-Ib-cr, aac(6')-Ib-cr, aadA1, aph(3')-VI, blaCTX-M-15, blaNDM-1, blaOXA-1, blaOXA-9, blaSHV-67, blaTEM-1A, catB3, fosA, mph(A), qnrS1, sul1	IncFIB(K), IncFIB(pQil), IncR
10A23CPO011	SAMN46343141	PRJNA855907	Enterobacter	Enterobacter hormaechei subsp. xiangfangensis	600	2023	stool/rectal swab	10A	Central	Y	hybracter	4873140	4543070	4	blaNDM-1	1	yes	no	p10A23011_A	1_2_1_1	no	no	NA	0	NA	NA	NA	NA	216725	AA199	AQ664	AA739	AJ059	ARR-3, aac(6')-Ib-cr, aac(6')-Ib-cr, aadA16, ant(3'')-Ia, blaACT-16, blaNDM-1, blaOXA-10, catA1, dfrA27, qnrB1, sul1	None
10A23CPO012	SAMN46343142	PRJNA855907	Escherichia	Escherichia coli	167	2023	stool/rectal swab	10A	Central	N	illumina	5033147	136718	164	blaNDM-5	1	no	no	ctg10A23012_56	1_1_1_1_1_1	no	no	NA	0	NA	NA	NA	NA	9674	NA	NA	AA170	AH818	aadA2, blaCMY-7, blaNDM-5, blaTEM-1B, dfrA12, mph(A), rmtB, sul1	Col(BS512), IncFIA, IncI1-I(Alpha)
11A23CPO001	SAMN46343143	PRJNA855907	Escherichia	Escherichia coli	167	2023	stool/rectal swab	11A	Central	Y	unicycler	5195605	1352262	17	blaNDM-5	1	yes	no	p11A23001_A	1_1_1_1_1_1_1_1_1	no	no	NA	0	NA	NA	NA	NA	111290	AA307	AR043	AA170	AH820	aadA2, blaCMY-42, blaNDM-5, blaTEM-1B, dfrA12, erm(B), mph(A), qnrB19, rmtB, sul1, tet(A)	IncFIA, IncI(Gamma), IncX2
11A23CPO014	SAMN46343144	PRJNA855907	Escherichia	Escherichia coli	167	2023	stool/rectal swab	11A	Central	N	illumina	4910757	141638	163	blaNDM-5	1	no	no	ctg11A23014_46	1_1_1_1_1_1_2	no	no	NA	0	NA	NA	NA	NA	15347	NA	NA	AA170	AH818	aac(6')-Ib-cr, aac(6')-Ib-cr, aadA5, aph(3'')-Ib, aph(6)-Id, blaCTX-M-15, blaNDM-5, blaOXA-1, catA1, catB3, dfrA17, mph(A), sul1, sul2, tet(A)	IncFIA, IncFIB(AP001918), IncX4
11A23CPO021A	SAMN46343145	PRJNA855907	Klebsiella	Klebsiella pneumoniae	16	2023	sputum/endotracheal secretions/bronchoalveolar lavage	11A	Central	Y	hybracter	5904772	5431988	10	blaNDM-4	1	yes	no	p11A23021A_C	1_1_1_1_2_1_1_1_2_2_2	yes	yes	blaOXA-181	1	yes	no	p11A23021A_D	NA	83681, 51479	AA457, AA010	AR565, AQ051	AE583, AA038	AO397, AH615	aac(6')-Ib-cr, aac(6')-Ib-cr, blaCTX-M-15, blaNDM-4, blaOXA-1, blaOXA-181, blaSHV-148, blaTEM-1B, catB3, mph(A), qnrS1, rmtB	Col440I, Col440II, ColKP3, ColRNAI, IncFIB(K), IncFIB(pKPHS1), IncX3
11A23CPO021B	SAMN46343146	PRJNA855907	Klebsiella	Klebsiella pneumoniae	16	2023	other	11A	Central	Y	hybracter	5898819	5435457	8	blaNDM-4	1	yes	no	p11A23021B_C	1_1_1_1_2_1_1_1_2_2_2	yes	yes	blaOXA-181	1	yes	no	p11A23021B_D	NA	83681, 51479	AA457, AA010	AR565, AQ051	AE583, AA038	AO397, AH615	aac(6')-Ib-cr, aac(6')-Ib-cr, blaCTX-M-15, blaNDM-4, blaOXA-1, blaOXA-181, blaSHV-148, blaTEM-1B, catB3, mph(A), qnrS1, rmtB	Col440I, Col440II, ColKP3, ColRNAI, IncFIB(K), IncFIB(pKPHS1), IncX3
11A23CPO033	SAMN46343147	PRJNA855907	Enterobacter	Enterobacter hormaechei subsp. xiangfangensis	127	2023	stool/rectal swab	11A	Central	Y	hybracter	4998495	4655687	4	blaNDM-1	1	yes	no	p11A23033_A	1_1_1_1_2_1_1_1_1	no	no	NA	0	NA	NA	NA	NA	288639	AA226	AQ737	AA739	AJ058	aac(6')-Ib-cr, aac(6')-Ib-cr, ant(3'')-Ia, aph(3')-VI, blaACT-16, blaNDM-1, blaOXA-1, catA1, catB3, dfrA14, dfrA5, dfrA5, qnrB1, sul1, sul1, tet(C)	IncHI2, IncHI2A, IncR
11A23CPO036A	SAMN46343148	PRJNA855907	Klebsiella	Klebsiella pneumoniae	147	2023	stool/rectal swab	11A	Central	Y	hybracter	5986385	5391073	8	blaNDM-1	1	yes	no	p11A23036A_D	1_1_1_1_2_1_2	yes	yes	blaOXA-48	1	yes	no	p11A23036A_A	NA	297885, 54064	AA268, AA583	AQ868, AS038	AA405, AA019	AI436, AH565	ARR-3, aac(6')-Ib, aac(6')-Ib-cr, aac(6')-Ib-cr, aac(6')-Ib-cr, aadA1, aadA1, ant(2'')-Ia, aph(3')-VI, blaCTX-M-15, blaNDM-1, blaOXA-1, blaOXA-48, blaOXA-9, blaSHV-67, blaTEM-1A, catA1, catB3, fosA, qnrS1, sul1, sul1	IncFIB(pQil), IncFII(K), IncHI1B(pNDM-MAR), IncR
11A23CPO056A	SAMN46343149	PRJNA855907	Escherichia	Escherichia coli	410	2023	stool/rectal swab	11A	Central	N	illumina	4816957	233287	104	blaNDM-5	1	no	no	ctg11A23056A_35	1_1	no	no	NA	0	NA	NA	NA	NA	3167	NA	NA	AA172	AH831	aac(3)-IId, aac(6')-Ib-cr, aac(6')-Ib-cr, aadA5, blaCMY-2, blaCTX-M-15, blaNDM-5, blaOXA-1, blaTEM-1B, catB3, dfrA17, sul1, tet(B)	Col(BS512), IncFIA, IncFIB(AP001918), IncFII(pRSB107), IncX3
11A23CPO056B	SAMN46343150	PRJNA855907	Klebsiella	Klebsiella pneumoniae	15	2023	stool/rectal swab	11A	Central	N	illumina	5957725	189789	142	blaNDM-1	1	no	no	ctg11A23056B_27	1_1_1_1_2_1_1_2	no	no	NA	0	NA	NA	NA	NA	86056	NA	NA	AA860	AJ272	aac(6')-Ib-cr, aac(6')-Ib3, aadA5, aph(3'')-Ib, aph(6)-Id, blaCMY-6, blaCTX-M-15, blaNDM-1, blaSHV-100, dfrA17, fosA6, mph(A), qnrS1, rmtC, sul1, sul2, tet(A), tet(D)	IncC, IncFIB(K), IncFIB(pKPHS1), IncFIB(pNDM-Mar), IncFII(K), IncHI1B(pNDM-MAR)
11A23CPO058	SAMN46343151	PRJNA855907	Klebsiella	Klebsiella pneumoniae	147	2023	stool/rectal swab	11A	Central	N	illumina	5614043	202333	97	blaNDM-1	1	no	no	ctg11A23058_46	1_1	no	no	NA	0	NA	NA	NA	NA	3392	NA	NA	AA449	AI537	ARR-3, aac(6')-Ib-cr, aac(6')-Ib-cr, aadA1, aph(3')-VI, blaCTX-M-15, blaNDM-1, blaOXA-1, blaOXA-9, blaSHV-67, blaTEM-1A, catB3, fosA, qnrS1, sul1	IncFIB(pQil), IncFII(K), IncR
11A23CPO059	SAMN46343152	PRJNA855907	Escherichia	Escherichia coli	156	2023	stool/rectal swab	11A	Central	N	illumina	5330179	87976	351	blaNDM-4	1	no	no	ctg11A23059_98	1_1	no	no	NA	0	NA	NA	NA	NA	3165	NA	NA	AA860	AJ278	ARR-3, aadA2, ant(2'')-Ia, blaNDM-4, blaOXA-1, blaTEM-1B, catA1, catB3, dfrA1, formA, mph(A), sul1, sul2	Col156, IncC, IncFIA(HI1), IncFIB(H89-PhagePlasmid), IncFIB(K), IncI1-I(Alpha), IncX3, IncY
11A23CPO061	SAMN46343153	PRJNA855907	Escherichia	Escherichia coli	405	2023	stool/rectal swab	11A	Central	N	illumina	5193897	102251	235	blaNDM-5	1	no	no	ctg11A23061_76	1_1_1_1_1_1	no	no	NA	0	NA	NA	NA	NA	9674	NA	NA	-	-	aadA2, blaCMY-42, blaNDM-5, dfrA12, mph(A), sul1, tet(A)	IncFIA, IncFII, p0111
11A23CPO069	SAMN46343154	PRJNA855907	Escherichia	Escherichia coli	1193	2023	stool/rectal swab	11A	Central	Y	hybracter	5305591	5087867	8	blaNDM-5	1	no	no	p11A23069_D	1_1_1	no	no	NA	0	NA	NA	NA	NA	NA	NA	NA	NA	NA	blaNDM-5	Col(BS512), Col156, IncFIA, IncX3
11A23CPO092	SAMN46343155	PRJNA855907	Escherichia	Escherichia coli	1588	2023	stool/rectal swab	11A	Central	N	illumina	4974747	91740	177	blaNDM-5	1	no	no	ctg11A23092_72	1_1_1_1_1_1	no	no	NA	0	NA	NA	NA	NA	9254	NA	NA	AE581	-	aadA2, blaCTX-M-15, blaNDM-5, dfrA12, mph(A), qnrS1, sul1, tet(B)	IncI1-I(Alpha)
11A23CPO095	SAMN46343156	PRJNA855907	Escherichia	Escherichia coli	361	2023	stool/rectal swab	11A	Central	N	illumina	5209354	108438	192	blaNDM-5	1	no	no	ctg11A23095_70	1_1_1_1_1_1	no	no	NA	0	NA	NA	NA	NA	8900	NA	NA	AA172	-	aadA1, aadA2, blaCMY-145, blaNDM-5, blaOXA-1, catA1, dfrA12, mph(A), sul1, tet(A)	IncFIA, IncFII, IncI(Gamma), IncY
11A23CPO106	SAMN46343157	PRJNA855907	Escherichia	Escherichia coli	648	2023	stool/rectal swab	11A	Central	N	illumina	5188825	99152	267	blaNDM-5	1	no	no	ctg11A23106_75	1_1_1_1_1	no	no	NA	0	NA	NA	NA	NA	5480	NA	NA	AA322	AI211	aadA2, aadA5, blaCTX-M-15, blaNDM-5, dfrA12, dfrA17, erm(B), mph(A), sul1, tet(B)	IncFIB(pB171)
11A23CPO107	SAMN46343158	PRJNA855907	Escherichia	Escherichia coli	361	2023	stool/rectal swab	11A	Central	N	illumina	5068783	112179	138	blaNDM-5	1	no	no	ctg11A23107_68	1_1_1_1_1_1	no	no	NA	0	NA	NA	NA	NA	9674	NA	NA	AE581	-	aadA2, aph(3')-Ia, blaCMY-145, blaNDM-5, dfrA12, mph(A), qnrS13, sul1, tet(A)	IncFIA, IncFII, IncI1-I(Alpha), IncX1, IncY
11A23CPO110	SAMN46343159	PRJNA855907	Escherichia	Escherichia coli	15578	2023	stool/rectal swab	11A	Central	N	illumina	4844404	126197	186	blaNDM-5	1	no	no	ctg11A23110_50	1_1_1_1_1_1_1	no	no	NA	0	NA	NA	NA	NA	14012	NA	NA	AA323	AI215	aadA2, aph(3'')-Ib, aph(6)-Id, blaCTX-M-15, blaNDM-5, catA1, dfrA12, erm(B), mph(A), qnrS1, sul1, sul2, tet(B)	IncFIA, IncFIB(AP001918), IncFII, IncY
11A23CPO111	SAMN46343160	PRJNA855907	Escherichia	Escherichia coli	46	2023	stool/rectal swab	11A	Central	N	illumina	4879806	136300	192	blaNDM-5	1	no	no	ctg11A23111_62	1_1_1_1_1_1	no	no	NA	0	NA	NA	NA	NA	9254	NA	NA	-	-	aac(6')-Ib-cr, aac(6')-Ib-cr, aadA2, aph(3'')-Ib, aph(6)-Id, blaCMY-4, blaCTX-M-15, blaNDM-5, blaOXA-1, catB3, dfrA12, erm(B), mph(A), sul1, sul2, tet(A)	IncFIA, IncFII(pRSB107), IncI2(Delta), IncX4
11A23CPO126	SAMN46343161	PRJNA855907	Escherichia	Escherichia coli	46	2023	stool/rectal swab	11A	Central	N	illumina	4788681	131188	234	blaNDM-5	1	no	no	ctg11A23126_66	1_1_1_1_1_1	no	no	NA	0	NA	NA	NA	NA	9034	NA	NA	AA172	-	aadA2, blaCTX-M-15, blaNDM-5, dfrA12, erm(B), mph(A), sul1	Col(BS512), Col156, IncFIA, IncFII(pRSB107)
11A23CPO136	SAMN46343162	PRJNA855907	Klebsiella	Klebsiella pneumoniae	17	2023	stool/rectal swab	11A	Central	N	illumina	5462754	197494	133	blaNDM-1	1	no	no	ctg11A23136_49	1_1	no	no	NA	0	NA	NA	NA	NA	15069	NA	NA	AA019	AH565	ARR-3, aac(3)-IIa, aadA1, blaCTX-M-15, blaNDM-1, blaOXA-9, blaSHV-172, dfrA14, fosA6, qnrS1, sul1, sul2, tet(D)	Col440II, IncFIB(K), IncFIB(pQil), IncR
11A23CPO139	SAMN46343163	PRJNA855907	Escherichia	Escherichia coli	410	2023	stool/rectal swab	11A	Central	N	illumina	4893235	271013	143	blaNDM-5	1	no	no	ctg11A23139_40	1_1	yes	no	blaOXA-48	1	no	no	ctg11A23139_46	NA	3167, 1825	NA	NA	AA038, AA038	AH615, AH615	aac(6')-Ib-cr, aac(6')-Ib-cr, aadA5, blaCMY-2, blaCTX-M-15, blaNDM-5, blaOXA-1, blaOXA-48, blaTEM-1B, catB3, dfrA17, sul1, tet(B)	Col(BS512), IncFIA, IncFIB(AP001918), IncFII, IncFII(pRSB107), IncX3
11A23CPO150	SAMN46343164	PRJNA855907	Escherichia	Escherichia coli	648	2023	stool/rectal swab	11A	Central	N	illumina	5133105	175177	206	blaNDM-5	1	no	no	ctg11A23150_75	1_1	no	no	NA	0	NA	NA	NA	NA	3167	NA	NA	AA038	AH615	aac(3)-IIa, aac(6')-Ib-cr, aac(6')-Ib-cr, blaCTX-M-15, blaNDM-5, blaOXA-1, blaTEM-1B, catB3, erm(B), mph(A)	Col(BS512), IncFIA, IncFII(pRSB107), IncX3
11A23CPO152	SAMN46343165	PRJNA855907	Enterobacter	Enterobacter hormaechei subsp. hormaechei	1749	2023	stool/rectal swab	11A	Central	Y	hybracter	4735369	4735369	1	blaNDM-1, blaNDM-1, blaNDM-1	3	no	yes	ch11A23152	NA	no	no	NA	0	NA	NA	NA	NA	4735369	NA	NA	AA739	AJ059	ARR-3, aac(6')-Ib-cr, aac(6')-Ib-cr, aadA16, ant(3'')-Ia, ant(3'')-Ia, ant(3'')-Ia, ant(3'')-Ia, blaNDM-1, blaNDM-1, blaNDM-1, blaOXA-10, blaOXA-10, blaOXA-10, dfrA27, qnrB1, sul1, sul1, sul1, sul1, sul1	None
14A23CPO001	SAMN46343166	PRJNA855907	Escherichia	Escherichia coli	1193	2023	stool/rectal swab	14A	East	N	illumina	5410022	254040	181	blaNDM-1	1	no	no	ctg14A23001_37	1_1_1_1_2_1_1_1_1	no	no	NA	0	NA	NA	NA	NA	13754	NA	NA	AE581	-	aac(6')-Ib-cr, aac(6')-Ib-cr, ant(3'')-Ia, aph(3'')-Ib, aph(3')-VI, aph(6)-Id, blaNDM-1, blaOXA-1, catA1, catB3, dfrA14, dfrA5, qnrB1, sul1, sul2, tet(A), tet(C)	Col(BS512), IncFIA, IncHI2, IncHI2A
14A23CPO002	SAMN46343167	PRJNA855907	Escherichia	Escherichia coli	1193	2023	unknown	14A	East	N	illumina	5228685	27541	349	blaNDM-1	1	no	no	ctg14A23002_214	1_1_1_1_2_1	no	no	NA	0	NA	NA	NA	NA	6044	NA	NA	-	-	aac(6')-Ib-cr, aac(6')-Ib-cr, aph(3'')-Ib, aph(3')-VI, aph(6)-Id, blaNDM-1, blaOXA-1, blaTEM-1C, catB3, dfrA14, qnrB1, sul1, sul2, tet(C)	Col(BS512), IncFIA, IncHI2, IncHI2A
17A23CPO002	SAMN46343168	PRJNA855907	Escherichia	Escherichia coli	648	2023	stool/rectal swab	17A	Central	Y	hybracter	5152524	4986982	4	blaNDM-5	1	yes	no	p17A23002_A	1_1_1_1_1_1_1_1_1	no	no	NA	0	NA	NA	NA	NA	158001	AA278	AQ935	AA172	AH832	aac(6')-Ib-cr, aac(6')-Ib-cr, aadA2, blaCTX-M-15, blaNDM-5, blaOXA-1, blaTEM-1B, catB3, dfrA12, mph(A), sul1, tet(A)	IncFIA, IncFII(pRSB107)
17A23CPO003A	SAMN46343169	PRJNA855907	Klebsiella	Klebsiella pneumoniae	6957	2023	stool/rectal swab	17A	Central	N	illumina	5996010	214385	212	blaNDM-4	1	no	no	ctg17A23003A_65	1_1	yes	no	blaOXA-232	1	yes	no	p17A23003A_A	NA	6141, 3141	AA001	AQ023	AC129, AA405	AL194, AI439	ARR-2, aac(3)-IId, aadA1, aadA2, aph(3'')-Ib, aph(3')-VI, aph(6)-Id, blaCTX-M-15, blaNDM-4, blaOXA-1, blaOXA-232, blaOXA-9, blaSHV-67, blaTEM-1B, catB3, cmlA1, dfrA12, ere(A), fosA, qnrS1, rmtB, sul1, sul2	ColKP3, IncFIA(HI1), IncFIB(pNDM-Mar), IncFIB(pQil), IncHI1B(pNDM-MAR), IncN, repB(R1701)
17A23CPO004A	SAMN46343170	PRJNA855907	Escherichia	Escherichia coli	405	2023	stool/rectal swab	17A	Central	N	illumina	5508526	127238	277	blaNDM-5	1	no	no	ctg17A23004A_74	1_1_1_1_1_1	yes	no	blaOXA-1207	1	no	no	ctg17A23004A_69	NA	12502, 9674	NA	NA	AA038, AE581	AH615, -	aadA2, blaCMY-42, blaNDM-5, blaOXA-484, dfrA12, qnrS1, sul1	Col(BS512), ColKP3, IncFIA, IncI(Gamma), IncX3, p0111
17A23CPO004B	SAMN46343171	PRJNA855907	Escherichia	Escherichia coli	617	2023	stool/rectal swab	17A	Central	N	illumina	4971628	119022	224	blaNDM-5	1	no	no	ctg17A23004B_73	1_1_1_1_1	no	no	NA	0	NA	NA	NA	NA	5595	NA	NA	AA324	AI219	aac(6')-Ib-cr, aac(6')-Ib-cr, aadA2, aadA5, aph(3'')-Ib, aph(6)-Id, blaCTX-M-15, blaNDM-5, blaOXA-1, catB3, dfrA12, dfrA17, mph(A), sul1, sul2, tet(B)	Col(BS512), IncFIA, IncFIB(AP001918)
19A23CPO002	SAMN46343172	PRJNA855907	Escherichia	Escherichia coli	167	2023	stool/rectal swab	19A	West	N	illumina	4918342	151974	167	blaNDM-5	1	no	no	ctg19A23002_55	1_1_1_1_1_1	yes	no	blaOXA-1181	1	no	no	ctg19A23002_48	NA	12502, 9730	NA	NA	AA038, AC026	AH615, -	aadA2, blaCMY-145, blaNDM-5, blaOXA-181, blaTEM-1B, dfrA12, qnrS1, rmtB, sul1	ColKP3, IncFIA, IncI(Gamma), IncX3
19A23CPO004	SAMN46343173	PRJNA855907	Serratia	Serratia nevei	439	2023	other	19A	West	N	illumina	4939698	484563	70	blaNDM-1	1	no	no	ctg19A23004B_22	NA	no	no	NA	0	NA	NA	NA	NA	6285	NA	NA	-	-	aac(3)-IIa, armA, blaCTX-M-15, blaNDM-1, blaOXA-1, blaSRT-2, blaVEB-5, catB3, dfrA14, floR, mph(E), msr(E), qnrB1, qnrS1, sul1, tet(A)	None
19A23CPO005	SAMN46343174	PRJNA855907	Escherichia	Escherichia coli	648	2023	stool/rectal swab	19A	West	N	illumina	5102546	165116	289	blaNDM-5	1	no	no	ctg19A23005_53	1_1_1_1_1_1	no	no	NA	0	NA	NA	NA	NA	9137	NA	NA	AA172	AH832	aac(6')-Ib-cr, aac(6')-Ib-cr, aadA2, blaCMY-145, blaCTX-M-15, blaNDM-5, blaOXA-1, blaTEM-1B, catB3, dfrA12, mph(A), sul1, tet(A)	IncFIA, IncFII(pRSB107), IncI(Gamma)
19A23CPO006	SAMN46343175	PRJNA855907	Escherichia	Escherichia coli	1284	2023	urine	19A	West	N	illumina	4963324	106193	221	blaNDM-5	1	no	no	ctg19A23006_73	1_1_1_1_1_1	no	no	NA	0	NA	NA	NA	NA	9238	NA	NA	AE581	AO395	aac(3)-IIa, aac(6')-Ib-cr, aac(6')-Ib-cr, aadA5, blaCTX-M-15, blaNDM-5, blaOXA-1, catB3, dfrA17, mph(A), sul1, tet(B)	IncFIA, IncFIB(AP001918)
19B23CPO001	SAMN46343176	PRJNA855907	Enterobacter	Enterobacter hormaechei subsp. xiangfangensis	136	2023	unknown	19B	West	Y	hybracter	4764966	4674251	3	blaNDM-1	1	yes	no	p19B23001_A	1_2_1_1_1	no	no	NA	0	NA	NA	NA	NA	85720	AA062	AQ158	AA553	AI758	ARR-3, aac(6')-Ib-cr, aac(6')-Ib-cr, aadA16, ant(3'')-Ia, blaACT-16, blaNDM-1, blaOXA-10, dfrA27, qnrS1, sul1, sul1	IncFIA(HI1), IncR
21C23CPO003A	SAMN46343177	PRJNA855907	Escherichia	Escherichia coli	167	2023	stool/rectal swab	21C	Central	N	illumina	4869950	136806	177	blaNDM-5	1	no	no	ctg21C23003A_53	1_1_1_1_1_1	yes	no	blaOXA-181	1	no	no	ctg21C23003A_50	NA	12502, 9674	NA	NA	AA038, AE581	AH615, -	aac(6')-Ib-cr, aac(6')-Ib-cr, aadA2, aph(3'')-Ib, aph(6)-Id, blaCTX-M-15, blaNDM-5, blaOXA-1, blaOXA-181, catB3, dfrA12, mph(A), qnrS1, sul1, sul2, tet(A)	ColKP3, IncFIA, IncFIB(AP001918), IncX3, IncX4
21C23CPO004	SAMN46343178	PRJNA855907	Enterobacter	Enterobacter hormaechei subsp. xiangfangensis	600	2023	stool/rectal swab	21C	Central	Y	hybracter	4873142	4543072	4	blaNDM-1	1	yes	no	p21C23004_A	1_2_1_1	no	no	NA	0	NA	NA	NA	NA	216725	AA199	AQ664	AA739	AJ059	ARR-3, aac(6')-Ib-cr, aac(6')-Ib-cr, aadA16, ant(3'')-Ia, blaACT-16, blaNDM-1, blaOXA-10, catA1, dfrA27, qnrB1, sul1	None
21C23CPO006	SAMN46343179	PRJNA855907	Enterobacter	Enterobacter hormaechei subsp. xiangfangensis	114	2023	stool/rectal swab	21C	Central	N	illumina	4890635	420921	83	blaNDM-1	1	no	no	ctg21C23006_28	1_2	no	no	NA	0	NA	NA	NA	NA	6081	NA	NA	AE581	-	ARR-3, aac(6')-Ib-cr, aac(6')-Ib-cr, ant(3'')-Ia, aph(3'')-Ib, aph(6)-Id, blaACT-16, blaCTX-M-15, blaNDM-1, blaOXA-10, dfrA14, mph(A), qnrS1, sul1, sul2, tet(A)	IncFIB(K)
21C23CPO007B	SAMN46343180	PRJNA855907	Morganella	Morganella morganii	NA	2023	stool/rectal swab	21C	Central	N	illumina	4009829	161373	126	blaNDM-5	1	no	no	ctg21C23007B_43	1_1_1_1_1_1	no	no	NA	0	NA	NA	NA	NA	9674	NA	NA	AE581	AO395	aadA1, aadA2, aph(3'')-Ib, blaCTX-M-15, blaNDM-5, blaTEM-1B, dfrA1, dfrA12, mph(A), sul1, sul2, tet(A), tet(B)	IncFIA, IncFIB(AP001918), IncQ1
21C23CPO010	SAMN46343181	PRJNA855907	Escherichia	Escherichia coli	46	2023	stool/rectal swab	21C	Central	N	illumina	4850773	104377	301	blaNDM-5	1	no	no	ctg21C23010_74	1_1_1_1_1	no	no	NA	0	NA	NA	NA	NA	5376	NA	NA	AA172	AH832	aadA2, blaCTX-M-15, blaDHA-1, blaNDM-5, dfrA12, dfrA17, erm(B), mph(A), qnrB4, sul1	Col(BS512), IncFIA, IncFII(pRSB107), IncX4
21D23CPO007B	SAMN46343182	PRJNA855907	Escherichia	Escherichia coli	648	2023	blood	21D	Central	N	illumina	5141963	163940	333	blaNDM-5	1	no	no	ctg21D23007B_57	1_1_1_1_1_1	no	no	NA	0	NA	NA	NA	NA	9137	NA	NA	AA172	AH832	aac(6')-Ib-cr, aac(6')-Ib-cr, aadA2, blaCMY-145, blaCTX-M-15, blaNDM-5, blaOXA-1, blaTEM-1B, catB3, dfrA12, mph(A), sul1, tet(A)	IncFIA, IncFII(pRSB107), IncI(Gamma)
21D23CPO009	SAMN46343183	PRJNA855907	Escherichia	Escherichia coli	361	2023	urine	21D	Central	N	illumina	5014111	125625	240	blaNDM-5	1	no	no	ctg21D23009_70	1_1_1_1_1_1	no	no	NA	0	NA	NA	NA	NA	9674	NA	NA	AC026	-	aadA2, blaCMY-145, blaNDM-5, dfrA12, mph(A), sul1, tet(A)	IncFIA, IncFII, IncI(Gamma), IncY
21E23CPO001	SAMN46343184	PRJNA855907	Enterobacter	Enterobacter hormaechei subsp. xiangfangensis	114	2023	stool/rectal swab	21E	Central	Y	hybracter	4859354	4767632	3	blaNDM-1	1	yes	no	p21E23001_A	1_2_1_2	no	no	NA	0	NA	NA	NA	NA	88560	AA451	AR554	AC580	AL835	ARR-3, aac(6')-Ib-cr, aac(6')-Ib-cr, ant(3'')-Ia, blaACT-16, blaNDM-1, blaOXA-10, blaTEM-1C, mph(A), sul1, sul1	None
21E23CPO003	SAMN46343185	PRJNA855907	Enterobacter	Enterobacter hormaechei subsp. xiangfangensis	114	2023	stool/rectal swab	21E	Central	N	illumina	4896516	300880	70	blaNDM-1	1	no	no	ctg21E23003_22	1_2_1_2	no	no	NA	0	NA	NA	NA	NA	15241	NA	NA	AC315	-	ARR-3, aac(6')-Ib-cr, aac(6')-Ib-cr, ant(3'')-Ia, aph(3'')-Ib, aph(6)-Id, blaACT-16, blaCTX-M-15, blaNDM-1, blaOXA-10, dfrA14, mph(A), qnrS1, sul1, sul1, sul2, tet(A)	IncFIB(K)
21E23CPO007	SAMN46343186	PRJNA855907	Enterobacter	Enterobacter hormaechei subsp. xiangfangensis	114	2023	stool/rectal swab	21E	Central	N	illumina	4889075	300880	73	blaNDM-1	1	no	no	ctg21E23007_25	1_2	no	no	NA	0	NA	NA	NA	NA	6081	NA	NA	AE581	-	ARR-3, aac(6')-Ib-cr, aac(6')-Ib-cr, ant(3'')-Ia, aph(3'')-Ib, aph(6)-Id, blaACT-16, blaCTX-M-15, blaNDM-1, blaOXA-10, dfrA14, mph(A), qnrS1, sul1, sul2, tet(A)	IncFIB(K)
21E23CPO008	SAMN46343187	PRJNA855907	Enterobacter	Enterobacter hormaechei subsp. xiangfangensis	114	2023	stool/rectal swab	21E	Central	N	illumina	4890978	348060	84	blaNDM-1	1	no	no	ctg21E23008_26	1_2	no	no	NA	0	NA	NA	NA	NA	6081	NA	NA	AE581	-	ARR-3, aac(6')-Ib-cr, aac(6')-Ib-cr, ant(3'')-Ia, aph(3'')-Ib, aph(6)-Id, blaACT-16, blaCTX-M-15, blaNDM-1, blaOXA-10, dfrA14, mph(A), qnrS1, sul1, sul2, tet(A)	IncFIB(K)
21E23CPO009	SAMN46343188	PRJNA855907	Enterobacter	Enterobacter hormaechei subsp. xiangfangensis	114	2023	stool/rectal swab	21E	Central	N	illumina	4891775	420921	76	blaNDM-1	1	no	no	ctg21E23009_26	1_2	no	no	NA	0	NA	NA	NA	NA	6081	NA	NA	AE581	-	ARR-3, aac(6')-Ib-cr, aac(6')-Ib-cr, ant(3'')-Ia, aph(3'')-Ib, aph(6)-Id, blaACT-16, blaCTX-M-15, blaNDM-1, blaOXA-10, dfrA14, mph(A), qnrS1, sul1, sul2, tet(A)	IncFIB(K)
21E23CPO013	SAMN46343189	PRJNA855907	Enterobacter	Enterobacter hormaechei subsp. xiangfangensis	600	2023	stool/rectal swab	21E	Central	Y	hybracter	4873258	4543073	4	blaNDM-1	1	yes	no	p21E23013_A	1_2_1_1	no	no	NA	0	NA	NA	NA	NA	216840	AA199	AQ664	AA739	AJ059	ARR-3, aac(6')-Ib-cr, aac(6')-Ib-cr, aadA16, ant(3'')-Ia, blaACT-16, blaNDM-1, blaOXA-10, catA1, dfrA27, sul1, sul1, sul1	None
21E23CPO014B	SAMN46343190	PRJNA855907	Escherichia	Escherichia coli	novel	2023	stool/rectal swab	21E	Central	N	illumina	5372290	101517	258	blaNDM-1	1	no	no	ctg21E23014B_65	1_2_1_2	no	no	NA	0	NA	NA	NA	NA	15242	NA	NA	AA282	AI114	ARR-3, aac(6')-Ib-cr, aac(6')-Ib-cr, ant(3'')-Ia, aph(3'')-Ib, aph(6)-Id, blaCTX-M-15, blaNDM-1, blaOXA-10, blaTEM-1B, dfrA14, mph(A), qnrS1, sul1, sul1, sul2, tet(A)	IncFIB(K), IncFII, IncI2(Delta)
21E23CPO017	SAMN46343191	PRJNA855907	Enterobacter	Enterobacter hormaechei subsp. xiangfangensis	114	2023	stool/rectal swab	21E	Central	N	illumina	4892461	420921	75	blaNDM-1	1	no	no	ctg21E23017_21	1_2_1_2	no	no	NA	0	NA	NA	NA	NA	15241	NA	NA	AE581	-	ARR-3, aac(6')-Ib-cr, aac(6')-Ib-cr, ant(3'')-Ia, aph(3'')-Ib, aph(6)-Id, blaACT-16, blaCTX-M-15, blaNDM-1, blaOXA-10, dfrA14, mph(A), qnrS1, sul1, sul1, sul2, tet(A)	IncFIB(K)
21E23CPO018	SAMN46343192	PRJNA855907	Enterobacter	Enterobacter hormaechei subsp. xiangfangensis	114	2023	stool/rectal swab	21E	Central	N	illumina	4891926	420921	75	blaNDM-1	1	no	no	ctg21E23018_24	1_2	no	no	NA	0	NA	NA	NA	NA	6081	NA	NA	AE581	-	ARR-3, aac(6')-Ib-cr, aac(6')-Ib-cr, ant(3'')-Ia, aph(3'')-Ib, aph(6)-Id, blaACT-16, blaCTX-M-15, blaNDM-1, blaOXA-10, dfrA14, mph(A), qnrS1, sul1, sul2, tet(A)	IncFIB(K)
21E23CPO019	SAMN46343193	PRJNA855907	Enterobacter	Enterobacter hormaechei subsp. xiangfangensis	114	2023	stool/rectal swab	21E	Central	N	illumina	4892235	642961	72	blaNDM-1	1	no	no	ctg21E23019_20	1_2	no	no	NA	0	NA	NA	NA	NA	6081	NA	NA	AE581	-	ARR-3, aac(6')-Ib-cr, aac(6')-Ib-cr, ant(3'')-Ia, aph(3'')-Ib, aph(6)-Id, blaACT-16, blaCTX-M-15, blaNDM-1, blaOXA-10, dfrA14, mph(A), qnrS1, sul1, sul2, tet(A)	IncFIB(K)
21E23CPO020	SAMN46343194	PRJNA855907	Enterobacter	Enterobacter hormaechei subsp. xiangfangensis	114	2023	stool/rectal swab	21E	Central	N	illumina	4891937	348060	77	blaNDM-1	1	no	no	ctg21E23020_26	1_2	no	no	NA	0	NA	NA	NA	NA	6081	NA	NA	AE581	-	ARR-3, aac(6')-Ib-cr, aac(6')-Ib-cr, ant(3'')-Ia, aph(3'')-Ib, aph(6)-Id, blaACT-16, blaCTX-M-15, blaNDM-1, blaOXA-10, dfrA14, mph(A), qnrS1, sul1, sul2, tet(A)	IncFIB(K)
21E23CPO025B	SAMN46343195	PRJNA855907	Klebsiella	Klebsiella pneumoniae	novel	2023	stool/rectal swab	21E	Central	N	illumina	5599457	207172	132	blaNDM-1	1	no	no	ctg21E23025B_44	1_2_1_2	no	no	NA	0	NA	NA	NA	NA	16945	NA	NA	AA815	-	ARR-3, aac(6')-Ib-cr, aac(6')-Ib-cr, ant(3'')-Ia, blaCTX-M-15, blaNDM-1, blaOXA-10, blaSHV-74, blaTEM-1C, fosA6, mph(A), sul1, sul1	IncFIB(K)
21E23CPO033	SAMN46343196	PRJNA855907	Enterobacter	Enterobacter hormaechei subsp. xiangfangensis	114	2023	stool/rectal swab	21E	Central	N	illumina	4891562	386915	76	blaNDM-1	1	no	no	ctg21E23033_25	1_2	no	no	NA	0	NA	NA	NA	NA	6081	NA	NA	AE581	-	ARR-3, aac(6')-Ib-cr, aac(6')-Ib-cr, ant(3'')-Ia, aph(3'')-Ib, aph(6)-Id, blaACT-16, blaCTX-M-15, blaNDM-1, blaOXA-10, dfrA14, mph(A), qnrS1, sul1, sul2, tet(A)	IncFIB(K)
21E23CPO034	SAMN46343197	PRJNA855907	Enterobacter	Enterobacter hormaechei subsp. xiangfangensis	114	2023	stool/rectal swab	21E	Central	Y	hybracter	4946173	4777905	5	blaNDM-1	1	yes	no	p21E23034_A	1_2_1_2	no	no	NA	0	NA	NA	NA	NA	88560	AA451	AR554	AC580	AL835	ARR-3, aac(6')-Ib-cr, aac(6')-Ib-cr, ant(3'')-Ia, aph(3'')-Ib, aph(6)-Id, blaACT-16, blaCTX-M-15, blaNDM-1, blaOXA-10, blaTEM-1C, blaTEM-57, dfrA14, mph(A), qnrS1, sul1, sul1, sul2, tet(A)	IncFIB(K)
21E23CPO037	SAMN46343198	PRJNA855907	Escherichia	Escherichia coli	361	2023	stool/rectal swab	21E	Central	N	illumina	5069506	104611	128	blaNDM-5	1	no	no	ctg21E23037_67	1_1_1_1_1_1	no	no	NA	0	NA	NA	NA	NA	9674	NA	NA	AA323	AI215	aadA2, blaCMY-145, blaNDM-5, dfrA12, mph(A), sul1, tet(A)	IncFIA, IncFII, IncI1-I(Alpha), IncY
21E23CPO038	SAMN46343199	PRJNA855907	Enterobacter	Enterobacter hormaechei subsp. xiangfangensis	114	2023	stool/rectal swab	21E	Central	N	illumina	4892524	420921	70	blaNDM-1	1	no	no	ctg21E23038_22	1_2	no	no	NA	0	NA	NA	NA	NA	6081	NA	NA	AE581	-	ARR-3, aac(6')-Ib-cr, aac(6')-Ib-cr, ant(3'')-Ia, aph(3'')-Ib, aph(6)-Id, blaACT-16, blaCTX-M-15, blaNDM-1, blaOXA-10, dfrA14, mph(A), qnrS1, sul1, sul2, tet(A)	IncFIB(K)
21E23CPO039	SAMN46343200	PRJNA855907	Enterobacter	Enterobacter hormaechei subsp. xiangfangensis	114	2023	stool/rectal swab	21E	Central	N	illumina	4893554	330281	74	blaNDM-1	1	no	no	ctg21E23039_26	1_2	no	no	NA	0	NA	NA	NA	NA	6081	NA	NA	AE581	-	ARR-3, aac(6')-Ib-cr, aac(6')-Ib-cr, ant(3'')-Ia, aph(3'')-Ib, aph(6)-Id, blaACT-16, blaCTX-M-15, blaNDM-1, blaOXA-10, dfrA14, mph(A), qnrS1, sul1, sul2, tet(A)	IncFIB(K)
23A23CPO004	SAMN46343201	PRJNA855907	Escherichia	Escherichia coli	648	2023	stool/rectal swab	23A	Central	N	illumina	5132417	210955	188	blaNDM-5	1	no	no	ctg23A23004_25	1_1_1_2_2	no	no	NA	0	NA	NA	NA	NA	42303	NA	NA	AA038	AH615	aac(3)-IIa, aac(6')-Ib-cr, aac(6')-Ib-cr, aadA5, blaCTX-M-15, blaNDM-5, blaOXA-1, blaTEM-1B, catA1, catB3, dfrA17, mph(A), sul1, tet(B)	Col(BS512), Col8282, IncFIA, IncFIB(AP001918), IncFII(pRSB107), IncX3
23A23CPO005	SAMN46343202	PRJNA855907	Escherichia	Escherichia coli	167	2023	stool/rectal swab	23A	Central	N	illumina	4914546	136814	264	blaNDM-5	1	no	no	ctg23A23005_52	1_1_1_1_1_1	no	no	NA	0	NA	NA	NA	NA	9674	NA	NA	AE581	-	aadA2, aph(3'')-Ib, aph(6)-Id, blaCTX-M-15, blaNDM-5, blaTEM-1B, dfrA12, erm(B), mph(A), sul1, sul2, tet(A)	IncFIA, IncFIB(AP001918), IncFII
23A23CPO006	SAMN46343203	PRJNA855907	Enterobacter	Enterobacter hormaechei subsp. steigerwaltii	177	2023	urine	23A	Central	N	illumina	5047884	350763	64	blaNDM-1	1	no	no	ctg23A23006_18	1_2_2	no	no	NA	0	NA	NA	NA	NA	18060	NA	NA	AB193	AJ857	ARR-3, aac(3)-IId, aac(6')-Ib-cr, aac(6')-Ib-cr, ant(3'')-Ia, aph(3'')-Ib, aph(6)-Id, blaACT-7, blaLAP-2, blaNDM-1, blaOXA-1, blaOXA-10, blaTEM-1B, catB3, dfrA14, fosA, mph(A), qnrS1, sul1, sul1, sul2	IncR
23A23CPO007	SAMN46343204	PRJNA855907	Escherichia	Escherichia coli	13411	2023	stool/rectal swab	23A	Central	N	illumina	5325669	110935	288	blaNDM-5	1	no	no	ctg23A23007_75	1_1_1_1_1_1	no	no	NA	0	NA	NA	NA	NA	9656	NA	NA	AA860	-	aadA2, blaCMY-42, blaNDM-5, dfrA12, mph(A), sul1, tet(A)	IncFIA, IncI(Gamma), p0111
23B23CPO003	SAMN46343205	PRJNA855907	Klebsiella	Klebsiella pneumoniae	16	2023	urine	23B	Central	N	illumina	5471635	330316	136	blaNDM-5	1	no	no	ctg23B23003_34	1_1_1_1_1_1_1	yes	no	blaOXA-181	1	no	no	ctg23B23003_35	NA	10842, 8791	NA	NA	AA586, AA038	AI810, AH615	aadA2, blaNDM-5, blaOXA-181, blaSHV-148, blaTEM-1B, dfrA12, dfrA14, mph(A), qnrS1, rmtB, sul1	ColKP3, ColRNAI, IncFIA(pBK30683), IncFII(pMET), IncX3
23B23CPO004	SAMN46343206	PRJNA855907	Klebsiella	Klebsiella pneumoniae	16	2023	urine	23B	Central	N	illumina	5466724	369630	121	blaNDM-5	1	no	no	ctg23B23004_36	1_1_1_1_1_1	no	no	NA	0	NA	NA	NA	NA	8666	NA	NA	AA586	AI810	aadA2, blaCTX-M-15, blaNDM-5, blaSHV-148, blaTEM-1B, dfrA12, dfrA14, mph(A), rmtB, sul1	ColRNAI, IncFIA(pBK30683), IncFII(pMET), IncX3
23B23CPO006	SAMN46343207	PRJNA855907	Klebsiella	Klebsiella pneumoniae	16	2023	stool/rectal swab	23B	Central	N	illumina	5463575	369462	106	blaNDM-5	1	no	no	ctg23B23006_32	1_1_1_1	no	no	NA	0	NA	NA	NA	NA	5017	NA	NA	AA038	AH615	blaCTX-M-15, blaNDM-5, blaSHV-148, blaTEM-1B, dfrA14, mph(A), rmtB	ColRNAI, IncFIA(pBK30683), IncFII(pMET), IncX3
23B23CPO007	SAMN46343208	PRJNA855907	Escherichia	Escherichia coli	410	2023	stool/rectal swab	23B	Central	N	illumina	4839291	221045	122	blaNDM-5	1	no	no	ctg23B23007_45	1_1_1_1_1	no	no	NA	0	NA	NA	NA	NA	5596	NA	NA	AA172	AH831	aac(3)-IId, aac(6')-Ib-cr, aac(6')-Ib-cr, aadA2, aadA5, aph(3'')-Ib, aph(6)-Id, blaCMY-2, blaCTX-M-15, blaNDM-5, blaOXA-1, blaTEM-1B, catB3, dfrA12, dfrA17, mph(A), sul1, sul2, tet(B)	Col(BS512), IncFIA, IncFIB(AP001918), IncFII(pRSB107), IncQ1
23B23CPO011	SAMN46343209	PRJNA855907	Klebsiella	Klebsiella pneumoniae	16	2023	stool/rectal swab	23B	Central	N	illumina	5465067	373740	91	blaNDM-5	1	no	no	ctg23B23011_30	1_1_1_1_1_1	no	no	NA	0	NA	NA	NA	NA	8666	NA	NA	AA586	AI810	aadA2, blaCTX-M-15, blaNDM-5, blaSHV-148, dfrA12, dfrA14, mph(A), sul1	ColRNAI, IncFIA(pBK30683), IncFII(pMET), IncX3
23B23CPO012	SAMN46343210	PRJNA855907	Escherichia	Escherichia coli	1588	2023	stool/rectal swab	23B	Central	N	illumina	4976637	129199	265	blaNDM-5	1	no	no	ctg23B23012_53	1_1_1_1_1_1	no	no	NA	0	NA	NA	NA	NA	9674	NA	NA	AA170	-	aadA2, blaCTX-M-15, blaNDM-5, dfrA12, mph(A), qnrS1, sul1, tet(B)	IncFIA, IncFII, p0111
26A23CPO003	SAMN46343211	PRJNA855907	Enterobacter	Enterobacter hormaechei subsp. hoffmannii	78	2023	urine	26A	West	N	illumina	4845689	460992	70	blaNDM-1	1	no	no	ctg26A23003_23	1_1_1_1	no	no	NA	0	NA	NA	NA	NA	5352	NA	NA	AA552	AI757	blaACT-5, blaNDM-1, dfrA14, dfrA15, qnrS1, sul1	IncN
26A23CPO008A	SAMN46343212	PRJNA855907	Klebsiella	Klebsiella pneumoniae	15	2023	stool/rectal swab	26A	West	N	illumina	5590829	188216	103	blaNDM-5	1	no	no	ctg26A23008A_54	1_1_1_1_1	yes	no	blaOXA-232	1	no	no	ctg26A23008A_76	NA	7080, 1237	NA	NA	AA338, AC129	AI283, AL194	aadA2, blaCTX-M-15, blaNDM-5, blaOXA-232, blaSHV-100, blaTEM-1B, dfrA12, erm(B), fosA6, mph(A), qnrB1, rmtB, sul1	ColKP3, IncFIB(pKPHS1), IncFIB(pQil), IncFII
26B23CPO001	SAMN46343213	PRJNA855907	Citrobacter	Citrobacter freundii	8	2023	stool/rectal swab	26B	West	N	illumina	5511943	120131	176	blaNDM-5	1	no	no	ctg26B23001_70	1_1_1_1_1	no	no	NA	0	NA	NA	NA	NA	5596	NA	NA	-	-	ARR-3, aac(6')-Ib-cr, aac(6')-Ib-cr, aac(6')-If, aadA1, aadA2, blaCMY-79, blaNDM-5, blaOXA-1, blaTEM-1B, catB3, dfrA1, dfrA12, mph(A), sul1, tet(B)	IncC, IncFIB(K), IncFII(Yp)
26B23CPO002A	SAMN46343214	PRJNA855907	Enterobacter	Enterobacter hormaechei subsp. xiangfangensis	66	2023	stool/rectal swab	26B	West	N	illumina	5015990	383865	91	blaNDM-1	1	no	no	ctg26B23002A_25	1_1_2	no	no	NA	0	NA	NA	NA	NA	14210	NA	NA	AA002	AH537	aac(6')-Ib-cr, aac(6')-Ib-cr, aph(3'')-Ib, aph(6)-Id, armA, blaACT-16, blaCTX-M-15, blaDHA-7, blaNDM-1, blaOXA-1, blaTEM-1B, catB3, dfrA14, mph(E), msr(E), qnrB1, sul1, sul2	IncFIB(pECLA), IncFII(pECLA), IncM2
26B23CPO004	SAMN46343215	PRJNA855907	Enterobacter	Enterobacter asburiae	24	2023	stool/rectal swab	26B	West	N	illumina	5132785	189187	132	blaNDM-5	1	no	no	ctg26B23004_67	1_1	no	no	NA	0	NA	NA	NA	NA	3442	NA	NA	AA739	AJ053	aadA2, aph(3'')-Ib, aph(6)-Id, blaACT-1, blaNDM-5, blaSHV-12, blaTEM-1B, catA1, dfrA12, dfrA19, mcr-9, mph(A), qnrB2, sul1, sul2, tet(A)	IncFIB(pECLA), IncFII(Cf), IncFII(pECLA), IncHI2, IncHI2A
26B23CPO005	SAMN46343216	PRJNA855907	Proteus	Proteus mirabilis	506	2023	stool/rectal swab	26B	West	N	illumina	3981808	111059	99	blaNDM-1, blaNDM-1, blaNDM-1	3	no	no	ctg26B23005_29, ctg26B23005_29, ctg26B23005_29	NA	no	no	NA	0	NA	NA	NA	NA	51027	NA	NA	AA860	AJ275	aac(6')-Ib-cr, aac(6')-Ib3, aadA1, ant(2'')-Ia, aph(3'')-Ib, aph(3')-VI, aph(3')-VI, aph(3')-VI, aph(6)-Id, blaLAP-1, blaNDM-1, blaNDM-1, blaNDM-1, blaOXA-10, cat, dfrA1, lnu(G), qnrS1, sul1, sul1, sul1, sul1, sul2, tet(J)	IncC
26B23CPO006	SAMN46343217	PRJNA855907	Klebsiella	Klebsiella michiganensis	novel	2023	urine	26B	West	N	illumina	6480234	125662	188	blaNDM-1	1	no	no	ctg26B23006_81	1_1_2	no	no	NA	0	NA	NA	NA	NA	8968	NA	NA	AA002	AH537	aac(3)-IId, aph(3')-Ia, blaDHA-7, blaNDM-1, blaOXY-1-4, blaTEM-1B, sul1	IncFIB(K), IncM2
26B23CPO007	SAMN46343218	PRJNA855907	Klebsiella	Klebsiella pneumoniae	16	2023	urine	26B	West	N	illumina	5492307	230092	112	blaNDM-5	1	no	no	ctg26B23007_63	1_1	no	no	NA	0	NA	NA	NA	NA	3167	NA	NA	AA038	AH615	ARR-3, blaCTX-M-15, blaNDM-5, blaSHV-148, dfrA1, erm(B), mph(A), sul1, tet(B)	ColpVC, IncFIA, IncFIB(pQil), IncX3
26B23CPO008	SAMN46343219	PRJNA855907	Escherichia	Escherichia coli	90	2023	urine	26B	West	N	illumina	4960391	204385	151	blaNDM-5	1	no	no	ctg26B23008_36	1_1_1_1_1_1	no	no	NA	0	NA	NA	NA	NA	9558	NA	NA	AE581	-	aadA2, blaCMY-42, blaNDM-5, dfrA12, mph(A), sul1, tet(A)	IncFIA, IncFII, IncI(Gamma)
26G23CPO001A	SAMN46343220	PRJNA855907	Citrobacter	Citrobacter portucalensis	96	2023	stool/rectal swab	26G	West	N	illumina	5348316	305279	103	blaNDM-1	1	no	no	ctg26G23001A_43	1_1	no	no	NA	0	NA	NA	NA	blaKPC-3	15803, 3606	NA	NA	AA002, AE580	AH537, AO391	aac(6')-Ib-cr, aac(6')-Ib-cr, aadA2, blaCMY-46, blaCTX-M-15, blaDHA-7, blaKPC-3, blaNDM-1, blaOXA-1, blaTEM-1B, catB3, dfrA12, mph(A), mph(E), msr(E), qnrB76, sul1, sul2	IncFIB(pHCM2), IncFII(Yp), IncM2
26G23CPO004B	SAMN46343221	PRJNA855907	Escherichia	Escherichia coli	167	2023	urine	26G	West	N	illumina	4959766	80000	133	blaNDM-5	1	no	no	ctg26G23004B_89	1_1_1_1_1_1	no	no	NA	0	NA	NA	NA	NA	9673	NA	NA	AE581	-	aadA2, blaCMY-145, blaNDM-5, blaTEM-1B, dfrA12, mph(A), rmtB, sul1, tet(A)	IncFIA, IncFII, IncI(Gamma)
26G23CPO008	SAMN46343222	PRJNA855907	Citrobacter	Citrobacter portucalensis	96	2023	wound	26G	West	N	illumina	5395245	312510	106	blaNDM-1	1	no	no	ctg26G23008_43	1_1_2	no	no	NA	0	NA	NA	NA	blaKPC-3	14431, 4124	NA	NA	AA002, AA002	AH537, AH537	aac(3)-IId, aac(6')-Ib-cr, aac(6')-Ib-cr, aadA2, aph(3'')-Ib, aph(6)-Id, blaCMY-46, blaCTX-M-15, blaDHA-7, blaKPC-3, blaNDM-1, blaOXA-1, blaTEM-1B, catB3, dfrA12, mph(A), mph(E), msr(E), qnrB76, sul1, sul2, tet(A)	IncFIB(pHCM2), IncFII(Yp), IncM2
26G23CPO009	SAMN46343223	PRJNA855907	Citrobacter	Citrobacter portucalensis	96	2023	urine	26G	West	N	illumina	5386916	192713	136	blaNDM-1	1	no	no	ctg26G23009_58	1_1_2	no	no	NA	0	NA	NA	NA	blaKPC-3	14431, 4124	NA	NA	AA002, AA002	AH537, AH537	aac(3)-IId, aac(6')-Ib-cr, aac(6')-Ib-cr, aadA2, aph(3'')-Ib, aph(6)-Id, blaCMY-46, blaCTX-M-15, blaDHA-7, blaKPC-3, blaNDM-1, blaOXA-1, blaTEM-1B, catB3, dfrA12, mph(A), mph(E), msr(E), qnrB76, sul1, sul2, tet(A)	IncFIB(pHCM2), IncFII(Yp), IncM2
29A23CPO011	SAMN46343224	PRJNA855907	Enterobacter	Enterobacter hormaechei subsp. xiangfangensis	171	2023	urine	29A	Central	N	illumina	4940723	332901	105	blaNDM-1	1	no	no	ctg29A23011_26	1_1_1_1_2_1_1_1_1	no	no	NA	0	NA	NA	NA	NA	13754	NA	NA	AE581	-	aac(6')-Ib-cr, aac(6')-Ib-cr, ant(3'')-Ia, aph(3')-VI, blaACT-16, blaNDM-1, blaOXA-1, catA1, catB3, dfrA14, dfrA5, qnrB1, sul1, tet(C)	IncHI2, IncHI2A
31A23CPO006	SAMN46343225	PRJNA855907	Klebsiella	Klebsiella pneumoniae	2497	2023	stool/rectal swab	31A	Central	N	illumina	5780595	261974	145	blaNDM-1	1	no	no	ctg31A23006_51	1_1_1_1_2_1_1_1_2	yes	no	blaOXA-232	1	no	no	ctg31A23006_80	NA	8461, 1304	NA	NA	AA405, AC129	AI439, AL194	ARR-2, aac(6')-Ib-cr, aac(6')-Ib-cr, ant(3'')-Ia, armA, blaCTX-M-15, blaNDM-1, blaOXA-1, blaOXA-232, blaSHV-182, blaTEM-1A, catA1, catB3, cmlA1, dfrA14, ere(A), fosA, mph(E), msr(E), qnrB1, sul1, tet(D)	ColKP3, IncFIB(pNDM-Mar), IncHI1B(pNDM-MAR)
31A23CPO015	SAMN46343226	PRJNA855907	Enterobacter	Enterobacter hormaechei subsp. xiangfangensis	136	2023	stool/rectal swab	31A	Central	Y	trycycler	4753790	4643437	3	blaNDM-1, blaNDM-1	2	yes	no	p31A23015_A	NA	no	no	NA	0	NA	NA	NA	NA	105358	AA062	AQ158	AA553	AI758	ARR-3, ARR-3, aac(6')-Ib-cr, aac(6')-Ib-cr, aadA16, aadA16, ant(3'')-Ia, ant(3'')-Ia, blaACT-16, blaNDM-1, blaNDM-1, blaOXA-10, blaOXA-10, dfrA27, dfrA27, qnrS1, sul1, sul1, sul1, sul1	IncFIA(HI1), IncR
31A23CPO017	SAMN46343227	PRJNA855907	Enterobacter	Enterobacter hormaechei subsp. xiangfangensis	136	2023	stool/rectal swab	31A	Central	Y	hybracter	4731292	4643437	3	blaNDM-1	1	yes	no	p31A23017_A	1_2_1_1_1	no	no	NA	0	NA	NA	NA	NA	82860	AA062	AQ158	AA553	AI758	ARR-3, aac(6')-Ib-cr, aac(6')-Ib-cr, aadA16, ant(3'')-Ia, blaACT-16, blaNDM-1, blaOXA-10, dfrA27, qnrS1, sul1, sul1	IncFIA(HI1), IncR
31A23CPO020	SAMN46343228	PRJNA855907	Enterobacter	Enterobacter hormaechei subsp. xiangfangensis	136	2023	stool/rectal swab	31A	Central	Y	trycycler	4754568	4644214	3	blaNDM-1, blaNDM-1	2	yes	no	p31A23020_A	NA	no	no	NA	0	NA	NA	NA	NA	105359	AA062	AQ158	AA553	AI758	ARR-3, ARR-3, aac(6')-Ib-cr, aac(6')-Ib-cr, aadA16, aadA16, ant(3'')-Ia, ant(3'')-Ia, blaACT-16, blaNDM-1, blaNDM-1, blaOXA-10, blaOXA-10, dfrA27, dfrA27, qnrS1, sul1, sul1, sul1, sul1	IncFIA(HI1), IncR
31A23CPO022	SAMN46343229	PRJNA855907	Citrobacter	Citrobacter freundii	327	2023	stool/rectal swab	31A	Central	N	illumina	5220733	2756431	61	blaNDM-1	1	no	no	ctg31A23022_14	1_1_1_1_2_1_1_1_1	no	no	NA	0	NA	NA	NA	NA	9938	NA	NA	AA038	AH615	aac(6')-Ib-cr, aac(6')-Ib-cr, aac(6')-If, ant(3'')-Ia, aph(3')-VI, blaCMY-48, blaNDM-1, blaOXA-1, blaSHV-12, catA1, catB3, dfrA14, dfrA5, qnrB1, qnrS1, sul1, tet(C)	IncHI2, IncHI2A, IncX3
31A23CPO023	SAMN46343230	PRJNA855907	Enterobacter	Enterobacter hormaechei subsp. xiangfangensis	171	2023	stool/rectal swab	31A	Central	N	illumina	5035723	397372	118	blaNDM-1	1	no	no	ctg31A23023_29	1_1_1_1_2_1_1_1_1	no	no	NA	0	NA	NA	NA	NA	13754	NA	NA	AA038	AH615	aac(6')-Ib-cr, aac(6')-Ib-cr, ant(3'')-Ia, aph(3')-VI, blaACT-16, blaNDM-1, blaOXA-1, blaSHV-12, catA1, catB3, dfrA14, dfrA5, qnrB1, qnrS1, sul1, tet(C)	IncHI2, IncHI2A, IncX3
31A23CPO024	SAMN46343231	PRJNA855907	Enterobacter	Enterobacter hormaechei subsp. steigerwaltii	134	2023	stool/rectal swab	31A	Central	N	illumina	5028250	169706	190	blaNDM-1	1	no	no	ctg31A23024_42	1_1_1_1_2_1_1_1_1	no	no	NA	0	NA	NA	NA	NA	9281	NA	NA	AE581	-	ARR-2, aac(3)-IIa, aadA1, aph(3'')-Ib, aph(6)-Id, blaACT-7, blaCTX-M-15, blaNDM-1, blaOXA-1, catA1, catB3, cmlA1, dfrA14, ere(A), erm(B), mcr-9, qnrB1, sul1, sul2, tet(A)	pKPC-CAV1321
31A23CPO025A	SAMN46343232	PRJNA855907	Citrobacter	Citrobacter sedlakii	942	2023	wound	31A	Central	N	illumina	5021422	313500	98	blaNDM-5	1	no	no	ctg31A23025A_26	1_1_1_1_1	no	no	NA	0	NA	NA	NA	NA	6403	NA	NA	AA338	AI283	aac(3)-IIa, aac(6')-Ib-cr, aac(6')-Ib-cr, aadA2, ant(3'')-Ia, aph(3'')-Ib, aph(6)-Id, blaCTX-M-15, blaNDM-5, blaOXA-1, blaSED1, blaTEM-1B, catB3, dfrA12, dfrA14, erm(B), mph(A), qnrB1, rmtB, sul1, sul2	IncFII
31A23CPO025B	SAMN46343233	PRJNA855907	Escherichia	Escherichia coli	410	2023	stool/rectal swab	31A	Central	N	illumina	4959270	187678	190	blaNDM-5	1	no	no	ctg31A23025B_48	1_1_1_1_1_1	no	no	NA	0	NA	NA	NA	NA	10036	NA	NA	AE581	-	aac(6')-Ib-cr, aac(6')-Ib-cr, aadA5, blaCTX-M-15, blaNDM-5, blaOXA-1, catB3, dfrA17, sul1	IncFIA, IncFIB(AP001918)
31B23CPO023	SAMN46343234	PRJNA855907	Escherichia	Escherichia coli	361	2023	stool/rectal swab	31B	Central	N	illumina	4990447	108438	148	blaNDM-5	1	no	no	ctg31B23023_67	1_1_1_1_1_1	no	no	NA	0	NA	NA	NA	NA	9674	NA	NA	AE581	-	aadA2, blaCTX-M-15, blaNDM-5, dfrA12, mph(A), sul1, tet(A)	IncFIA, IncFII, IncY
31B23CPO039	SAMN46343235	PRJNA855907	Enterobacter	Enterobacter hormaechei subsp. xiangfangensis	120	2023	stool/rectal swab	31B	Central	N	illumina	4728575	321564	78	blaNDM-1	1	no	no	ctg31B23039_30	1_1	no	no	NA	0	NA	NA	NA	NA	3112	NA	NA	AA038	AH615	ARR-3, aac(6')-Ib-cr, aac(6')-Ib-cr, aadA16, blaACT-16, blaNDM-1, dfrA27, floR, mph(A), qnrS1, sul1, tet(A)	IncFII(pMET), IncR, IncX3
31B23CPO040	SAMN46343236	PRJNA855907	Klebsiella	Klebsiella pneumoniae	11	2023	blood	31B	Central	N	illumina	5506491	199336	141	blaNDM-1	1	no	no	ctg31B23040_40	1_1_1_1_1_2	no	no	NA	0	NA	NA	NA	blaKPC-3	26829, 10011	NA	NA	AB187, AA002	AJ835, -	aac(6')-Ib-cr, aac(6')-Ib-cr, aadA5, ant(2'')-Ia, blaCTX-M-194, blaKPC-3, blaNDM-1, blaOXA-1, blaOXA-2, blaSHV-182, blaTEM-1B, dfrA14, fosA6, sul1	IncFIA(HI1), IncR
31B23CPO042	SAMN46343237	PRJNA855907	Escherichia	Escherichia coli	410	2023	stool/rectal swab	31B	Central	N	illumina	4966780	174513	128	blaNDM-5	1	no	no	ctg31B23042_48	1_1_1_1_1_1	no	no	NA	0	NA	NA	NA	NA	9674	NA	NA	AA173	AH837	aadA2, blaCTX-M-15, blaNDM-5, dfrA12, mph(A), sul1, tet(A)	Col156, IncFIA, IncFIB(AP001918), IncI1-I(Alpha)
31B23CPO043	SAMN46343238	PRJNA855907	Klebsiella	Klebsiella michiganensis	109	2023	stool/rectal swab	31B	Central	N	illumina	6442320	243022	234	blaNDM-1	1	no	no	ctg31B23043_48	1_1_1_1_2_1_1_1_1	no	no	NA	0	NA	NA	NA	NA	10722	NA	NA	AA401	-	ARR-3, aac(3)-IIa, aac(6')-Ib-cr, aac(6')-Ib3, ant(3'')-Ia, aph(3')-Ia, blaCTX-M-15, blaNDM-1, blaOXY-1-3, blaTEM-1C, cmlA1, ere(A), erm(B), mcr-9, sul1	IncFIB(K)(pCAV1099-114), IncFII(pMET), IncHI1B(pNDM-MAR), pKPC-CAV1321
31C23CPO002	SAMN46343239	PRJNA855907	Escherichia	Escherichia coli	167	2023	stool/rectal swab	31C	Central	N	illumina	4943634	105427	325	blaNDM-5	1	no	no	ctg31C23002_66	1_1_1_1_1_1	no	no	NA	0	NA	NA	NA	NA	10036	NA	NA	AA324	AI219	aac(6')-Ib-cr, aac(6')-Ib-cr, aadA5, blaCTX-M-15, blaNDM-5, blaOXA-1, catB3, dfrA17, sul1, tet(B)	IncFIA, IncFIB(AP001918)
31C23CPO006	SAMN46343240	PRJNA855907	Escherichia	Escherichia coli	3052	2023	stool/rectal swab	31C	Central	Y	hybracter	5113009	4962262	4	blaNDM-5	1	yes	no	p31C23006_A	1_1_1_1_1	no	no	NA	0	NA	NA	NA	NA	108834	AA554	AR936	AA474	AI601	blaCMY-2, blaCTX-M-15, blaNDM-5, qnrS1, sul1, sul2, tet(B)	IncI1-I(Alpha), IncX4
31E23CPO001	SAMN46343241	PRJNA855907	Enterobacter	Enterobacter hormaechei subsp. hoffmannii	135	2023	stool/rectal swab	31E	Central	N	illumina	5001012	57303	152	blaNDM-1	1	no	no	ctg31E23001_110	1_1_1_1_2_1_1_1_1	no	no	NA	0	NA	NA	NA	NA	8845	NA	NA	AE581	AO394	aac(6')-Ib-cr, aac(6')-Ib-cr, aph(3')-VI, blaACT-14, blaNDM-1, blaOXA-1, catB3, dfrA14, dfrA5, qnrB1, sul1, tet(C)	IncFIB(pQil), IncHI2, IncHI2A
31E23CPO002	SAMN46343242	PRJNA855907	Escherichia	Escherichia coli	167	2023	stool/rectal swab	31E	Central	N	illumina	4906324	26514	300	blaNDM-1	1	no	no	ctg31E23002_246	1_1	no	no	NA	0	NA	NA	NA	NA	3438	NA	NA	AA002	AH532	aac(6')-Ib-cr, aac(6')-Ib-cr, aadA5, armA, blaCMY-2, blaCTX-M-3, blaNDM-1, blaOXA-1, catB3, dfrA17, mph(E), msr(E), sul1, tet(A)	IncFIA, IncFIB(AP001918), IncM2
32A23CPO003	SAMN46343243	PRJNA855907	Escherichia	Escherichia coli	69	2023	stool/rectal swab	32A	Central	N	illumina	5249742	180917	231	blaNDM-5	1	no	no	ctg32A23003_49	1_1_1_1_1_1	no	no	NA	0	NA	NA	NA	NA	8666	NA	NA	AC315	-	aadA2, aph(3'')-Ib, aph(6)-Id, blaCTX-M-15, blaNDM-5, blaTEM-1B, dfrA12, dfrA14, mph(A), qnrS1, sul1, sul2, tet(A)	IncFIA, IncFII, IncI(Gamma), IncX4, IncY
32A23CPO008	SAMN46343244	PRJNA855907	Escherichia	Escherichia coli	405	2023	stool/rectal swab	32A	Central	N	illumina	5410639	90658	307	blaNDM-5	1	no	no	ctg32A23008_82	1_1_1_1_1_1	no	no	NA	0	NA	NA	NA	NA	9920	NA	NA	AE581	-	aac(6')-Ib-cr, aac(6')-Ib-cr, aadA5, blaCTX-M-15, blaNDM-5, blaOXA-1, dfrA17, erm(B), mph(A), sul1, tet(B)	Col(BS512), IncFIA, IncFIB(AP001918), IncI1-I(Alpha)
32A23CPO009	SAMN46343245	PRJNA855907	Escherichia	Escherichia coli	4481	2023	stool/rectal swab	32A	Central	N	illumina	5051501	280918	195	blaNDM-5	1	no	no	ctg32A23009_21	1_1_1_2_1	no	no	NA	0	NA	NA	NA	NA	45580	NA	NA	AA038	AH615	aadA1, aadA2, aph(3')-Ia, blaCTX-M-15, blaNDM-5, blaTEM-1B, cmlA1, dfrA12, qnrS1, sul3, tet(A)	IncFIB(AP001918), IncI1-I(Alpha), IncX3, IncX4
32A23CPO015	SAMN46343246	PRJNA855907	Escherichia	Escherichia coli	167	2023	stool/rectal swab	32A	Central	N	illumina	5031663	124111	199	blaNDM-5	1	no	no	ctg32A23015_60	1_1_1_1_1_1	no	no	NA	0	NA	NA	NA	NA	9138	NA	NA	-	-	aadA2, blaCMY-145, blaNDM-5, dfrA12, sul1	IncFIA, IncFII(pRSB107), IncI(Gamma)
32A23CPO017	SAMN46343247	PRJNA855907	Escherichia	Escherichia coli	410	2023	stool/rectal swab	32A	Central	N	illumina	4874382	125511	228	blaNDM-5	1	no	no	ctg32A23017_66	1_1_1_1_1_1_2	no	no	NA	0	NA	NA	NA	NA	10373	NA	NA	AA173	-	aac(6')-Ib-cr, aac(6')-Ib-cr, aadA5, blaNDM-5, blaOXA-1, catB3, dfrA17, mph(A), sul1, tet(A)	IncFIA, IncFIB(AP001918)
32A23CPO018	SAMN46343248	PRJNA855907	Escherichia	Escherichia coli	46	2023	sputum/endotracheal secretions/bronchoalveolar lavage	32A	Central	N	illumina	4793459	133995	231	blaNDM-5	1	no	no	ctg32A23018_62	1_1_1_1_1_1	no	no	NA	0	NA	NA	NA	NA	9034	NA	NA	AA172	AH832	aadA2, blaCTX-M-15, blaNDM-5, dfrA12, erm(B), mph(A), sul1	Col(BS512), Col8282, IncFIA, IncFII(pRSB107)
32A23CPO019	SAMN46343249	PRJNA855907	Klebsiella	Klebsiella grimontii	novel	2023	stool/rectal swab	32A	Central	Y	hybracter	6577932	6133286	6	blaNDM-1	1	no	yes	ch32A23019	NA	no	no	NA	0	NA	NA	NA	NA	6133286	NA	NA	AD314	AM835	ARR-3, aac(6')-Ib-cr, aac(6')-Ib-cr, aadA2, aph(3'')-Ib, aph(3')-Ia, aph(6)-Id, blaNDM-1, blaOXA-1, blaOXY-6-1, catA2, catB3, dfrA32, ere(A), mph(A), mph(E), msr(E), sul1, sul1, sul1, sul2, tet(C)	IncFIB(K)
32A23CPO023	SAMN46343250	PRJNA855907	Escherichia	Escherichia coli	656	2023	blood	32A	Central	N	illumina	4870678	131541	192	blaNDM-5	1	no	no	ctg32A23023_57	1_1_1_1_1_1	no	no	NA	0	NA	NA	NA	NA	9138	NA	NA	AA172	-	aadA2, blaCTX-M-15, blaNDM-5, blaTEM-33, dfrA12, erm(B), mph(A), sul1, tet(B)	IncFIA, IncFII(pRSB107), IncX1
32A23CPO026	SAMN46343251	PRJNA855907	Escherichia	Escherichia coli	167	2023	stool/rectal swab	32A	Central	N	illumina	4918842	157326	244	blaNDM-5	1	no	no	ctg32A23026_57	1_1_1_1_1_1	no	no	NA	0	NA	NA	NA	NA	10036	NA	NA	AE581	-	aac(3)-IIa, aac(6')-Ib-cr, aac(6')-Ib-cr, aadA5, blaCTX-M-15, blaNDM-5, blaOXA-1, catB3, dfrA17, sul1, tet(B)	IncFIA, IncFIB(AP001918)
32A23CPO027	SAMN46343252	PRJNA855907	Enterobacter	Enterobacter hormaechei subsp. hormaechei	1749	2023	stool/rectal swab	32A	Central	Y	hybracter	4677846	4677846	1	blaNDM-1	1	no	yes	ch32A23027	NA	no	no	NA	0	NA	NA	NA	NA	4677846	NA	NA	AA739	AJ059	ARR-3, aac(6')-Ib-cr, aac(6')-Ib-cr, aadA16, ant(3'')-Ia, ant(3'')-Ia, blaNDM-1, blaOXA-10, dfrA27, qnrB1, sul1, sul1, sul1	None
32A23CPO030	SAMN46343253	PRJNA855907	Escherichia	Escherichia coli	167	2023	stool/rectal swab	32A	Central	N	illumina	4964703	158979	291	blaNDM-5	1	no	no	ctg32A23030_54	1_1_1_1_1_1	no	no	NA	0	NA	NA	NA	NA	9674	NA	NA	AE581	-	aac(6')-Ib-cr, aac(6')-Ib-cr, aadA2, ant(3'')-Ia, aph(3'')-Ib, aph(6)-Id, blaCMY-42, blaCTX-M-15, blaNDM-5, blaOXA-1, catB3, dfrA12, mph(A), sul1, sul2, sul3	IncFIA, IncFIB(AP001918), IncI(Gamma), IncI1-I(Alpha)
32B23CPO001	SAMN46343254	PRJNA855907	Escherichia	Escherichia coli	167	2023	stool/rectal swab	32B	Central	N	illumina	4740105	88119	269	blaNDM-5	1	no	no	ctg32B23001_72	1_1_1_1_1_1	no	no	NA	0	NA	NA	NA	NA	9674	NA	NA	AA170	-	aac(6')-Ib-cr, aac(6')-Ib-cr, aadA2, aph(3'')-Ib, aph(6)-Id, blaCTX-M-15, blaNDM-5, blaOXA-1, catB3, dfrA12, mph(A), sul1, sul2	IncFIA, IncFIB(AP001918)
32B23CPO003	SAMN46343255	PRJNA855907	Escherichia	Escherichia coli	95	2023	urine	32B	Central	N	illumina	5344734	164435	147	blaNDM-5	1	no	no	ctg32B23003_69	1_1_1_1_1_1	no	no	NA	0	NA	NA	NA	NA	8665	NA	NA	AA738	AJ047	ARR-2, aac(3)-IV, aadA1, aadA2, aph(3'')-Ib, aph(3')-Ia, aph(4)-Ia, aph(6)-Id, blaCTX-M-65, blaNDM-5, blaOXA-10, blaTEM-1B, cmlA1, dfrA1, dfrA12, dfrA14, floR, mph(A), qnrS1, sul1, sul2, tet(A)	IncFIB(AP001918), IncHI2, IncHI2A, IncQ1, p0111
32B23CPO004	SAMN46343256	PRJNA855907	Escherichia	Escherichia coli	167	2023	stool/rectal swab	32B	Central	N	illumina	5048474	83138	169	blaNDM-5	1	no	no	ctg32B23004_53	1_1_1_2_1	no	no	NA	0	NA	NA	NA	NA	33894	NA	NA	AA038	AH615	aac(6')-Ib-cr, aac(6')-Ib-cr, aadA5, blaCTX-M-15, blaDHA-1, blaNDM-5, blaOXA-1, catB3, dfrA17, erm(42), erm(B), mph(A), mph(E), msr(E), qnrB4, sul1	IncFIA, IncFII, IncI1-I(Alpha), IncQ1, IncX3
32B23CPO006	SAMN46343257	PRJNA855907	Escherichia	Escherichia coli	167	2023	stool/rectal swab	32B	Central	N	illumina	4776260	88119	316	blaNDM-5	1	no	no	ctg32B23006_75	1_1_1_1_1_1	no	no	NA	0	NA	NA	NA	NA	9674	NA	NA	AE581	-	aac(6')-Ib-cr, aac(6')-Ib-cr, aadA2, aph(3'')-Ib, aph(3')-Ia, aph(6)-Id, blaCTX-M-15, blaNDM-5, blaOXA-1, blaTEM-1B, catB3, dfrA12, mph(A), sul1, sul2, tet(A)	IncFIA, IncFIB(AP001918), IncQ1
32B23CPO008A	SAMN46343258	PRJNA855907	Escherichia	Escherichia coli	405	2023	unknown	32B	Central	N	illumina	5263673	112068	274	blaNDM-5	1	no	no	ctg32B23008A_71	1_1_1_1_1_1	no	no	NA	0	NA	NA	NA	NA	8666	NA	NA	AA322	AI211	aadA2, blaCTX-M-15, blaNDM-5, blaTEM-1B, dfrA12, mph(A), qepA4, sul1, tet(B)	Col(BS512), Col8282, IncFIB(pB171), IncFII, p0111
32B23CPO008C	SAMN46343259	PRJNA855907	Klebsiella	Klebsiella pneumoniae	437	2023	unknown	32B	Central	N	illumina	5344634	267544	112	blaNDM-5	1	no	no	ctg32B23008C_33	1_1_1_1_1	no	no	NA	0	NA	NA	NA	NA	7051	NA	NA	AA338	AI283	blaCTX-M-15, blaNDM-5, blaSHV-182, blaTEM-1B, dfrA30, erm(B), fosA6, mph(A), rmtB, sul1	IncFIB(pQil), IncFII
32B23CPO010	SAMN46343260	PRJNA855907	Klebsiella	Klebsiella pneumoniae	16	2023	unknown	32B	Central	N	illumina	5612546	309070	199	blaNDM-4	1	no	no	ctg32B23010_45	1_1	yes	no	blaOXA-181	1	no	no	ctg32B23010_32	NA	12502, 3826	NA	NA	AA038, AA449	AH615, AI534	ARR-3, aac(6')-Ib-cr, aac(6')-Ib-cr, aadA16, blaCTX-M-15, blaNDM-4, blaOXA-181, blaSHV-148, dfrA27, mph(A), qnrB6, qnrS1, rmtB, sul1, sul1, tet(A)	Col440I, Col440II, ColKP3, ColRNAI, IncFIB(pKPHS1), IncFII(K), IncX3, repB(R1701)
32B23CPO012	SAMN46343261	PRJNA855907	Klebsiella	Klebsiella pneumoniae	342	2023	unknown	32B	Central	N	illumina	5460116	369194	129	blaNDM-5	1	no	no	ctg32B23012_33	1_1_1_2_1	no	no	NA	0	NA	NA	NA	NA	8705	NA	NA	AA038	AH615	aac(6')-Ib-cr, aac(6')-Ib-cr, aph(3'')-Ib, aph(6)-Id, blaCTX-M-15, blaNDM-5, blaOXA-1, blaSHV-60, blaTEM-1B, catB3, dfrA14, mph(A), sul2	IncX3, repB(R1701)
32B23CPO014	SAMN46343262	PRJNA855907	Escherichia	Escherichia coli	617	2023	unknown	32B	Central	N	illumina	5098130	125514	256	blaNDM-5	1	no	no	ctg32B23014_71	1_1_1_1_1	no	no	NA	0	NA	NA	NA	NA	8018	NA	NA	AA172	-	aac(3)-IId, aadA2, blaCMY-42, blaCTX-M-15, blaNDM-5, dfrA14, erm(B), mph(A), sul1, tet(B)	IncFIA, IncFII, IncI1-I(Alpha)
32B23CPO016	SAMN46343263	PRJNA855907	Escherichia	Escherichia coli	46	2023	unknown	32B	Central	N	illumina	4712336	93977	209	blaNDM-5	1	no	no	ctg32B23016_74	1_1_1_1_1_1	no	no	NA	0	NA	NA	NA	NA	9254	NA	NA	AA172	AH832	aadA2, blaCTX-M-15, blaNDM-5, dfrA12, erm(B), mph(A), sul1	Col(BS512), IncFIA, IncFII(pRSB107)
32B23CPO019	SAMN46343264	PRJNA855907	Escherichia	Escherichia coli	15664	2023	unknown	32B	Central	N	illumina	4798852	79029	209	blaNDM-5	1	no	no	ctg32B23019_9	1_1_1_2_1	no	no	NA	0	NA	NA	NA	NA	111834	NA	NA	AA738	AJ047	ARR-3, aac(3)-IV, aac(6')-Ib-cr, aac(6')-Ib-cr, aph(3')-Ia, aph(4)-Ia, blaNDM-5, blaOXA-1, blaTEM-176, catB3, dfrA14, erm(42), floR, mph(A), qnrS1, sul1, sul2, tet(A)	IncFIB(AP001918), IncHI2, IncHI2A, IncX1, p0111
32B23CPO019E1	SAMN46343265	PRJNA855907	Enterobacter	Enterobacter cloacae subsp. cloacae	837	2023	unknown	32B	Central	N	illumina	5376029	47715	476	blaNDM-1	1	no	no	ctg32B23019E1_8	1_1_1_1_2_1_1_2	no	no	NA	0	NA	NA	NA	NA	88337	NA	NA	AA860	AJ272	aac(6')-IIc, aac(6')-Ib-cr, aac(6')-Ib3, aadA2, aadA5, aph(3'')-Ib, aph(3')-Ia, aph(6)-Id, blaCMH-3, blaCMY-6, blaNDM-1, blaSHV-12, blaTEM-1B, dfrA17, dfrA19, ere(A), mcr-9, mph(A), sul1, sul2	IncC, IncFIB(pECLA), IncFII(pECLA), IncHI2, IncHI2A
32B23CPO020B	SAMN46343266	PRJNA855907	Providencia	Providencia stuartii	NA	2023	other	32B	Central	Y	hybracter	4529985	4352802	5	blaNDM-4	1	yes	no	p32B23020B_A	1_1_1_2_2	no	no	NA	0	NA	NA	NA	NA	168230	AA175	AQ594	AA860	AJ275	aac(2')-Ia, aadA2, ant(2'')-Ia, blaCMY-2, blaNDM-4, catA3, dfrA1, qnrA1, qnrD1, qnrS1, sul1, sul2, tet(B)	Col3M, Col3M, IncC
32B23CPO021	SAMN46343267	PRJNA855907	Klebsiella	Klebsiella pneumoniae	15	2023	stool/rectal swab	32B	Central	N	illumina	5612365	211360	136	blaNDM-5	1	no	no	ctg32B23021_38	1_1_1_1_2_1_2	no	no	NA	0	NA	NA	NA	NA	12367	NA	NA	AC314	-	ARR-2, aadA1, aadA2, aph(3')-VI, blaCTX-M-15, blaNDM-5, blaOXA-9, blaSHV-100, dfrA12, erm(B), fosA6, mph(A), qnrS1, rmtB, rmtF, sul1, tet(B)	IncFIA, IncFIB(pKPHS1), IncFIB(pQil)
32B23CPO026	SAMN46343268	PRJNA855907	Escherichia	Escherichia coli	167	2023	stool/rectal swab	32B	Central	N	illumina	5065532	121782	214	blaNDM-5	1	no	no	ctg32B23026_63	1_1_1_1_1_1	no	no	NA	0	NA	NA	NA	NA	9674	NA	NA	AE581	-	aac(6')-Ib-cr, aac(6')-Ib-cr, aadA2, blaCTX-M-15, blaNDM-5, blaOXA-1, catB3, dfrA12, mph(A), sul1, tet(A)	IncFIA, IncFIB(AP001918), IncI1-I(Alpha), IncX4
32B23CPO028	SAMN46343269	PRJNA855907	Klebsiella	Klebsiella quasipneumoniae subsp. similipneumoniae	1224	2023	urine	32B	Central	N	illumina	5597197	282044	244	blaNDM-1	1	no	no	ctg32B23028_44	1_1	no	no	NA	0	NA	NA	NA	NA	11480	NA	NA	AA405	AI450	aac(3)-IIa, aac(6')-Ib-cr, aac(6')-Ib-cr, aph(3'')-Ib, aph(6)-Id, blaCTX-M-15, blaNDM-1, blaOKP-B-2, blaOXA-1, blaTEM-1B, catB3, dfrA30, qnrS1, sul2, tet(B)	IncFIB(K)(pCAV1099-114), IncFIB(pNDM-Mar), IncHI1B(pNDM-MAR), IncN, IncR
32B23CPO029	SAMN46343270	PRJNA855907	Escherichia	Escherichia coli	15664	2023	stool/rectal swab	32B	Central	N	illumina	4662656	84638	152	blaNDM-5	1	no	no	ctg32B23029_3	1_1_1_2_1	no	no	NA	0	NA	NA	NA	NA	188017	NA	NA	AA738	AJ047	ARR-3, aac(3)-IV, aac(6')-Ib-cr, aac(6')-Ib-cr, aph(3')-Ia, aph(3')-Ia, aph(4)-Ia, blaNDM-5, blaOXA-1, blaTEM-176, catB3, dfrA14, erm(42), floR, mph(A), qnrS1, sul1, sul2, tet(A)	IncHI2, IncHI2A, IncX1
32B23CPO030	SAMN46343271	PRJNA855907	Klebsiella	Klebsiella pneumoniae	15	2023	stool/rectal swab	32B	Central	N	illumina	5702533	272302	271	blaNDM-1	1	no	no	ctg32B23030_52	1_1	no	no	NA	0	NA	NA	NA	NA	3392	NA	NA	AE581	AO394	ARR-3, aac(3)-IIa, aadA1, aph(3')-Ia, aph(3')-VI, armA, blaCTX-M-15, blaNDM-1, blaOXA-1, blaOXA-9, blaSHV-100, blaTEM-1A, catA1, catB3, dfrA15, fosA6, mph(A), mph(E), msr(E), qnrS1, sul1, tet(A)	Col(BS512), IncFIB(K)(pCAV1099-114), IncFIB(pQil), IncHI1B(pNDM-MAR), IncR
32B23CPO032A	SAMN46343272	PRJNA855907	Klebsiella	Klebsiella pneumoniae	15	2023	stool/rectal swab	32B	Central	N	illumina	5628593	200097	124	blaNDM-5	1	no	no	ctg32B23032A_45	1_1_1_1_1	yes	no	blaOXA-232	1	yes	no	p32B23032A_B	NA	6956, 6141	AA001	AQ023	AC129, AA338	AL194, AI283	ARR-2, aac(6')-Ib-Hangzhou, aac(6')-Ib-cr, blaCTX-M-15, blaNDM-5, blaOXA-232, blaSHV-100, blaTEM-1B, dfrA12, erm(B), fosA6, mph(A), qnrB1, rmtB, rmtF, sul1	ColKP3, IncFIB(pKPHS1), IncFIB(pQil), IncFII
32B23CPO032B	SAMN46343273	PRJNA855907	Escherichia	Escherichia coli	648	2023	stool/rectal swab	32B	Central	N	illumina	5483948	165268	329	blaNDM-5	1	no	no	ctg32B23032B_70	1_1_1_1_1	yes	no	blaOXA-1205	1	no	no	ctg32B23032B_73	NA	6912, 5746	NA	NA	AA322, AC776	AI211, -	aadA2, aadA5, blaCTX-M-15, blaNDM-5, blaOXA-232, blaTEM-1B, dfrA12, dfrA17, erm(B), mph(A), sul1, tet(B)	Col(BS512), Col8282, IncFIB(pB171)
32B23CPO035	SAMN46343274	PRJNA855907	Escherichia	Escherichia coli	10	2023	stool/rectal swab	32B	Central	N	illumina	5007570	129236	228	blaNDM-5	1	no	no	ctg32B23035_65	1_1_1_2_1	no	no	NA	0	NA	NA	NA	NA	5469	NA	NA	-	-	aac(3)-IId, aac(3)-IV, aadA2, aadA22, aph(3'')-Ib, aph(3')-Ia, aph(4)-Ia, aph(6)-Id, blaNDM-5, blaTEM-220, cmlA1, dfrA12, lnu(F), mef(B), qnrS1, sul3, tet(M)	IncFIA(HI1), IncFIB(K), IncHI2, IncHI2A
33A23CPO001	SAMN46343275	PRJNA855907	Escherichia	Escherichia coli	167	2023	urine	33A	West	N	illumina	4974938	130755	417	blaNDM-5	1	no	no	ctg33A23001_57	1_1_1_1_1_1	no	no	NA	0	NA	NA	NA	NA	9674	NA	NA	AA323	-	aadA2, blaCTX-M-15, blaNDM-5, blaTEM-1B, dfrA12, mph(A), rmtB, sul1, tet(B)	IncFIA, IncFIB(AP001918)
33A23CPO003	SAMN46343276	PRJNA855907	Escherichia	Escherichia coli	167	2023	urine	33A	West	N	illumina	4799190	106087	221	blaNDM-5	1	no	no	ctg33A23003_58	1_1_1_1_1_1	no	no	NA	0	NA	NA	NA	NA	9674	NA	NA	AE581	-	aac(6')-Ib-cr, aac(6')-Ib-cr, aadA2, aph(3'')-Ib, aph(3')-Ia, aph(6)-Id, blaCTX-M-15, blaNDM-5, blaOXA-1, blaTEM-1B, catB3, dfrA12, mph(A), sul1, sul2, tet(A)	IncFIA, IncFIB(AP001918), IncQ1
33A23CPO004	SAMN46343277	PRJNA855907	Escherichia	Escherichia coli	542	2023	blood	33A	West	N	illumina	4908596	173606	180	blaNDM-5	1	no	no	ctg33A23004_47	1_1_1_1_1_1	no	no	NA	0	NA	NA	NA	NA	9505	NA	NA	AA170	AH818	aadA2, blaNDM-5, blaTEM-1B, dfrA12, mph(A), sul1, tet(A)	IncFIA, IncFII
37A23CPO001	SAMN46343278	PRJNA855907	Escherichia	Escherichia coli	648	2023	stool/rectal swab	37A	West	Y	hybracter	5129929	4941373	10	blaNDM-5	1	yes	no	p37A23001_A	1_1_1_1_1_1_1_1_1	no	no	NA	0	NA	NA	NA	NA	157234	AA278	AQ935	AA172	AH832	aac(3)-IIa, aac(6')-Ib-cr, aac(6')-Ib-cr, aadA2, blaCTX-M-15, blaNDM-5, blaOXA-1, blaTEM-1B, catB3, dfrA12, mph(A), sul1, tet(A)	IncFIA, IncFII(pRSB107)
37A23CPO003	SAMN46343279	PRJNA855907	Escherichia	Escherichia coli	648	2023	stool/rectal swab	37A	West	N	illumina	5136742	181848	225	blaNDM-5	1	no	no	ctg37A23003_50	1_1_1_1_1_1	no	no	NA	0	NA	NA	NA	NA	9254	NA	NA	AA172	-	aac(6')-Ib-cr, aac(6')-Ib-cr, aadA2, blaCTX-M-15, blaNDM-5, blaOXA-1, blaTEM-1B, catB3, dfrA12, erm(B), mph(A), sul1, tet(A)	IncB/O/K/Z, IncFIA, IncFII(pRSB107)
37A23CPO004	SAMN46343280	PRJNA855907	Escherichia	Escherichia coli	940	2023	stool/rectal swab	37A	West	Y	hybracter	5079149	4795552	8	blaNDM-5	1	yes	no	p37A23004_A	1_1_1_1_1_1_1	no	no	NA	0	NA	NA	NA	NA	143178	AA306	AR036	AA170	AH819	aadA1, blaCTX-M-15, blaDHA-1, blaNDM-5, blaTEM-1B, blaTEM-1B, dfrA1, erm(B), mph(A), mph(A), mph(E), msr(E), qnrB4, rmtB, sul1, tet(B)	IncFIA, IncFIB(AP001918), IncX1
37B23CPO001	SAMN46343281	PRJNA855907	Escherichia	Escherichia coli	167	2023	stool/rectal swab	37B	West	N	illumina	4899425	189438	140	blaNDM-5	1	no	no	ctg37B23001_44	1_1_1_1_1_1	no	no	NA	0	NA	NA	NA	NA	9730	NA	NA	AA170	AH820	aadA2, blaCMY-42, blaNDM-5, blaTEM-1B, dfrA12, erm(B), mph(A), rmtB, sul1	IncFIA, IncI(Gamma)
38A23CPO002	SAMN46343282	PRJNA855907	Escherichia	Escherichia coli	361	2023	stool/rectal swab	38A	West	N	illumina	5033963	92440	140	blaNDM-5	1	no	no	ctg38A23002_81	1_1_1_1_1_1	no	no	NA	0	NA	NA	NA	NA	9674	NA	NA	AC026	-	aadA2, blaCMY-145, blaNDM-5, dfrA12, mph(A), sul1, tet(A)	IncFIA, IncFII, IncI(Gamma), IncY
38A23CPO003	SAMN46343283	PRJNA855907	Escherichia	Escherichia coli	167	2023	stool/rectal swab	38A	West	N	illumina	4875691	129975	195	blaNDM-5	1	no	no	ctg38A23003_56	1_1_1_1_1_1	no	no	NA	0	NA	NA	NA	NA	9730	NA	NA	AA170	-	aadA2, blaCMY-42, blaNDM-5, blaTEM-1B, dfrA12, erm(B), mph(A), rmtB, sul1	IncFIA, IncI(Gamma)
38A23CPO006	SAMN46343284	PRJNA855907	Escherichia	Escherichia coli	410	2023	stool/rectal swab	38A	West	N	illumina	4737018	140220	123	blaNDM-5	1	no	no	ctg38A23006_53	1_1_1_1_1_1	yes	no	blaOXA-181	1	no	no	ctg38A23006_50	NA	12502, 9371	NA	NA	AA038, AA322	AH615, AI211	aadA1, aadA2, blaCMY-146, blaNDM-5, blaOXA-181, blaTEM-1B, dfrA12, mph(A), qnrS1, sul1	ColKP3, IncFIB(pB171), IncI(Gamma), IncX3
38A23CPO007	SAMN46343285	PRJNA855907	Escherichia	Escherichia coli	361	2023	stool/rectal swab	38A	West	N	illumina	4879913	92806	151	blaNDM-5	1	no	no	ctg38A23007_43	1_1_1_2	no	no	NA	0	NA	NA	NA	NA	33811	NA	NA	AA038	AH615	aac(3)-IIa, aadA1, blaNDM-5, blaTEM-1B, tet(B)	IncFIB(pB171), IncX3
38A23CPO008	SAMN46343286	PRJNA855907	Escherichia	Escherichia coli	405	2023	stool/rectal swab	38A	West	N	illumina	5205754	86468	160	blaNDM-5	1	no	no	ctg38A23008_83	1_1_1_1_1_1	no	no	NA	0	NA	NA	NA	NA	10036	NA	NA	AA324	AI219	aac(3)-IIa, aac(6')-Ib-cr, aac(6')-Ib-cr, aadA5, blaCTX-M-15, blaNDM-5, blaOXA-1, catB3, dfrA17, mph(A), sul1, tet(B)	Col(BS512), IncFIA, IncFIB(AP001918)
38A23CPO010	SAMN46343287	PRJNA855907	Escherichia	Escherichia coli	405	2023	stool/rectal swab	38A	West	N	illumina	5371338	108276	256	blaNDM-5	1	no	no	ctg38A23010_69	1_1_1_1_1_1	no	no	NA	0	NA	NA	NA	NA	10036	NA	NA	AE581	-	aac(3)-IIa, aac(6')-Ib-cr, aac(6')-Ib-cr, aadA5, blaCTX-M-15, blaNDM-5, blaOXA-1, blaTEM-1B, catB3, dfrA17, erm(B), mph(A), rmtB, sul1, tet(B)	Col(BS512), IncFIA, IncFIB(AP001918)
38A23CPO011	SAMN46343288	PRJNA855907	Escherichia	Escherichia coli	2851	2023	stool/rectal swab	38A	West	Y	hybracter	5072374	4766939	7	blaNDM-5	1	yes	no	p38A23011_A	1_1_1_1_1_1_1_1_1	yes	yes	blaOXA-181	1	yes	no	p38A23011_C	NA	134030, 51479	AA278, AA010	AQ935, AQ051	AA170, AA038	AH820, AH615	aadA2, aph(3'')-Ib, aph(6)-Id, blaCMY-42, blaCTX-M-15, blaNDM-5, blaOXA-181, blaTEM-1B, dfrA12, erm(B), mph(A), qnrS1, rmtB, sul1, sul2, tet(A)	ColKP3, IncFIA, IncFIB(AP001918), IncFII, IncI(Gamma), IncI1-I(Alpha), IncX3
38A23CPO013	SAMN46343289	PRJNA855907	Escherichia	Escherichia coli	648	2023	stool/rectal swab	38A	West	N	illumina	5059525	145979	156	blaNDM-7	1	no	no	ctg38A23013_74	1_1	no	no	NA	0	NA	NA	NA	NA	3167	NA	NA	AA038	AH615	aac(6')-Ib-cr, aac(6')-Ib-cr, aadA5, blaCMY-6, blaCTX-M-15, blaNDM-7, blaOXA-1, dfrA17, erm(B), mph(A), sul1, tet(B)	IncFIA, IncFIB(AP001918), IncFII, IncX3
38A23CPO015	SAMN46343290	PRJNA855907	Enterobacter	Enterobacter hormaechei subsp. steigerwaltii	93	2023	stool/rectal swab	38A	West	N	illumina	5040468	302701	77	blaNDM-1	1	no	no	ctg38A23015_41	1_1_2	no	no	NA	0	NA	NA	NA	NA	4124	NA	NA	AA002	AH537	aac(3)-IId, blaACT-7, blaDHA-7, blaNDM-1, blaTEM-1B, dfrA21, fosA, mph(E), msr(E), qnrB19, sul1	IncM2
38A23CPO016	SAMN46343291	PRJNA855907	Escherichia	Escherichia coli	405	2023	stool/rectal swab	38A	West	N	illumina	5218187	104473	277	blaNDM-5	1	no	no	ctg38A23016_85	1_1	no	no	NA	0	NA	NA	NA	NA	3461	NA	NA	AA172	-	aac(3)-IId, aac(6')-Ib-cr, aac(6')-Ib-cr, aadA2, blaCTX-M-15, blaNDM-5, blaOXA-1, blaTEM-1B, catB3, dfrA12, sul1, tet(B)	IncFIB(AP001918), IncFII(pAMA1167-NDM-5), IncY
38A23CPO017	SAMN46343292	PRJNA855907	Escherichia	Escherichia coli	167	2023	stool/rectal swab	38A	West	N	illumina	5255473	121777	206	blaNDM-5	1	no	no	ctg38A23017_59	1_1_1_1_1_1_1	no	no	NA	0	NA	NA	NA	NA	10940	NA	NA	AE581	-	aac(6')-Ib-cr, aac(6')-Ib-cr, aadA2, aph(3'')-Ib, aph(6)-Id, blaCTX-M-15, blaNDM-5, blaOXA-1, catB3, dfrA12, mph(A), sul1, sul2, tet(A)	IncFIA, IncFIB(AP001918), IncFIB(H89-PhagePlasmid), IncX4, IncY
38A23CPO019	SAMN46343293	PRJNA855907	Escherichia	Escherichia coli	2851	2023	stool/rectal swab	38A	West	N	illumina	4869799	204415	147	blaNDM-5	1	no	no	ctg38A23019_44	1_1_1_1_1_1_1	yes	no	blaOXA-181	1	no	no	ctg38A23019_39	NA	12502, 10487	NA	NA	AA038, AA171	AH615, -	aadA2, aph(3'')-Ib, aph(6)-Id, blaCMY-42, blaCTX-M-15, blaNDM-5, blaOXA-181, blaTEM-1B, dfrA12, erm(B), mph(A), qnrS1, rmtB, sul1, sul2, tet(A)	ColKP3, IncFIA, IncFII, IncI(Gamma), IncX3
38A23CPO020	SAMN46343294	PRJNA855907	Klebsiella	Klebsiella pneumoniae	147	2023	stool/rectal swab	38A	West	N	illumina	5631421	388549	106	blaNDM-5	1	no	no	ctg38A23020_33	1_1_1_1_1	no	no	NA	0	NA	NA	NA	NA	5596	NA	NA	AA338	AI283	aadA2, aph(3'')-Ib, aph(6)-Id, blaCTX-M-15, blaNDM-5, blaSHV-67, blaTEM-1B, dfrA1, dfrA12, erm(B), fosA, mph(A), qnrS1, rmtB, sul1, sul2, tet(A)	IncFIA(HI1), IncFIB(pQil), IncFII, IncR
38A23CPO022	SAMN46343295	PRJNA855907	Escherichia	Escherichia coli	2851	2023	stool/rectal swab	38A	West	N	illumina	4868520	221045	148	blaNDM-5	1	no	no	ctg38A23022_42	1_1_1_1_1_1_1	yes	no	blaOXA-181	1	no	no	ctg38A23022_37	NA	12502, 10371	NA	NA	AA038, AA170	AH615, -	aadA2, aph(3'')-Ib, aph(6)-Id, blaCMY-42, blaCTX-M-15, blaNDM-5, blaOXA-181, blaTEM-1B, dfrA12, erm(B), mph(A), qnrS1, rmtB, sul1, sul2, tet(A)	ColKP3, IncFIA, IncFII, IncI(Gamma), IncX3
38A23CPO025	SAMN46343296	PRJNA855907	Escherichia	Escherichia coli	2851	2023	urine	38A	West	N	illumina	4868247	221045	145	blaNDM-5	1	no	no	ctg38A23025_42	1_1_1_1_1_1_1	yes	no	blaOXA-181	1	no	no	ctg38A23025_37	NA	12502, 10487	NA	NA	AA038, AA170	AH615, -	aadA2, aph(3'')-Ib, aph(6)-Id, blaCMY-42, blaCTX-M-15, blaNDM-5, blaOXA-181, blaTEM-1B, dfrA12, mph(A), qnrS1, rmtB, sul1, sul2, tet(A)	ColKP3, IncFIA, IncFII, IncI(Gamma), IncX3
38A23CPO027	SAMN46343297	PRJNA855907	Escherichia	Escherichia coli	2851	2023	urine	38A	West	N	illumina	5171145	161203	170	blaNDM-5	1	no	no	ctg38A23027_51	1_1_1_1_1_1	yes	no	blaOXA-181	1	no	no	ctg38A23027_53	NA	9558, 8568	NA	NA	AA378, AA038	AI387, AH615	aadA2, blaCMY-42, blaCTX-M-15, blaNDM-5, blaOXA-181, blaTEM-1B, dfrA12, mph(A), qnrS1, rmtB, sul1, tet(A)	ColKP3, IncFIA, IncFII, IncI(Gamma), IncX3, IncY
38A23CPO028	SAMN46343298	PRJNA855907	Escherichia	Escherichia coli	648	2023	stool/rectal swab	38A	West	N	illumina	5223117	158241	169	blaNDM-5	1	no	no	ctg38A23028_56	1_1_1_1_1_1	no	no	NA	0	NA	NA	NA	NA	9108	NA	NA	AA322	AI211	aadA5, blaNDM-5, blaTEM-1B, dfrA17, mph(A), sul1, tet(B)	Col8282, IncFIB(pB171)
38B23CPO001	SAMN46343299	PRJNA855907	Enterobacter	Enterobacter hormaechei subsp. steigerwaltii	90	2023	wound	38B	West	N	illumina	5260816	358507	108	blaNDM-1	1	no	no	ctg38B23001_22	1_1_2	no	no	NA	0	NA	NA	NA	blaKPC-3	26648, 24161	NA	NA	AA002, AA002	AH537, AH537	aac(3)-IId, aac(6')-Ib, aac(6')-Ib-cr, aadA1, blaACT-15, blaDHA-7, blaKPC-3, blaNDM-1, blaOXA-9, dfrA14, qnrS1, sul1	IncM2
38B23CPO002	SAMN46343300	PRJNA855907	Klebsiella	Klebsiella quasipneumoniae subsp. similipneumoniae	2000	2023	blood	38B	West	N	illumina	5215395	129138	94	blaNDM-1	1	no	no	ctg38B23002_59	1_1_2	no	no	NA	0	NA	NA	NA	NA	18069	NA	NA	AA002	AH537	armA, blaDHA-7, blaNDM-1, blaOKP-B-8, mph(E), msr(E), sul1	IncM2
38B23CPO003	SAMN46343301	PRJNA855907	Klebsiella	Klebsiella oxytoca	36	2023	urine	38B	West	Y	hybracter	6456782	5930349	7	blaNDM-1	1	yes	no	p38B23003_C	1_1_2	no	no	NA	0	NA	NA	NA	NA	76185	AA253	AQ811	AA002	AH537	ARR-3, aac(3)-IId, aac(6')-Ib-cr, aac(6')-Ib-cr, blaCTX-M-14, blaDHA-7, blaNDM-1, blaOXY-2-7, blaTEM-1B, dfrA27, mph(A), qnrB6, sul1, sul1, sul1, tet(D)	IncFIB(K)(pCAV1099-114), IncM2
38B23CPO004	SAMN46343302	PRJNA855907	Escherichia	Escherichia coli	10	2023	stool/rectal swab	38B	West	N	illumina	4993952	127705	360	blaNDM-5	1	no	no	ctg38B23004_61	1_1_1_1_1_1	yes	no	blaOXA-1207	1	no	no	ctg38B23004_57	NA	12502, 9730	NA	NA	AC313, AA170	-, AH820	aadA1, aadA2, blaCMY-42, blaNDM-5, blaOXA-484, blaTEM-1B, dfrA1, dfrA12, erm(B), mph(A), qnrS1, rmtB, sul1, tet(B)	Col(BS512), ColKP3, IncFIA, IncFII, IncI(Gamma), IncX1
38B23CPO005	SAMN46343303	PRJNA855907	Enterobacter	Enterobacter hormaechei subsp. steigerwaltii	116	2023	urine	38B	West	N	illumina	4934516	495999	52	blaNDM-5	1	no	no	ctg38B23005_23	1_1	no	no	NA	0	NA	NA	NA	NA	3163	NA	NA	AA038	AH615	aph(3'')-Ib, aph(6)-Id, blaACT-7, blaNDM-5, dfrA14, qnrS1, sul2	IncX3
38B23CPO007	SAMN46343304	PRJNA855907	Klebsiella	Klebsiella pneumoniae	37	2023	urine	38B	West	Y	hybracter	5413113	5205496	5	blaNDM-1	1	yes	no	p38B23007_A	1_1_2	no	no	NA	0	NA	NA	NA	NA	198709	AA517	AR791	AA277	AI089	aph(3'')-Ib, aph(6)-Id, blaDHA-7, blaNDM-1, blaSHV-89, blaTEM-1B, dfrA14, fosA6, qnrB1, sul1, sul2, tet(A)	IncFIB(K)
38D23CPO001	SAMN46343305	PRJNA855907	Enterobacter	Enterobacter hormaechei subsp. steigerwaltii	93	2023	urine	38D	West	N	illumina	5287602	271893	139	blaNDM-1	1	no	no	ctg38D23001_55	1	no	no	NA	0	NA	NA	NA	blaKPC-3	15488, 2022	NA	NA	AA002, AA002	AH537, AH537	aac(3)-IId, aac(6')-IIc, aadA2, ant(2'')-Ia, blaACT-7, blaKPC-3, blaNDM-1, blaSHV-12, blaTEM-1B, dfrA12, dfrA14, ere(A), mcr-9, mph(A), qnrB4, qnrS1, sul1, tet(D)	IncHI2, IncHI2A, IncM2, IncN, IncR
38D23CPO002	SAMN46343306	PRJNA855907	Escherichia	Escherichia coli	405	2023	stool/rectal swab	38D	West	N	illumina	5265912	98642	244	blaNDM-5	1	no	no	ctg38D23002_76	1_1_1_1_1_1	no	no	NA	0	NA	NA	NA	NA	9674	NA	NA	AA170	-	aadA2, blaCMY-42, blaNDM-5, dfrA12, mph(A), sul1, tet(A)	IncFIA, IncFII, p0111
38D23CPO003	SAMN46343307	PRJNA855907	Escherichia	Escherichia coli	648	2023	stool/rectal swab	38D	West	N	illumina	5246958	100529	149	blaNDM-5	1	no	no	ctg38D23003_102	1_1	no	no	NA	0	NA	NA	NA	NA	2934	NA	NA	AA322	AI211	aadA5, blaNDM-5, blaTEM-214, dfrA17, mph(A), sul1, tet(B)	Col(BS512), IncFIB(pB171), IncX4, IncY
38D23CPO004	SAMN46343308	PRJNA855907	Escherichia	Escherichia coli	648	2023	urine	38D	West	N	illumina	5058158	195575	303	blaNDM-5	1	no	no	ctg38D23004_50	1_1_1_1_1_1	no	no	NA	0	NA	NA	NA	NA	9254	NA	NA	AA172	AH832	aac(3)-IIa, aac(6')-Ib-cr, aac(6')-Ib-cr, aadA2, blaCTX-M-15, blaNDM-5, blaOXA-1, blaTEM-1B, catB3, dfrA12, mph(A), sul1, tet(A)	IncFIA, IncFII(pRSB107)
38E23CPO001B	SAMN46343309	PRJNA855907	Escherichia	Escherichia coli	410	2023	stool/rectal swab	38E	West	N	illumina	5015849	179043	211	blaNDM-5	1	no	no	ctg38E23001B_63	1_1	no	no	NA	0	NA	NA	NA	NA	3458	NA	NA	AA338	AI283	aadA2, aadA5, blaCTX-M-15, blaNDM-5, blaTEM-1B, dfrA12, dfrA17, erm(B), mph(A), rmtB, sul1	Col(BS512), IncFIA, IncFIB(AP001918), IncFII, IncX4
38E23CPO002	SAMN46343310	PRJNA855907	Escherichia	Escherichia coli	167	2023	stool/rectal swab	38E	West	N	illumina	4727753	134684	179	blaNDM-5	1	no	no	ctg38E23002_54	1_1_1_1_1_1_1	no	no	NA	0	NA	NA	NA	NA	12018	NA	NA	AA322	AI211	aadA2, blaNDM-5, blaTEM-1B, dfrA12, mph(A), sul1, tet(B)	IncFIB(pB171), IncFII
38G23CPO003	SAMN46343311	PRJNA855907	Escherichia	Escherichia coli	167	2023	urine	38G	West	Y	hybracter	5063149	4882588	5	blaNDM-5	1	yes	no	p38G23003_A	1_1_1_1_1_1_1_1_1	no	no	NA	0	NA	NA	NA	NA	107086	AA307	AR043	AA170	AH820	aadA2, blaCMY-42, blaNDM-5, blaTEM-1B, dfrA12, erm(B), mph(A), rmtB, sul1	IncFIA, IncI(Gamma)
38G23CPO004	SAMN46343312	PRJNA855907	Escherichia	Escherichia coli	410	2023	stool/rectal swab	38G	West	N	illumina	4951381	147628	196	blaNDM-5	1	no	no	ctg38G23004_47	1_1_1_1_1_1_1	yes	no	blaOXA-1207	1	no	no	ctg38G23004_43	NA	12502, 10487	NA	NA	AC313, AA735	-, -	aadA2, blaNDM-5, blaOXA-484, blaTEM-30, dfrA12, erm(B), mph(A), qnrS1, rmtB, sul1, sul2, tet(A)	ColKP3, IncFIA, IncFIB(AP001918)
38G23CPO005	SAMN46343313	PRJNA855907	Escherichia	Escherichia coli	167	2023	stool/rectal swab	38G	West	N	illumina	4803202	110099	183	blaNDM-5	1	no	no	ctg38G23005_61	1_1_1_1_1_1	no	no	NA	0	NA	NA	NA	NA	9674	NA	NA	AA170	-	aadA2, blaNDM-5, dfrA12, mph(A), sul1, tet(A)	IncFIA, IncFII
38G23CPO006	SAMN46343314	PRJNA855907	Escherichia	Escherichia coli	405	2023	stool/rectal swab	38G	West	N	illumina	5274341	102238	288	blaNDM-5	1	no	no	ctg38G23006_73	1_1_1_1_1_1	no	no	NA	0	NA	NA	NA	NA	9495	NA	NA	AE581	AO395	aadA2, blaNDM-5, dfrA12, mph(A), sul1, tet(A)	IncFIA, IncFII
38G23CPO007	SAMN46343315	PRJNA855907	Escherichia	Escherichia coli	648	2023	stool/rectal swab	38G	West	N	illumina	5184506	216281	254	blaNDM-5	1	no	no	ctg38G23007_55	1_1_1_1_1	no	no	NA	0	NA	NA	NA	NA	5480	NA	NA	AA322	AI211	aadA2, aadA5, blaNDM-5, blaTEM-1B, dfrA12, dfrA17, mph(A), sul1, tet(B)	IncFIB(pB171)
38G23CPO008	SAMN46343316	PRJNA855907	Escherichia	Escherichia coli	361	2023	stool/rectal swab	38G	West	N	illumina	5042242	125625	199	blaNDM-5	1	no	no	ctg38G23008_65	1_1_1_1_1_1	no	no	NA	0	NA	NA	NA	NA	9674	NA	NA	AC026	-	aadA2, blaCMY-145, blaNDM-5, dfrA12, mph(A), sul1, tet(A)	IncFIA, IncFII, IncI(Gamma), IncY
38G23CPO009	SAMN46343317	PRJNA855907	Escherichia	Escherichia coli	405	2023	stool/rectal swab	38G	West	N	illumina	5345903	98640	238	blaNDM-5	1	no	no	ctg38G23009_78	1_1_1_1_1_1	no	no	NA	0	NA	NA	NA	NA	9240	NA	NA	AA173	-	aac(6')-Ib-cr, aac(6')-Ib-cr, aadA2, blaCTX-M-15, blaNDM-5, blaOXA-1, catB3, dfrA12, mph(A), sul1, tet(A)	Col(BS512), IncFIA, IncFIB(AP001918), p0111
38H23CPO001A	SAMN46343318	PRJNA855907	Klebsiella	Klebsiella pneumoniae	437	2023	stool/rectal swab	38H	West	N	illumina	5440748	255797	96	blaNDM-5	1	no	no	ctg38H23001A_38	1_1_1_1_1	no	no	NA	0	NA	NA	NA	NA	6519	NA	NA	AA338	AI283	blaCTX-M-15, blaNDM-5, blaSHV-182, blaTEM-1B, dfrA30, fosA6, mph(A), rmtB, sul1	IncFIB(pQil), IncFII
38H23CPO001C	SAMN46343319	PRJNA855907	Escherichia	Escherichia coli	167	2023	stool/rectal swab	38H	West	N	illumina	5110843	136717	203	blaNDM-5	1	no	no	ctg38H23001C_58	1_1_1_1_1_1_1	no	no	NA	0	NA	NA	NA	NA	10529	NA	NA	AA338	-	aadA2, aph(3')-Ia, blaNDM-5, blaTEM-1B, dfrA12, erm(B), mph(A), qnrS1, rmtB, sul1, tet(A)	IncFIA, IncFIB(pB171), IncFII, IncI1-I(Alpha)
38I23CPO001B	SAMN46343320	PRJNA855907	Escherichia	Escherichia coli	13411	2023	stool/rectal swab	38I	West	N	illumina	5421989	95596	193	blaNDM-5	1	no	no	ctg38I23001B_58	1_1_1_1_1_1_1_1_1	no	no	NA	0	NA	NA	NA	NA	24868	NA	NA	AA170	-	aadA2, blaCMY-42, blaNDM-5, dfrA12, mph(A), sul1	IncFIA, IncI(Gamma), p0111
38I23CPO002	SAMN46343321	PRJNA855907	Escherichia	Escherichia coli	540	2023	stool/rectal swab	38I	West	Y	hybracter	4935337	4762561	4	blaNDM-5	1	no	no	p38I23002_B	1_1_1_1_1_1_1_1_1	yes	no	blaOXA-484	1	yes	no	p38I23002_A	NA	145162	AA278	AQ929	AA172	AH832	aadA2, blaCTX-M-15, blaNDM-5, blaOXA-484, dfrA12, erm(B), mph(A), qnrS1, sul1, tet(B)	ColKP3, IncFIA, IncFIB(pB171), IncFII(pRSB107)
38I23CPO003	SAMN46343322	PRJNA855907	Escherichia	Escherichia coli	196	2023	stool/rectal swab	38I	West	N	illumina	4822799	263166	156	blaNDM-5	1	no	no	ctg38I23003_41	1_1	no	no	NA	0	NA	NA	NA	NA	3445	NA	NA	AA860	AJ272	ARR-2, aadA2, ant(3'')-Ia, blaCTX-M-15, blaNDM-5, blaOXA-10, cmlA1, dfrA12, mph(A), mph(E), msr(E), qnrA1, qnrS1, sul1, tet(A)	IncC, IncFIA, IncFII
38I23CPO004	SAMN46343323	PRJNA855907	Escherichia	Escherichia coli	6397	2023	stool/rectal swab	38I	West	Y	unicycler	5274532	4597550	17	blaNDM-5	1	yes	no	p38I23004_D	1_1_1_2_1	no	no	NA	0	NA	NA	NA	NA	37756	AA377	AR327	AB713	AK598	ARR-3, aac(6')-Ib-cr, aac(6')-Ib-cr, aadA2, aph(3'')-Ib, aph(3')-IIa, aph(6)-Id, armA, blaCTX-M-199, blaNDM-5, blaOXA-1, catB3, dfrA12, floR, fosA3, mcr-1.1, mph(E), msr(E), sul1, sul1, sul2, tet(A)	Col(BS512), IncC, IncX1, p0111
38I23CPO005	SAMN46343324	PRJNA855907	Escherichia	Escherichia coli	167	2023	stool/rectal swab	38I	West	N	illumina	4859918	189438	162	blaNDM-5	1	no	no	ctg38I23005_56	1_1_1_1_1_1	no	no	NA	0	NA	NA	NA	NA	9674	NA	NA	AA170	AH818	aadA2, aph(3'')-Ib, aph(6)-Id, blaCMY-42, blaNDM-5, dfrA12, mph(A), sul1, sul2, tet(A)	IncFIA, IncI(Gamma)
38K23CPO004	SAMN46343325	PRJNA855907	Escherichia	Escherichia coli	648	2023	stool/rectal swab	38K	West	N	illumina	5052025	135429	299	blaNDM-5	1	no	no	ctg38K23004_58	1_1_1_1_1_1	no	no	NA	0	NA	NA	NA	NA	9246	NA	NA	AA172	AH832	aac(6')-Ib-cr, aac(6')-Ib-cr, aadA2, blaCTX-M-15, blaNDM-5, blaOXA-1, blaTEM-1B, catB3, dfrA12, mph(A), sul1, tet(A)	Col(BS512), IncFIA, IncFII(pRSB107)
38K23CPO007	SAMN46343326	PRJNA855907	Escherichia	Escherichia coli	405	2023	stool/rectal swab	38K	West	N	illumina	5421338	93208	289	blaNDM-5	1	no	no	ctg38K23007_83	1_1_1_1_1_1	no	no	NA	0	NA	NA	NA	NA	9577	NA	NA	AA324	AI219	aadA2, blaCTX-M-15, blaNDM-5, blaTEM-1B, dfrA12, mph(A), rmtB, sul1, tet(B)	Col(BS512), IncFIA, IncFIB(AP001918), IncN
38K23CPO010	SAMN46343327	PRJNA855907	Escherichia	Escherichia coli	405	2023	stool/rectal swab	38K	West	Y	hybracter	5394236	5110651	8	blaNDM-5	1	yes	no	p38K23010_A	1_1_1_1_1_1_1	no	no	NA	0	NA	NA	NA	NA	111858	AA124	AQ384	AA324	AI218	aac(6')-Ib-cr, aac(6')-Ib-cr, aadA2, blaCMY-145, blaNDM-5, blaOXA-1, catB3, dfrA12, sul1	Col(BS512), IncFIA, IncFIB(AP001918), IncI(Gamma), p0111
38K23CPO011A	SAMN46343328	PRJNA855907	Klebsiella	Klebsiella pneumoniae	437	2023	stool/rectal swab	38K	West	Y	hybracter	5668527	5364469	8	blaNDM-5	1	yes	no	p38K23011A_B	1_1_1_1_1_1_1_1_1	yes	yes	blaOXA-181, blaOXA-181	2	yes	no	p38K23011A_A	NA	115435, 91554	AA062, AA100	AQ159, AQ290	AB187, AA338	AJ833, AI283	ARR-3, ARR-3, aac(6')-Ib, aac(6')-Ib-Hangzhou, aac(6')-Ib-cr, aac(6')-Ib-cr, aadA1, aadA2, blaCTX-M-15, blaCTX-M-15, blaNDM-5, blaOXA-181, blaOXA-181, blaOXA-9, blaSHV-182, blaTEM-1A, dfrA12, dfrA14, erm(B), fosA6, mph(A), qnrS1, rmtF, sul1, sul1	Col(BS512), ColKP3, ColKP3, IncFIA(HI1), IncFII, repB(R1701)
38K23CPO011B	SAMN46343329	PRJNA855907	Escherichia	Escherichia coli	167	2023	stool/rectal swab	38K	West	N	illumina	4996860	136992	243	blaNDM-5	1	no	no	ctg38K23011B_59	1_1_1_1_1_1	yes	no	blaOXA-1205	1	no	no	ctg38K23011B_53	NA	12502, 9614	NA	NA	AC313, AE581	-, -	aadA2, blaCMY-42, blaCTX-M-15, blaNDM-5, blaOXA-232, blaTEM-1B, dfrA12, erm(B), mph(A), qnrS1, rmtB, sul1	ColKP3, IncFIA, IncI(Gamma), IncX4
38K23CPO014	SAMN46343330	PRJNA855907	Klebsiella	Klebsiella pneumoniae	395	2023	stool/rectal swab	38K	West	N	illumina	5511743	263034	137	blaNDM-1	1	no	no	ctg38K23014_63	1	yes	no	blaOXA-232	1	yes	no	p38K23014_A	NA	6141, 1852	AA001	AQ023	AC129, -	AL194, -	aadA2, blaNDM-1, blaOXA-232, blaSHV-182, blaTEM-1B, dfrA12, dfrA14, fosA, qnrS1, rmtB, sul1	ColKP3, IncFIA, IncN
38K23CPO016	SAMN46343331	PRJNA855907	Escherichia	Escherichia coli	13411	2023	stool/rectal swab	38K	West	N	illumina	5317911	100630	323	blaNDM-5	1	no	no	ctg38K23016_75	1_1_1_1_1_1	no	no	NA	0	NA	NA	NA	NA	9656	NA	NA	AA170	-	aadA2, blaCMY-42, blaNDM-5, dfrA12, mph(A), sul1, tet(A)	IncFIA, IncI(Gamma), p0111
38K23CPO020	SAMN46343332	PRJNA855907	Raoultella	Raoultella ornithinolytica	NA	2023	stool/rectal swab	38K	West	N	illumina	6179054	162236	118	blaNDM-1	1	no	no	ctg38K23020_80	1_1_2	no	no	NA	0	NA	NA	NA	blaKPC-3	5410, 4124	NA	NA	AA002, AA002	AH537, AH537	ARR-3, aac(6')-Ib-cr, aac(6')-Ib-cr, aadA2, blaDHA-7, blaKPC-3, blaNDM-1, blaOXA-1, catB3, dfrA12, fosA, mcr-9, mph(A), qnrS1, sul1	IncFIB(K), IncHI1A(NDM-CIT), IncHI1B(pNDM-CIT), IncM2, IncR
38K23CPO022	SAMN46343333	PRJNA855907	Proteus	Proteus mirabilis	146	2023	urine	38K	West	Y	hybracter	4288906	4055688	2	blaNDM-1	1	yes	no	p38K23022_A	1_1_1_1_2_1_1_1_2_2_1	yes	yes	blaOXA-48	1	yes	no	p38K23022_A	NA	233218	AA173	AQ578	AA860	AJ272	ant(2'')-Ia, aph(3')-VIa, aph(3')-VIa, blaNDM-1, blaOXA-48, cat, mph(A), qnrA1, sul1, sul1, sul1, sul1, sul1, tet(J)	IncC
38K23CPO024	SAMN46343334	PRJNA855907	Citrobacter	Citrobacter freundii	22	2023	stool/rectal swab	38K	West	N	illumina	5116668	270895	103	blaNDM-1	1	no	no	ctg38K23024_59	1	no	no	NA	0	NA	NA	NA	NA	2022	NA	NA	-	-	aac(3)-IId, aadA1, aadA2, armA, blaCMY-48, blaDHA-7, blaNDM-1, blaTEM-1B, dfrA1, dfrA12, mph(A), mph(E), msr(E), qnrB4, sul1, sul2, tet(D)	IncM2
38K23CPO026	SAMN46343335	PRJNA855907	Escherichia	Escherichia coli	167	2023	stool/rectal swab	38K	West	N	illumina	5021032	130646	188	blaNDM-5	1	no	no	ctg38K23026_63	1_1_1_1_1_1	no	no	NA	0	NA	NA	NA	NA	10036	NA	NA	AA324	AI219	aac(3)-IIa, aac(6')-Ib-cr, aac(6')-Ib-cr, aadA5, blaCMY-145, blaCTX-M-15, blaNDM-5, blaOXA-1, catB3, dfrA17, sul1, tet(B)	IncFIA, IncFIB(AP001918), IncI(Gamma)
38K23CPO027	SAMN46343336	PRJNA855907	Escherichia	Escherichia coli	167	2023	stool/rectal swab	38K	West	N	illumina	5094168	137932	187	blaNDM-5	1	no	no	ctg38K23027_55	1_1_1_1_1_1_1	yes	no	blaOXA-181	1	no	no	ctg38K23027_51	NA	12502, 10487	NA	NA	AA038, -	-, -	aadA2, blaCMY-145, blaNDM-5, blaOXA-181, blaTEM-1B, dfrA12, mph(A), qnrS1, rmtB, sul1	ColKP3, IncFIA, IncFII, IncI(Gamma)
38K23CPO028	SAMN46343337	PRJNA855907	Escherichia	Escherichia coli	127	2023	stool/rectal swab	38K	West	N	illumina	5209995	238524	142	blaNDM-1	1	no	no	ctg38K23028_35	1_1_2	no	no	NA	0	NA	NA	NA	NA	24161	NA	NA	AA002	AH537	aac(3)-IId, blaDHA-7, blaNDM-1, blaTEM-1B, catA1, sul1	IncFIB(AP001918), IncM2
38K23CPO030	SAMN46343338	PRJNA855907	Escherichia	Escherichia coli	1702	2023	stool/rectal swab	38K	West	N	illumina	5108649	106674	468	blaNDM-5	1	no	no	ctg38K23030_69	1_1_1_1_1_1	no	no	NA	0	NA	NA	NA	NA	9674	NA	NA	-	-	aadA2, blaCMY-42, blaNDM-5, dfrA12, erm(B), mph(A), sul1, tet(A)	IncFIA, IncI(Gamma)
38L23CPO001	SAMN46343339	PRJNA855907	Escherichia	Escherichia coli	2659	2023	stool/rectal swab	38L	West	N	illumina	5232229	123303	208	blaNDM-5	1	no	no	ctg38L23001_66	1_1_1_1_1_1	no	no	NA	0	NA	NA	NA	NA	9828	NA	NA	AA170	AH818	aadA5, blaCMY-42, blaNDM-5, blaTEM-1B, dfrA17, rmtB, sul1	IncFIA, IncFII, IncI(Gamma)
38M23CPO001	SAMN46343340	PRJNA855907	Escherichia	Escherichia coli	90	2023	stool/rectal swab	38M	West	N	illumina	4974987	301231	121	blaNDM-5	1	no	no	ctg38M23001_36	1_1_1_1_1_1	no	no	NA	0	NA	NA	NA	NA	9674	NA	NA	AA323	AI215	aadA2, blaCMY-42, blaNDM-5, dfrA12, mph(A), sul1, tet(A)	IncFIA, IncFII, IncI(Gamma)
38M23CPO004A	SAMN46343341	PRJNA855907	Citrobacter	Citrobacter rodentium	215	2023	stool/rectal swab	38M	West	Y	unicycler	6407876	5896736	10	blaNDM-1	1	yes	no	p38M23004A_B	1_1_2	no	no	NA	0	NA	NA	NA	NA	104186	AA357	AR273	AA435	AI504	aac(6')-Ib-cr, aac(6')-Ib-cr, aph(3')-Ia, blaDHA-7, blaNDM-1, blaOXA-1, blaOXY-6-4, catB3, dfrA14, sul1	IncFIB(K)
38M23CPO004B	SAMN46343342	PRJNA855907	Citrobacter	Citrobacter telavivensis	novel	2023	stool/rectal swab	38M	West	N	illumina	5661848	223848	117	blaNDM-1	1	no	no	ctg38M23004B_75	1	no	no	NA	0	NA	NA	NA	NA	2021	NA	NA	AA002	AH537	aac(3)-IId, aac(6')-Ib-cr, aac(6')-Ib-cr, aph(3'')-Ib, aph(6)-Id, armA, blaCTX-M-15, blaDHA-7, blaNDM-1, blaOXA-1, blaTEM-1B, catB3, dfrA14, mph(E), msr(E), qnrB1, qnrB4, sul1, sul2	IncM2, IncR
38M23CPO005	SAMN46343343	PRJNA855907	Escherichia	Escherichia coli	2851	2023	stool/rectal swab	38M	West	Y	hybracter	5465113	4795523	12	blaNDM-5	1	yes	no	p38M23005_B	1_1_1_1_1_1_1_1_1	yes	yes	blaOXA-181	1	yes	no	p38M23005_D	NA	149573, 51479	AA278, AA010	AQ935, AQ051	AA172, AA038	AH832, AH615	ARR-3, aac(6')-Ib-cr, aac(6')-Ib-cr, aadA2, ant(3'')-Ia, aph(3'')-Ib, aph(6)-Id, blaCMY-42, blaCTX-M-15, blaNDM-5, blaOXA-1, blaOXA-181, blaTEM-1B, catB3, cmlA1, dfrA12, dfrA14, ere(A), erm(B), mph(A), qnrS1, rmtB, sul1, sul1, sul2, tet(A)	ColKP3, IncFIA, IncFIB(AP001918), IncFIB(pNDM-Mar), IncFII, IncHI1B(pNDM-MAR), IncI(Gamma), IncX3
38M23CPO006	SAMN46343344	PRJNA855907	Citrobacter	Citrobacter freundii	8	2023	sputum/endotracheal secretions/bronchoalveolar lavage	38M	West	N	illumina	5082821	154065	86	blaNDM-1	1	no	no	ctg38M23006_59	1_1_2	no	no	NA	0	NA	NA	NA	NA	4122	NA	NA	AA002	AH537	aac(3)-IId, aac(6')-If, aadA1, blaCMY-79, blaDHA-7, blaNDM-1, blaTEM-1B, dfrA1, mph(E), msr(E), sul1, sul2, tet(B)	IncM2
38M23CPO007	SAMN46343345	PRJNA855907	Escherichia	Escherichia coli	648	2023	stool/rectal swab	38M	West	N	illumina	5347717	135407	471	blaNDM-5	1	no	no	ctg38M23007_61	1_1_1_1_1_1	no	no	NA	0	NA	NA	NA	NA	9060	NA	NA	AA172	-	aac(6')-Ib-cr, aac(6')-Ib-cr, aadA2, blaCMY-42, blaNDM-5, blaOXA-1, catB3, dfrA12, erm(B), mph(A), sul1	Col(BS512), IncB/O/K/Z, IncFIA, IncFII(pRSB107), IncI(Gamma)
38M23CPO009	SAMN46343346	PRJNA855907	Escherichia	Escherichia coli	617	2023	stool/rectal swab	38M	West	N	illumina	4874760	104792	137	blaNDM-5	1	no	no	ctg38M23009_63	1_1_1_1_1_1_1	no	no	NA	0	NA	NA	NA	NA	14300	NA	NA	AC288	-	aph(3'')-Ib, aph(6)-Id, blaDHA-1, blaNDM-5, blaTEM-1B, erm(B), mph(A), qnrB4, rmtB, sul1, sul2, tet(A)	Col(BS512), Col156, IncFIA
38M23CPO010	SAMN46343347	PRJNA855907	Escherichia	Escherichia coli	940	2023	stool/rectal swab	38M	West	N	illumina	4935098	126970	224	blaNDM-7	1	no	no	ctg38M23010_68	1_1_1_1_1	no	no	NA	0	NA	NA	NA	NA	5845	NA	NA	AA172	-	aadA1, blaCTX-M-15, blaNDM-7, blaTEM-1B, dfrA1, mph(A), tet(B)	IncFIA, IncFIB(AP001918), IncX1, IncX4
38M23CPO011B	SAMN46343348	PRJNA855907	Escherichia	Escherichia coli	11681	2023	stool/rectal swab	38M	West	N	illumina	4929791	124186	194	blaNDM-5	1	no	no	ctg38M23011B_60	1_1_1_1_1_1	no	no	NA	0	NA	NA	NA	NA	8667	NA	NA	AC026	-	aadA1, aadA2, blaCMY-145, blaNDM-5, blaOXA-1, catA1, dfrA1, dfrA12, mph(A), sul1, tet(A), tet(B)	IncFIA, IncFII, IncI1-I(Alpha), IncX1
38M23CPO012	SAMN46343349	PRJNA855907	Escherichia	Escherichia coli	15659	2023	stool/rectal swab	38M	West	N	illumina	5012177	133513	163	blaNDM-5	1	no	no	ctg38M23012_61	1_1_1_1_1_1	no	no	NA	0	NA	NA	NA	NA	9674	NA	NA	AA170	AH818	aadA2, blaCMY-145, blaNDM-5, dfrA12, mph(A), sul1, tet(A)	IncFIA, IncFII, IncI(Gamma), IncY
38M23CPO015	SAMN46343350	PRJNA855907	Escherichia	Escherichia coli	410	2023	stool/rectal swab	38M	West	Y	hybracter	5080694	4852665	6	blaNDM-5	1	yes	no	p38M23015_A	1_1_1_1_1_1_1	yes	yes	blaOXA-181	1	yes	no	p38M23015_B	NA	137008, 81139	AA325, AA130	AR141, AQ420	AA173, AA336	AH837, AI272	aadA5, blaCTX-M-15, blaNDM-5, blaOXA-181, dfrA17, mph(A), qnrS1, sul1, tet(A)	Col(BS512), Col156, ColKP3, IncFIA, IncFIB(AP001918)
38M23CPO016	SAMN46343351	PRJNA855907	Escherichia	Escherichia coli	88	2023	stool/rectal swab	38M	West	N	illumina	4908862	230442	140	blaNDM-5	1	no	no	ctg38M23016_18	1_1_1_1_1_1_1_1_1	no	no	NA	0	NA	NA	NA	NA	81146	NA	NA	AA338	AI283	aadA2, blaNDM-5, dfrA12, sul1	IncFII, IncN
38M23CPO018	SAMN46343352	PRJNA855907	Escherichia	Escherichia coli	648	2023	stool/rectal swab	38M	West	N	illumina	5316068	239938	306	blaNDM-5	1	no	no	ctg38M23018_49	1_1_1_1_1_1	no	no	NA	0	NA	NA	NA	NA	9254	NA	NA	AA172	AH833	aac(6')-Ib-cr, aac(6')-Ib-cr, aadA2, blaCMY-42, blaNDM-5, blaOXA-1, catB3, dfrA12, erm(B), mph(A), sul1	Col(BS512), IncFIA, IncFII(pRSB107), IncI(Gamma)
38M23CPO019B	SAMN46343353	PRJNA855907	Escherichia	Escherichia coli	131	2023	stool/rectal swab	38M	West	N	illumina	5558524	147362	178	blaNDM-5	1	no	no	ctg38M23019B_80	1_1_1_1_1	no	no	NA	0	NA	NA	NA	NA	5596	NA	NA	-	-	aac(6')-Ib-cr, aac(6')-Ib-cr, aadA2, aadA5, blaCTX-M-15, blaNDM-5, blaOXA-1, catB3, dfrA12, dfrA17, mph(A), sul1, tet(A)	Col(MG828), Col156, IncFIA, IncFIB(AP001918), IncFII, IncI2
38M23CPO022	SAMN46343354	PRJNA855907	Escherichia	Escherichia coli	410	2023	stool/rectal swab	38M	West	N	illumina	4857601	147922	102	blaNDM-5	1	no	no	ctg38M23022_55	1_1_1_1_1_1	yes	no	blaOXA-484	1	no	no	ctg38M23022_57	NA	9238, 8568	NA	NA	AE581, AD690	AO395, -	aac(6')-Ib-cr, aac(6')-Ib-cr, aadA5, blaCMY-42, blaNDM-5, blaOXA-484, blaTEM-1B, dfrA17, mph(A), qnrS1, rmtB, sul1, tet(B)	ColKP3, IncFIA, IncFIB(AP001918), IncFII(pAMA1167-NDM-5), IncI(Gamma), IncX4, IncY
38M23CPO026A	SAMN46343355	PRJNA855907	Escherichia	Escherichia coli	46	2023	stool/rectal swab	38M	West	N	illumina	4805227	91912	178	blaNDM-5	1	no	no	ctg38M23026A_77	1_1_1_1_1_1	no	no	NA	0	NA	NA	NA	NA	9254	NA	NA	AA172	AH832	aac(6')-Ib-cr, aac(6')-Ib-cr, aadA2, blaCMY-145, blaCTX-M-15, blaNDM-5, blaOXA-1, catB3, dfrA12, erm(B), mph(A), sul1, tet(A)	Col(BS512), IncFIA, IncFII(pRSB107), IncI(Gamma), IncX4
38M23CPO026B	SAMN46343356	PRJNA855907	Klebsiella	Klebsiella pneumoniae	147	2023	stool/rectal swab	38M	West	N	illumina	5622000	163134	113	blaNDM-5	1	no	no	ctg38M23026B_58	1_1	yes	no	blaOXA-232	1	no	no	ctg38M23026B_74	NA	3440, 1304	NA	NA	AA338, AC129	AI283, AL194	ARR-2, aadA2, ant(3'')-Ia, armA, blaCTX-M-15, blaNDM-5, blaOXA-232, blaSHV-67, blaTEM-1B, cmlA1, dfrA12, ere(A), fosA, mph(A), mph(E), msr(E), qnrB1, rmtB, sul1	ColKP3, IncFII, IncR, repB(R1701)
38M23CPO027	SAMN46343357	PRJNA855907	Escherichia	Escherichia coli	405	2023	stool/rectal swab	38M	West	N	illumina	5312015	112690	307	blaNDM-5	1	no	no	ctg38M23027_63	1_1_1_1_1_1	no	no	NA	0	NA	NA	NA	NA	10019	NA	NA	AA170	-	aac(6')-Ib-cr, aac(6')-Ib-cr, aadA5, aph(3'')-Ib, aph(6)-Id, blaCTX-M-15, blaNDM-5, blaOXA-1, blaTEM-1B, catB3, dfrA17, mph(A), rmtB, sul1, sul2, tet(A)	IncFIA, IncFIB(AP001918), p0111
38M23CPO029	SAMN46343358	PRJNA855907	Escherichia	Escherichia coli	167	2023	urine	38M	West	N	illumina	5101197	141082	203	blaNDM-5	1	no	no	ctg38M23029_53	1_1_1_1_1_1_1	no	no	NA	0	NA	NA	NA	NA	10371	NA	NA	AA338	-	aadA2, blaCMY-145, blaNDM-5, blaTEM-1B, dfrA12, erm(B), mph(A), rmtB, sul1	IncFIA, IncFII, IncI(Gamma)
38M23CPO030A	SAMN46343359	PRJNA855907	Citrobacter	Citrobacter europaeus	1234	2023	stool/rectal swab	38M	West	Y	hybracter	5467662	5249321	4	blaNDM-1, blaNDM-4	2	yes	no	p38M23030A_C	1_1_1_1_1_1_1_1_1, 1_1_1_1_1	no	no	NA	0	NA	NA	NA	NA	93778, 34251	AA323, AA295	AR131, AQ977	AA174, AB158	AH840, AJ772	aadA2, blaCFE-1, blaNDM-1, blaNDM-4, dfrA12, dfrA14, mph(A), qnrB27, qnrS1, sul1	IncFIA, IncFII(pAMA1167-NDM-5), IncN
38M23CPO030B	SAMN46343360	PRJNA855907	Klebsiella	Klebsiella pneumoniae	395	2023	stool/rectal swab	38M	West	N	illumina	5631956	275757	120	blaNDM-1	1	no	no	ctg38M23030B_64	1	yes	no	blaOXA-232	1	yes	no	p38M23030B_A	NA	6141, 1852	AA001	AQ023	AC129, -	AL194, -	aadA2, blaNDM-1, blaOXA-232, blaSHV-182, blaTEM-1B, dfrA12, dfrA14, erm(B), fosA, mph(A), qnrS1, rmtB, sul1	ColKP3, IncFIA, IncN
38M23CPO032A	SAMN46343361	PRJNA855907	Enterobacter	Enterobacter hormaechei subsp. xiangfangensis	66	2023	stool/rectal swab	38M	West	N	illumina	4870600	624291	74	blaNDM-1	1	no	no	ctg38M23032A_18	1_1_2	no	no	NA	0	NA	NA	NA	NA	18069	NA	NA	AA002	AH537	aac(3)-IId, aph(3'')-Ib, aph(6)-Id, armA, blaACT-16, blaDHA-7, blaNDM-1, blaTEM-1B, mph(E), msr(E), sul1	IncM2
38M23CPO032B	SAMN46343362	PRJNA855907	Escherichia	Escherichia coli	1695	2023	stool/rectal swab	38M	West	N	illumina	4774850	189499	145	blaNDM-1	1	no	no	ctg38M23032B_37	1_1_2	no	no	NA	0	NA	NA	NA	NA	18069	NA	NA	AA002	AH537	aac(3)-IId, armA, blaDHA-7, blaNDM-1, blaTEM-1B, mph(E), msr(E), sul1	IncM2
38M23CPO034	SAMN46343363	PRJNA855907	Klebsiella	Klebsiella pneumoniae	395	2023	urine	38M	West	Y	unicycler	5712125	5560829	7	blaNDM-1, blaNDM-4	2	yes	no	p38M23034_B	1_1_1_1_1_1_1_1_1, 1_1_1_1	yes	yes	blaOXA-232	1	yes	no	p38M23034_C	NA	81499, 53466, 6141	AA323, AA300, AA001	AR131, AR008, AQ023	AA174, AA552, AC129	AH840, AI757, AL194	aadA2, blaNDM-1, blaNDM-4, blaOXA-232, blaSHV-182, blaTEM-1B, dfrA12, dfrA14, erm(B), fosA, mph(A), qnrS1, rmtB, sul1	ColKP3, IncFIA, IncFII(pAMA1167-NDM-5), IncN
38M23CPO035	SAMN46343364	PRJNA855907	Escherichia	Escherichia coli	405	2023	stool/rectal swab	38M	West	N	illumina	5387582	116701	328	blaNDM-5	1	no	no	ctg38M23035_72	1_1_1_1_1_1	no	no	NA	0	NA	NA	NA	NA	9558	NA	NA	AE581	-	aadA2, blaCMY-42, blaNDM-5, dfrA12, sul1	Col(BS512), IncFIA, IncI(Gamma), IncX3, p0111
38M23CPO037	SAMN46343365	PRJNA855907	Escherichia	Escherichia coli	940	2023	stool/rectal swab	38M	West	N	illumina	4928165	110358	280	blaNDM-5	1	no	no	ctg38M23037_89	1_1	no	no	NA	0	NA	NA	NA	NA	3167	NA	NA	AA038	AH615	aadA1, blaCMY-42, blaNDM-5, blaTEM-1B, dfrA1, erm(B), mph(A), tet(B)	IncFIA, IncI(Gamma), IncX3
38M23CPO038	SAMN46343366	PRJNA855907	Escherichia	Escherichia coli	648	2023	stool/rectal swab	38M	West	N	illumina	5372718	209308	425	blaNDM-5	1	no	no	ctg38M23038_54	1_1_1_1_1_1	no	no	NA	0	NA	NA	NA	NA	9060	NA	NA	AA172	-	aac(6')-Ib-cr, aac(6')-Ib-cr, aadA2, blaCMY-42, blaNDM-5, blaOXA-1, catB3, dfrA12, erm(B), mph(A), sul1	Col(BS512), IncB/O/K/Z, IncFIA, IncFII(pRSB107), IncI(Gamma)
38M23CPO040	SAMN46343367	PRJNA855907	Citrobacter	Citrobacter freundii	22	2023	stool/rectal swab	38M	West	N	illumina	5253621	179759	129	blaNDM-1	1	no	no	ctg38M23040_71	1	no	no	NA	0	NA	NA	NA	NA	2022	NA	NA	AA002	AH537	aac(3)-IId, aadA1, aadA2, armA, blaCMY-48, blaDHA-7, blaNDM-1, blaTEM-1B, dfrA1, dfrA12, mph(A), mph(E), msr(E), qnrB4, sul1, sul2, tet(D)	IncM2
38M23CPO041	SAMN46343368	PRJNA855907	Klebsiella	Klebsiella pneumoniae	14	2023	blood	38M	West	N	illumina	5677723	219288	162	blaNDM-5	1	no	no	ctg38M23041_49	1_1_1_1_1	no	no	NA	0	NA	NA	NA	NA	5685	NA	NA	AA338	AI283	ARR-2, aac(3)-IId, aadA1, aadA2, aph(3'')-Ib, aph(6)-Id, blaCTX-M-15, blaNDM-5, blaOXA-1, blaOXA-9, blaSHV-100, blaSHV-155, blaTEM-1A, catA1, catB3, cmlA1, dfrA12, ere(A), erm(B), fosA6, mph(A), rmtB, sul1, sul2	ColpVC, IncFIA(HI1), IncFIB(K), IncFII, IncR
38M23CPO042	SAMN46343369	PRJNA855907	Klebsiella	Klebsiella pneumoniae	395	2023	stool/rectal swab	38M	West	N	illumina	5635142	233655	145	blaNDM-1	1	no	no	ctg38M23042_69	2	yes	no	blaOXA-232	1	yes	no	p38M23042_A	NA	6141, 1238	AA001	AQ023	AC129, AE580	AL194, -	aadA2, blaNDM-2, blaOXA-232, blaSHV-182, blaTEM-1B, dfrA12, dfrA14, erm(B), fosA, mph(A), qnrS1, rmtB, sul1	ColKP3, IncFIA, IncN
38M23CPO044A	SAMN46343370	PRJNA855907	Citrobacter	Citrobacter freundii	586	2023	stool/rectal swab	38M	West	N	illumina	4954940	495300	43	blaNDM-1	1	no	no	ctg38M23044A_19	1_1_2	no	no	NA	0	NA	NA	NA	NA	16314	NA	NA	AA002	AH537	aac(3)-IId, armA, blaCMY-76, blaDHA-7, blaNDM-1, blaTEM-1B, mph(E), msr(E), sul1	IncM2
38M23CPO044B	SAMN46343371	PRJNA855907	Enterobacter	Enterobacter hormaechei subsp. steigerwaltii	204	2023	stool/rectal swab	38M	West	N	illumina	4989929	327272	57	blaNDM-1	1	no	no	ctg38M23044B_26	1_1_2	no	no	NA	0	NA	NA	NA	NA	14210	NA	NA	AA002	AH537	aac(3)-IId, armA, blaACT-7, blaDHA-7, blaNDM-1, blaTEM-1B, mph(E), msr(E), sul1	IncFIB(pECLA), IncFII(pECLA), IncM2
38M23CPO044C	SAMN46343372	PRJNA855907	Escherichia	Escherichia coli	69	2023	stool/rectal swab	38M	West	N	illumina	5286884	287134	222	blaNDM-1	1	no	no	ctg38M23044C_35	1_1_2	no	no	NA	0	NA	NA	NA	NA	18071	NA	NA	AA002	AH537	aac(3)-IId, armA, blaDHA-7, blaNDM-1, blaTEM-1B, mph(E), msr(E), sul1, tet(A)	IncFIA, IncFIB(AP001918), IncM2, IncX1
38M23CPO045	SAMN46343373	PRJNA855907	Escherichia	Escherichia coli	410	2023	stool/rectal swab	38M	West	N	illumina	4904354	205822	137	blaNDM-5	1	no	no	ctg38M23045_47	1_1_1_1_1_1	no	no	NA	0	NA	NA	NA	NA	9674	NA	NA	AA173	AH835	aadA2, blaCTX-M-15, blaNDM-5, dfrA12, mph(A), sul1, tet(A)	Col156, IncFIA, IncFIB(AP001918)
38M23CPO048	SAMN46343374	PRJNA855907	Escherichia	Escherichia coli	405	2023	stool/rectal swab	38M	West	N	illumina	5531603	93208	642	blaNDM-5	1	no	no	ctg38M23048_77	1_1_1_1_1_1	no	no	NA	0	NA	NA	NA	NA	9674	NA	NA	AA338	-	aadA2, ant(6)-Ia, aph(3')-III, blaCTX-M-15, blaNDM-5, blaTEM-1B, dfrA12, erm(B), mph(A), rmtB, sul1, tet(B)	Col(BS512), IncB/O/K/Z, IncFII, rep7a
38M23CPO049	SAMN46343375	PRJNA855907	Escherichia	Escherichia coli	167	2023	stool/rectal swab	38M	West	N	illumina	4807489	133344	160	blaNDM-5	1	no	no	ctg38M23049_53	1_1_1_1_1_1	no	no	NA	0	NA	NA	NA	NA	9730	NA	NA	AE581	-	aadA2, blaCMY-145, blaNDM-5, blaTEM-1B, dfrA12, erm(B), mph(A), rmtB, sul1	Col(BS512), IncFIA, IncI1-I(Alpha)
38M23CPO050	SAMN46343376	PRJNA855907	Escherichia	Escherichia coli	405	2023	stool/rectal swab	38M	West	N	illumina	5455774	103517	388	blaNDM-5	1	no	no	ctg38M23050_80	1_1_1_1_1_1	no	no	NA	0	NA	NA	NA	NA	9577	NA	NA	AA324	-	aadA2, blaCTX-M-15, blaNDM-5, blaTEM-1B, dfrA12, mph(A), rmtB, sul1, tet(B)	Col(BS512), IncFIA, IncFIB(AP001918)
38M23CPO051	SAMN46343377	PRJNA855907	Escherichia	Escherichia coli	8346	2023	stool/rectal swab	38M	West	N	illumina	5135194	130041	197	blaNDM-5	1	no	no	ctg38M23051_73	1_1_1	yes	no	blaOXA-244	1	no	no	ctg38M23051_81	NA	4327, 1778	NA	NA	-, -	-, -	aadA2, blaCMY-42, blaNDM-5, blaOXA-244, blaTEM-70, dfrA12, mph(A), qnrS13, rmtB, sul1, tet(A)	IncFIA, IncFII, IncI(Gamma)
38M23CPO052B	SAMN46343378	PRJNA855907	Klebsiella	Klebsiella pneumoniae	395	2023	stool/rectal swab	38M	West	N	illumina	5606263	328756	128	blaNDM-1	1	no	no	ctg38M23052B_58	1	yes	no	blaOXA-232	1	yes	no	p38M23052B_A	NA	6141, 1852	AA001	AQ023	AC129, -	AL194, -	aadA2, blaNDM-1, blaOXA-232, blaSHV-182, blaTEM-1B, dfrA12, dfrA14, erm(B), fosA, mph(A), qnrS1, rmtB, sul1	ColKP3, IncFIA, IncN
38M23CPO054	SAMN46343379	PRJNA855907	Citrobacter	Citrobacter farmeri	1200	2023	stool/rectal swab	38M	West	N	illumina	5178303	496822	64	blaNDM-1	1	no	no	ctg38M23054_23	1_1_2	no	no	NA	0	NA	NA	NA	NA	4124	NA	NA	AA002	AH537	ARR-3, aac(3)-IId, aac(6')-Ib-cr, aac(6')-Ib-cr, aadA16, blaDHA-7, blaNDM-1, blaTEM-1B, dfrA27, mph(A), qnrB19, sul1	Col(pHAD28), IncM2
38M23CPO058	SAMN46343380	PRJNA855907	Mixta	Mixta calida	NA	2023	stool/rectal swab	38M	West	Y	hybracter	4419020	4110173	6	blaNDM-4	1	yes	no	p38M23058_B	1_1_1_1_2_1_1_1_2_2_2	no	no	NA	0	NA	NA	NA	NA	121083	AA344	AR222	AA450	AI539	aac(3)-IId, aac(6')-Ib, aac(6')-Ib-cr, aadA1, blaCTX-M-14, blaLAP-2, blaNDM-4, blaOXA-9, qnrS1	repB(R1701)
38M23CPO059	SAMN46343381	PRJNA855907	Escherichia	Escherichia coli	167	2023	stool/rectal swab	38M	West	N	illumina	5013327	203406	183	blaNDM-5	1	no	no	ctg38M23059_53	1_1_1_1_1_1	no	no	NA	0	NA	NA	NA	NA	8900	NA	NA	AA173	-	aac(3)-VIa, aadA2, ant(3'')-Ia, aph(3')-Ia, blaNDM-5, dfrA12, mph(A), sul1, tet(A)	Col(BS512), IncFIA, IncFII, IncI1-I(Alpha)
38M23CPO063	SAMN46343382	PRJNA855907	Escherichia	Escherichia coli	405	2023	stool/rectal swab	38M	West	Y	hybracter	5470086	5239640	6	blaNDM-5	1	yes	no	p38M23063_A	1_1_1_1_1_1_1	no	no	NA	0	NA	NA	NA	NA	111332	AA124	AQ385	AA324	AI218	aadA5, blaCTX-M-15, blaNDM-5, dfrA17, rmtB, sul1, tet(B)	Col(BS512), IncFIA, IncFIB(AP001918)
38M23CPO064	SAMN46343383	PRJNA855907	Escherichia	Escherichia coli	405	2023	stool/rectal swab	38M	West	N	illumina	5332544	134809	255	blaNDM-5	1	no	no	ctg38M23064_64	1_1_1_1_1_1	no	no	NA	0	NA	NA	NA	NA	10036	NA	NA	AA324	AI219	aac(3)-IIa, aac(6')-Ib-cr, aac(6')-Ib-cr, aadA5, blaCTX-M-15, blaNDM-5, blaOXA-1, catB3, dfrA17, mph(A), qnrS1, sul1, tet(B)	Col(BS512), IncFIA, IncFIB(AP001918), IncY
38M23CPO065A	SAMN46343384	PRJNA855907	Escherichia	Escherichia coli	648	2023	stool/rectal swab	38M	West	N	illumina	5140214	133264	127	blaNDM-1	1	no	no	ctg38M23065A_78	1_1_2	no	no	NA	0	NA	NA	NA	NA	4124	NA	NA	AA002	AH537	aac(6')-Ib-cr, aac(6')-Ib-cr, aadA5, blaDHA-7, blaNDM-1, blaOXA-1, catB3, dfrA17, mph(E), msr(E), sul1, tet(B)	IncFIA, IncFIB(AP001918), IncFII(pRSB107), IncM2
38M23CPO065B	SAMN46343385	PRJNA855907	Klebsiella	Klebsiella michiganensis	85	2023	stool/rectal swab	38M	West	N	illumina	6445972	205079	189	blaNDM-1	1	no	no	ctg38M23065B_52	1_1_2	no	no	NA	0	NA	NA	NA	NA	9991	NA	NA	AA002	AH537	aac(3)-IId, blaDHA-7, blaNDM-1, blaOXY-1-7, blaTEM-1B, mph(E), msr(E), sul1	IncFIB(K), IncM2
38M23CPO068	SAMN46343386	PRJNA855907	Escherichia	Escherichia coli	617	2023	blood	38M	West	N	illumina	4957013	125514	209	blaNDM-5	1	no	no	ctg38M23068_55	1_1_1_1_1_1	no	no	NA	0	NA	NA	NA	NA	10268	NA	NA	AA324	AI219	aac(6')-Ib-cr, aac(6')-Ib-cr, aadA5, blaCTX-M-15, blaNDM-5, blaOXA-1, catA1, catB3, dfrA17, sul1, tet(B)	Col(BS512), IncFIA, IncFIB(AP001918)
38M23CPO070	SAMN46343387	PRJNA855907	Escherichia	Escherichia coli	15691	2023	stool/rectal swab	38M	West	N	illumina	4986248	125514	213	blaNDM-5	1	no	no	ctg38M23070_71	1_1_1_1_1	no	no	NA	0	NA	NA	NA	NA	5596	NA	NA	AA324	AI219	aac(6')-Ib-cr, aac(6')-Ib-cr, aadA2, aadA5, aph(3'')-Ib, aph(6)-Id, blaCTX-M-15, blaNDM-5, blaOXA-1, catA1, catB3, dfrA12, dfrA17, mph(A), sul1, sul2, tet(B)	Col(BS512), IncFIA, IncFIB(AP001918)
38M23CPO071	SAMN46343388	PRJNA855907	Escherichia	Escherichia coli	648	2023	stool/rectal swab	38M	West	N	illumina	5460653	136494	285	blaNDM-5	1	no	no	ctg38M23071_61	1_1_1_1_1_1_1	no	no	NA	0	NA	NA	NA	NA	10433	NA	NA	AA735	-	aadA2, blaCMY-42, blaNDM-5, dfrA12, erm(B), mph(A), sul1	Col(BS512), ColpVC, IncFIA, IncFII(pRSB107), IncI(Gamma)
38M23CPO074	SAMN46343389	PRJNA855907	Escherichia	Escherichia coli	405	2023	stool/rectal swab	38M	West	N	illumina	5318200	88638	151	blaNDM-5	1	no	no	ctg38M23074_71	1_1_1_1_1_1_1_1_1	no	no	NA	0	NA	NA	NA	NA	20163	NA	NA	AA322	AI211	aadA2, blaCMY-42, blaNDM-5, blaTEM-1B, dfrA12, mph(A), qepA4, sul1, tet(B)	IncFIB(pB171), IncI(Gamma), p0111
38M23CPO075	SAMN46343390	PRJNA855907	Escherichia	Escherichia coli	167	2023	stool/rectal swab	38M	West	N	illumina	4843646	119707	143	blaNDM-5	1	no	no	ctg38M23075_59	1_1_1_1_1_1	no	no	NA	0	NA	NA	NA	NA	9674	NA	NA	AA323	AI215	aadA2, aph(3'')-Ib, aph(6)-Id, blaCTX-M-15, blaNDM-5, blaTEM-1B, dfrA12, mph(A), qnrS1, sul1, sul2, tet(A)	IncFIA, IncFII, IncY
38M23CPO080	SAMN46343391	PRJNA855907	Escherichia	Escherichia coli	167	2023	stool/rectal swab	38M	West	N	illumina	4896129	125391	197	blaNDM-5	1	no	no	ctg38M23080_62	1_1_1_1_1_1	yes	no	blaOXA-1207	1	no	no	ctg38M23080_55	NA	12502, 9730	NA	NA	AA038, AE581	AH615, -	aadA2, blaCMY-145, blaNDM-5, blaOXA-484, blaTEM-1B, dfrA12, erm(B), mph(A), qnrS1, rmtB, sul1	Col(BS512), ColKP3, IncFIA, IncI1-I(Alpha), IncX3
38M23CPO082B	SAMN46343392	PRJNA855907	Escherichia	Escherichia coli	405	2023	unknown	38M	West	N	illumina	5159890	104186	206	blaNDM-5	1	no	no	ctg38M23082B_69	1_1_1_1_1_1_1	no	no	NA	0	NA	NA	NA	NA	10486	NA	NA	AA171	-	aadA2, blaCTX-M-15, blaNDM-5, dfrA12, mph(A), qnrS1, sul1	IncFIA, IncFII(pRSB107)
38M23CPO085	SAMN46343393	PRJNA855907	Escherichia	Escherichia coli	1284	2023	stool/rectal swab	38M	West	Y	hybracter	5066372	4871779	6	blaNDM-5	1	yes	no	p38M23085_A	1_1_1_1_1_1_1	no	no	NA	0	NA	NA	NA	NA	175813	AA124	AQ381	AA324	AI219	aac(3)-IIa, aac(6')-Ib-cr, aac(6')-Ib-cr, aadA5, blaCTX-M-15, blaNDM-5, blaOXA-1, catB3, dfrA17, mph(A), sul1, tet(B)	IncFIA, IncFIB(AP001918)
38M23CPO087	SAMN46343394	PRJNA855907	Escherichia	Escherichia coli	131	2023	stool/rectal swab	38M	West	N	illumina	5217090	170458	196	blaNDM-5	1	no	no	ctg38M23087_49	1_1_1_1_1_1	no	no	NA	0	NA	NA	NA	NA	9730	NA	NA	AA170	AH820	aac(6')-Ib-cr, aac(6')-Ib-cr, aadA2, blaCTX-M-15, blaNDM-5, blaOXA-1, blaTEM-1B, catB3, dfrA12, erm(B), mph(A), rmtB, sul1	IncFIA, IncFII
38M23CPO088	SAMN46343395	PRJNA855907	Escherichia	Escherichia coli	648	2023	stool/rectal swab	38M	West	N	illumina	5198382	174549	285	blaNDM-5	1	no	no	ctg38M23088_60	1_1_1_1_1	no	no	NA	0	NA	NA	NA	NA	5480	NA	NA	AA322	AI211	aadA2, aadA5, blaNDM-5, blaTEM-1B, dfrA12, dfrA17, erm(B), mph(A), sul1, tet(B)	Col(BS512), IncFIB(pB171)
38M23CPO089	SAMN46343396	PRJNA855907	Escherichia	Escherichia coli	648	2023	stool/rectal swab	38M	West	N	illumina	5387161	201175	283	blaNDM-5	1	no	no	ctg38M23089_57	1_1_1_1_1	no	no	NA	0	NA	NA	NA	NA	5596	NA	NA	-	-	aadA2, aph(3'')-Ib, aph(6)-Id, blaCTX-M-15, blaCTX-M-27, blaNDM-5, blaTEM-1B, dfrA12, dfrA5, erm(B), mph(A), qnrS13, rmtB, sul1, sul2, tet(A)	Col(BS512), IncB/O/K/Z, IncFIA, IncFII
38M23CPO090	SAMN46343397	PRJNA855907	Klebsiella	Klebsiella oxytoca	302	2023	urine	38M	West	Y	hybracter	6109901	5775898	3	blaNDM-1	1	yes	no	p38M23090_B	1_1_2	no	no	NA	0	NA	NA	NA	NA	89598	AA253	AQ811	AA002	AH537	aac(3)-IIa, aac(3)-IId, aac(6')-Ib-cr, aac(6')-Ib-cr, aph(3'')-Ib, aph(6)-Id, armA, blaDHA-7, blaNDM-1, blaOXA-1, blaOXY-2-7, blaTEM-1B, catB3, dfrA14, mph(E), msr(E), qnrB1, sul1, sul2, tet(A)	IncFIB(K), IncM2
38M23CPO091	SAMN46343398	PRJNA855907	Escherichia	Escherichia coli	405	2023	stool/rectal swab	38M	West	N	illumina	5401685	94636	422	blaNDM-5	1	no	no	ctg38M23091_74	1_1_1_1_1_1	no	no	NA	0	NA	NA	NA	NA	9197	NA	NA	-	-	aac(6')-Ib-cr, aac(6')-Ib-cr, aadA5, blaCMY-4, blaCTX-M-15, blaNDM-5, blaOXA-1, catB3, dfrA17, sul1, tet(B)	IncFIA, IncFIB(AP001918), IncI1-I(Alpha), IncY
38M23CPO093	SAMN46343399	PRJNA855907	Escherichia	Escherichia coli	405	2023	stool/rectal swab	38M	West	N	illumina	5288004	101316	359	blaNDM-5	1	no	no	ctg38M23093_72	1_1_1_1_1_1_1	no	no	NA	0	NA	NA	NA	NA	10487	NA	NA	AA324	AI219	aadA2, blaCTX-M-15, blaNDM-5, blaTEM-34, dfrA12, mph(A), rmtB, sul1, tet(B)	Col(BS512), IncFIA, IncFIB(AP001918)
38M23CPO097	SAMN46343400	PRJNA855907	Escherichia	Escherichia coli	167	2023	stool/rectal swab	38M	West	N	illumina	4927221	184563	152	blaNDM-5	1	no	no	ctg38M23097_51	1_1_1_1_1_1	no	no	NA	0	NA	NA	NA	NA	9730	NA	NA	AE581	-	aadA2, blaCMY-42, blaNDM-5, blaTEM-1B, dfrA12, erm(B), mph(A), rmtB, sul1	IncFIA, IncI(Gamma)
38M23CPO100B	SAMN46343401	PRJNA855907	Escherichia	Escherichia coli	410	2023	stool/rectal swab	38M	West	N	illumina	5058128	210450	210	blaNDM-5	1	no	no	ctg38M23100B_51	1_1_1_1_1_1	yes	no	blaOXA-181	1	no	no	ctg38M23100B_47	NA	12502, 9674	NA	NA	AA336, AE581	-, -	aadA2, blaCTX-M-15, blaNDM-5, blaOXA-181, dfrA12, mph(A), qnrS1, sul1, tet(A)	Col440II, ColKP3, IncFIA, IncFIB(AP001918), IncI1-I(Alpha)
38M23CPO102	SAMN46343402	PRJNA855907	Escherichia	Escherichia coli	405	2023	stool/rectal swab	38M	West	N	illumina	5328495	98640	294	blaNDM-5	1	no	no	ctg38M23102_68	1_1_1_1_1_1	no	no	NA	0	NA	NA	NA	NA	10285	NA	NA	AA324	AI219	aac(6')-Ib-cr, aac(6')-Ib-cr, aadA2, blaCTX-M-15, blaNDM-5, blaOXA-1, catB3, dfrA12, sul1, tet(B)	Col(BS512), IncFIA, IncFIB(AP001918)
38M23CPO103A	SAMN46343403	PRJNA855907	Escherichia	Escherichia coli	2659	2023	stool/rectal swab	38M	West	N	illumina	5257479	107650	238	blaNDM-5	1	no	no	ctg38M23103A_72	1_1_1_1_1	no	no	NA	0	NA	NA	NA	NA	6695	NA	NA	AE581	AO395	aadA2, blaCMY-42, blaCTX-M-15, blaNDM-5, dfrA12, mph(A), sul1, tet(A)	IncFIA, IncFII, IncI(Gamma)
38M23CPO104	SAMN46343404	PRJNA855907	Klebsiella	Klebsiella pneumoniae	147	2023	blood	38M	West	N	illumina	5649909	249517	111	blaNDM-5	1	no	no	ctg38M23104_42	1_1	yes	no	blaOXA-232	1	no	no	ctg38M23104_57	NA	3440, 1304	NA	NA	AA338, AC129	AI283, AL194	ARR-2, aadA2, ant(3'')-Ia, armA, blaCTX-M-15, blaNDM-5, blaOXA-232, blaSHV-67, blaTEM-1B, cmlA1, dfrA12, ere(A), erm(B), fosA, mph(A), mph(E), msr(E), qnrB1, rmtB, sul1	ColKP3, IncFII, IncR, repB(R1701)
38M23CPO106	SAMN46343405	PRJNA855907	Escherichia	Escherichia coli	167	2023	urine	38M	West	N	illumina	4998253	133344	182	blaNDM-5	1	no	no	ctg38M23106_69	1_1_1_1_1	yes	no	blaOXA-1207	1	no	no	ctg38M23106_58	NA	12502, 6729	NA	NA	AA038, AA323	AH615, AI215	aadA2, blaCMY-42, blaNDM-5, blaOXA-484, blaTEM-1B, dfrA12, erm(B), mph(A), qnrS1, rmtB, sul1	ColKP3, IncFII, IncI(Gamma), IncX3
41A23CPO005	SAMN46343406	PRJNA855907	Morganella	Morganella morganii	NA	2023	stool/rectal swab	41A	Central	Y	unicycler	4279106	1248383	53	blaNDM-1	1	no	no	ctg41A23005_1	1_1_1_1_2	no	no	NA	0	NA	NA	NA	NA	1535451	NA	NA	AA858	AJ262	aac(3)-IIa, aac(3)-IId, blaCTX-M-15, blaDHA-1, blaNDM-1, blaTEM-1B, sul1, sul1, tet(B)	None
41A23CPO008	SAMN46343407	PRJNA855907	Escherichia	Escherichia coli	410	2023	stool/rectal swab	41A	Central	N	illumina	4959744	159062	130	blaNDM-5	1	no	no	ctg41A23008_50	1_1_1_1_1_1	no	no	NA	0	NA	NA	NA	NA	10247	NA	NA	AA173	AH835	aadA5, blaCTX-M-15, blaNDM-5, dfrA17, mph(A), sul1, tet(A)	Col156, IncFIA, IncFIB(AP001918), IncY
41A23CPO018	SAMN46343408	PRJNA855907	Citrobacter	Citrobacter portucalensis	480	2023	stool/rectal swab	41A	Central	N	illumina	5045631	383916	65	blaNDM-5	1	no	no	ctg41A23018_38	1_1	no	no	NA	0	NA	NA	NA	NA	3166	NA	NA	AA038	AH615	ant(2'')-Ia, blaCMY-40, blaNDM-5, blaTEM-1B, mph(A), qnrB9	IncX3
41A23CPO021	SAMN46343409	PRJNA855907	Enterobacter	Enterobacter hormaechei subsp. xiangfangensis	171	2023	other	41A	Central	N	illumina	5013531	275914	120	blaNDM-1	1	no	no	ctg41A23021_37	1_1_1_1_2_1	no	no	NA	0	NA	NA	NA	NA	6400	NA	NA	-	-	aadA1, aph(3')-VI, blaACT-16, blaNDM-1, blaOXA-1, blaOXA-9, blaTEM-1A, catA1, catB3, dfrA14, dfrA5, mph(A), mph(E), msr(E), qnrB1, qnrS1, sul1, tet(C)	IncHI2, IncHI2A
41A23CPO024	SAMN46343410	PRJNA855907	Klebsiella	Klebsiella pneumoniae	438	2023	stool/rectal swab	41A	Central	N	illumina	5786402	266391	204	blaNDM-4	1	no	no	ctg41A23024_43	1_1_1_1_2_1_1_1	no	no	NA	0	NA	NA	NA	NA	7738	NA	NA	AE581	-	aac(3)-IIa, aac(3)-IId, aadA1, aph(3'')-Ib, aph(6)-Id, blaCTX-M-14, blaCTX-M-15, blaLAP-2, blaNDM-4, blaOXA-1, blaOXA-9, blaSHV-67, blaTEM-1B, catB3, dfrA14, fosA6, qnrB1, qnrS1, sul2, tet(A)	IncFIB(K), IncFII(K), repB(R1701)
41A23CPO025	SAMN46343411	PRJNA855907	Escherichia	Escherichia coli	410	2023	stool/rectal swab	41A	Central	N	illumina	4939433	233288	155	blaNDM-5	1	no	no	ctg41A23025_43	1_1_1_1_1	no	no	NA	0	NA	NA	NA	NA	5596	NA	NA	AA172	AH831	aac(3)-IId, aac(6')-Ib-cr, aac(6')-Ib-cr, aadA2, aadA5, aph(3'')-Ib, aph(6)-Id, blaCMY-2, blaNDM-5, blaOXA-1, blaTEM-1B, catB3, dfrA12, dfrA17, mph(A), sul1, sul2, tet(B)	Col(BS512), IncFIA, IncFIB(AP001918), IncFII(pRSB107), IncQ1
41A23CPO026	SAMN46343412	PRJNA855907	Enterobacter	Enterobacter hormaechei subsp. xiangfangensis	136	2023	stool/rectal swab	41A	Central	N	illumina	4684821	331189	66	blaNDM-1	1	no	no	ctg41A23026_28	1_2	no	no	NA	0	NA	NA	NA	NA	9322	NA	NA	AE581	-	ARR-3, aac(6')-Ib-cr, aac(6')-Ib-cr, aadA16, ant(3'')-Ia, blaACT-16, blaNDM-1, blaOXA-10, dfrA27, qnrS1, sul1	IncFIA(HI1), IncR
41A23CPO039	SAMN46343413	PRJNA855907	Citrobacter	Citrobacter portucalensis	480	2023	stool/rectal swab	41A	Central	N	illumina	5157891	238622	99	blaNDM-5	1	no	no	ctg41A23039_35	1_1_1_2_1	no	no	NA	0	NA	NA	NA	blaKPC-3	21424, 5472	NA	NA	AA552, AA038	AI754, AH615	ARR-3, aac(6')-Ib-cr, aac(6')-Ib-cr, aadA16, ant(2'')-Ia, blaCMY-40, blaKPC-3, blaNDM-5, blaTEM-1B, dfrA27, mph(A), qnrB9, sul1	IncN, IncX3
29A23CPO012	SAMN46343414	PRJNA855907	Enterobacter	Enterobacter hormaechei subsp. hoffmannii	278	2023	stool/rectal swab	29A	Central	N	illumina	4873751	221550	104	blaNDM-1	1	no	no	ctg29A23012_37	1_1_1_1_2_1_1_1_1	no	no	NA	0	NA	NA	NA	NA	9938	NA	NA	AE581	AO392	aac(6')-Ib-cr, aac(6')-Ib-cr, ant(3'')-Ia, aph(3')-VI, blaACT-14, blaNDM-1, blaOXA-1, catA1, catB3, dfrA14, dfrA5, qnrB1, sul1, tet(C)	IncHI2, IncHI2A
29A23CPO022	SAMN46343415	PRJNA855907	Proteus	Proteus mirabilis	novel	2023	stool/rectal swab	29A	Central	N	illumina	4093123	112009	163	blaNDM-1	1	no	no	ctg29A23022_78	1	no	no	NA	0	NA	NA	NA	NA	1123	NA	NA	AA855	-	aadA1, blaNDM-1, blaTEM-1A, cat, dfrA1, mef(C), mph(E), mph(G), msr(E), qnrD1, sul2, tet(J)	Col3M
29A23CPO023	SAMN46343416	PRJNA855907	Enterobacter	Enterobacter hormaechei subsp. steigerwaltii	133	2023	stool/rectal swab	29A	Central	N	illumina	5153961	326777	98	blaNDM-1	1	no	no	ctg29A23023_34	1_1_1_1_2_1_1_1_1	no	no	NA	0	NA	NA	NA	NA	9938	NA	NA	AE581	-	aac(6')-Ib-cr, aac(6')-Ib-cr, ant(3'')-Ia, aph(3')-VI, blaACT-7, blaNDM-1, blaOXA-1, catA1, catB3, dfrA14, qnrB1, tet(C)	IncHI2, IncHI2A
28A23CPO001	SAMN46343417	PRJNA855907	Escherichia	Escherichia coli	2011	2023	stool/rectal swab	28A	West	N	illumina	5364406	198972	244	blaNDM-5	1	no	no	ctg28A23001_52	1_1_1_1_1	no	no	NA	0	NA	NA	NA	NA	5596	NA	NA	AA322	AI211	aadA2, blaDHA-1, blaNDM-5, blaTEM-1B, dfrA12, dfrA17, erm(B), mph(A), qnrB4, sul1, tet(A), tet(B)	IncFIB(pB171), IncN
15A23CPO003	SAMN46343418	PRJNA855907	Enterobacter	Enterobacter cloacae subsp. cloacae	1640	2023	blood	15A	East	Y	hybracter	5327089	4932242	4	blaNDM-7	1	yes	no	p15A23003_B	1_1_1_2_1	no	no	NA	0	NA	NA	NA	NA	47898	AA010	AQ043	AA038	AH615	aadA2, aph(3'')-Ib, aph(3')-Ia, aph(6)-Id, blaCMH-3, blaNDM-7, dfrA12, formA, mcr-9, mph(A), qnrB7, sul1, tet(A)	ColpVC, IncHI2, IncHI2A, IncX3
15A23CPO004	SAMN46343419	PRJNA855907	Enterobacter	Enterobacter cloacae subsp. cloacae	1640	2023	stool/rectal swab	15A	East	N	illumina	4934611	263381	93	blaNDM-7	1	no	no	ctg15A23004_32	1_1	no	no	NA	0	NA	NA	NA	NA	3165	NA	NA	AA038	AH615	aph(3'')-Ib, aph(3')-Ia, aph(6)-Id, blaCMH-3, blaNDM-7, mph(A), sul1, tet(A)	ColpVC, IncX3
15A23CPO006	SAMN46343420	PRJNA855907	Klebsiella	Klebsiella variicola subsp. variicola	925	2023	stool/rectal swab	15A	East	Y	hybracter	6257731	5589651	8	blaNDM-7	1	yes	no	p15A23006_D	1_1_1_2_1	no	no	NA	0	NA	NA	NA	NA	47898	AA010	AQ043	AA038	AH615	aadA2, aph(3'')-Ib, aph(3')-Ia, aph(6)-Id, blaLEN2, blaNDM-7, dfrA12, formA, mcr-9, mph(A), qnrB7, sul1, tet(A)	ColpVC, IncFIB(K), IncHI2, IncHI2A, IncX3
15A23CPO007	SAMN46343421	PRJNA855907	Enterobacter	Enterobacter hormaechei subsp. steigerwaltii	536	2023	stool/rectal swab	15A	East	N	illumina	4919643	221933	104	blaNDM-7	1	no	no	ctg15A23007_30	1_1_1_2_1	no	no	NA	0	NA	NA	NA	NA	43397	NA	NA	AA038	AH615	aadA2, blaACT-15, blaNDM-7, blaSHV-30, qnrB2, sul1, sul1	IncFIB(K), IncX3
15A23CPO008	SAMN46343422	PRJNA855907	Citrobacter	Citrobacter freundii	novel	2023	urine	15A	East	Y	trycycler	5488885	4898526	5	blaNDM-1, blaNDM-1, blaNDM-1, blaNDM-1	4	yes	no	p15A23008_A	NA	no	no	NA	0	NA	NA	NA	NA	365682	AA226	AQ737	AA739	AJ058	aac(6')-Ib-cr, aac(6')-Ib-cr, ant(3'')-Ia, aph(3')-VI, aph(3')-VI, aph(3')-VI, aph(3')-VI, blaCMY-135, blaNDM-1, blaNDM-1, blaNDM-1, blaNDM-1, blaOXA-1, catA1, catB3, dfrA14, dfrA5, dfrA5, dfrA5, dfrA5, qnrB1, qnrB35, sul1, sul1, sul1, sul1, tet(C), tet(C), tet(C), tet(C)	IncHI2, IncHI2A
15A23CPO009	SAMN46343423	PRJNA855907	Escherichia	Escherichia coli	69	2023	stool/rectal swab	15A	East	N	illumina	4992137	262287	83	blaNDM-7	1	no	no	ctg15A23009_22	1_1_1_2_1	no	no	NA	0	NA	NA	NA	NA	44424	NA	NA	AA038	AH615	blaNDM-7	ColpVC, IncI1-I(Alpha), IncX3
15A23CPO010	SAMN46343424	PRJNA855907	Escherichia	Escherichia coli	410	2023	stool/rectal swab	15A	East	Y	hybracter	5003895	4811028	5	blaNDM-5	1	yes	no	p15A23010_A	1_1_1_1_1_1_1	no	no	NA	0	NA	NA	NA	NA	125610	AA325	AR141	AA173	AH837	aadA5, blaCTX-M-15, blaNDM-5, dfrA17, mph(A), sul1, tet(A)	Col156, IncFIA, IncFIB(AP001918), IncL
15A23CPO012	SAMN46343425	PRJNA855907	Enterobacter	Enterobacter hormaechei subsp. xiangfangensis	182	2023	stool/rectal swab	15A	East	Y	trycycler	5268735	4613119	10	blaNDM-1, blaNDM-1, blaNDM-7	3	yes	no	p15A23012_A	1_1_1_2_1, 1_1_1_1_2_1_1_1, 1_1_1_1_2_1_1_1	no	no	NA	0	NA	NA	NA	NA	209421, 202245, 46161	AA186, AA175, AA010	AQ635, AQ598, AQ043	AA424, AA860, AA038	AI484, AJ274, AH615	ARR-2, ARR-2, aac(3)-IIa, aac(6')-Ib-cr, aac(6')-Ib-cr, aac(6')-Ib-cr, aac(6')-Ib3, ant(3'')-Ia, ant(3'')-Ia, aph(3'')-Ib, aph(6)-Id, blaACT-16, blaCTX-M-15, blaNDM-1, blaNDM-1, blaNDM-7, blaOXA-1, blaOXA-10, blaOXA-10, blaTEM-1B, catB3, cmlA1, cmlA1, dfrA14, dfrA14, dfrA14, erm(42), mph(A), mph(A), mph(E), msr(E), qnrB1, qnrS1, qnrS1, qnrS1, sul1, sul1, sul2, sul2, tet(A), tet(D)	IncC, IncFIB(pECLA), IncFIB(pQil), IncFII(pECLA), IncX3
15A23CPO013	SAMN46343426	PRJNA855907	Escherichia	Escherichia coli	2178	2023	urine	15A	East	Y	hybracter	5003333	4749010	2	blaNDM-5	1	yes	no	p15A23013_A	1_1_1_2_1	no	no	NA	0	NA	NA	NA	NA	254323	AA225	AQ718	AA738	AJ047	ARR-3, aac(3)-IV, aadA22, ant(3'')-Ia, aph(3'')-Ib, aph(3')-Ia, aph(4)-Ia, aph(6)-Id, blaNDM-5, blaOXA-10, blaTEM-1B, cmlA1, dfrA14, floR, lnu(F), qnrS1, tet(A), tet(A)	IncHI2, IncHI2A
15B23CPO001A	SAMN46343427	PRJNA855907	Enterobacter	Enterobacter hormaechei subsp. steigerwaltii	45	2023	stool/rectal swab	15B	East	Y	hybracter	4820131	4693114	3	blaNDM-1	1	yes	no	p15B23001A_A	1_1_1_1_2_1_1_1_1	no	no	NA	0	NA	NA	NA	NA	124522	AA651	AS229	AA824	AJ202	aph(3'')-Ib, aph(6)-Id, blaACT-15, blaNDM-1, blaTEM-1B, dfrA14, dfrA5, qnrB1, sul1, sul2, tet(C)	IncFIB(pECLA), IncFII(pECLA)
15B23CPO001B	SAMN46343428	PRJNA855907	Enterobacter	Enterobacter hormaechei subsp. steigerwaltii	45	2023	skin/soft tissue	15B	East	N	illumina	4766052	383336	65	blaNDM-1	1	no	no	ctg15B23001B_23	1_1_1_1_2_1_1_1_1	no	no	NA	0	NA	NA	NA	NA	10706	NA	NA	AE581	AO392	aph(3'')-Ib, aph(3')-VI, aph(6)-Id, blaACT-15, blaNDM-1, blaTEM-1B, dfrA14, dfrA5, qnrB1, sul1, sul2, tet(C)	IncFIB(pECLA), IncFII(pECLA)
15B23CPO002	SAMN46343429	PRJNA855907	Enterobacter	Enterobacter hormaechei subsp. steigerwaltii	45	2023	stool/rectal swab	15B	East	Y	hybracter	4822411	4691952	3	blaNDM-1	1	yes	no	p15B23002_A	1_1_1_1_2_1_1_1_1	no	no	NA	0	NA	NA	NA	NA	127964	AA651	AS229	AA824	AJ202	aph(3'')-Ib, aph(3')-VI, aph(6)-Id, blaACT-15, blaNDM-1, blaTEM-1B, dfrA14, dfrA5, qnrB1, sul1, sul2, tet(C)	IncFIB(pECLA), IncFII(pECLA)
15B23CPO003A	SAMN46343430	PRJNA855907	Escherichia	Escherichia coli	167	2023	urine	15B	East	Y	hybracter	4911818	4764249	4	blaNDM-5	1	yes	no	p15B23003A_A	1_1_1_1_1_1_1_1_2	no	no	NA	0	NA	NA	NA	NA	140353	AA307	AR046	AA170	AH819	aac(6')-Ib-cr, aac(6')-Ib-cr, aadA2, aph(3'')-Ib, aph(3')-Ia, aph(6)-Id, blaCTX-M-15, blaNDM-5, blaOXA-1, blaTEM-1B, catB3, dfrA12, mph(A), sul1, sul2, tet(A), tet(A)	IncFIA, IncFIB(AP001918), IncQ1
15B23CPO003B	SAMN46343431	PRJNA855907	Escherichia	Escherichia coli	167	2023	stool/rectal swab	15B	East	Y	hybracter	4892752	4756536	4	blaNDM-5	1	yes	no	p15B23003B_A	1_1_1_1_1_1_1_1_2	no	no	NA	0	NA	NA	NA	NA	125944	AA307	AR046	AA170	AH819	aac(6')-Ib-cr, aac(6')-Ib-cr, aadA2, aph(3'')-Ib, aph(3'')-Ib, aph(3')-Ia, aph(6)-Id, aph(6)-Id, blaCTX-M-15, blaNDM-5, blaOXA-1, blaTEM-1B, catB3, dfrA12, mph(A), sul1, sul2, sul2, tet(A), tet(A)	IncFIA, IncFIB(AP001918), IncQ1
15B23CPO004	SAMN46343432	PRJNA855907	Escherichia	Escherichia coli	167	2023	stool/rectal swab	15B	East	N	illumina	4793518	124186	199	blaNDM-5	1	no	no	ctg15B23004_57	1_1_1_1_1_1	no	no	NA	0	NA	NA	NA	NA	9674	NA	NA	AE581	-	aac(6')-Ib-cr, aac(6')-Ib-cr, aadA2, aph(3'')-Ib, aph(3')-Ia, aph(6)-Id, blaCTX-M-15, blaNDM-5, blaOXA-1, blaTEM-1B, catB3, dfrA12, mph(A), sul1, sul2, tet(A)	IncFIA, IncFIB(AP001918), IncQ1
15B23CPO005	SAMN46343433	PRJNA855907	Enterobacter	Enterobacter hormaechei subsp. steigerwaltii	45	2023	urine	15B	East	Y	hybracter	4823342	4820847	2	blaNDM-1	1	no	yes	ch15B23005	NA	no	no	NA	0	NA	NA	NA	NA	4820847	NA	NA	AA424	AI484	aph(3'')-Ib, aph(3')-VI, aph(6)-Id, blaACT-15, blaNDM-1, blaTEM-1B, dfrA14, dfrA5, qnrB1, sul1, sul2, tet(C)	IncFIB(pECLA), IncFII(pECLA)
31A23CPO032	SAMN46343434	PRJNA855907	Klebsiella	Klebsiella pneumoniae	111	2023	stool/rectal swab	31A	Central	N	illumina	5575221	429421	101	blaNDM-1	1	no	no	ctg31A23032_33	1_1	no	no	NA	0	NA	NA	NA	NA	3240	NA	NA	AA038	AH615	aac(3)-IIa, aac(6')-Ib-cr, aac(6')-Ib-cr, aph(3'')-Ib, aph(6)-Id, blaCTX-M-15, blaNDM-1, blaOXA-1, blaSHV-89, blaTEM-1B, catB3, dfrA14, fosA6, qnrB1, sul2, tet(A)	IncFIB(K), IncFIB(pKPHS1), IncX3
31B23CPO061	SAMN46343435	PRJNA855907	Escherichia	Escherichia coli	410	2023	stool/rectal swab	31B	Central	N	illumina	5031659	170430	209	blaNDM-5	1	no	no	ctg31B23061_56	1_1_1_1_1_1	no	no	NA	0	NA	NA	NA	NA	10247	NA	NA	AE581	-	aadA5, blaCTX-M-15, blaNDM-5, dfrA17, mph(A), sul1, tet(A)	Col(BS512), Col156, IncFIA, IncFIB(AP001918), IncI1-I(Alpha), IncY
31B23CPO063	SAMN46343436	PRJNA855907	Klebsiella	Klebsiella pneumoniae	11	2023	stool/rectal swab	31B	Central	N	illumina	5439008	197777	136	blaNDM-1	1	no	no	ctg31B23063_42	1_1_1_1_1_2	no	no	NA	0	NA	NA	NA	NA	25038	NA	NA	AB187	AJ835	aac(6')-Ib-cr, aac(6')-Ib-cr, blaCTX-M-194, blaNDM-1, blaOXA-1, blaSHV-182, dfrA14, fosA6	IncFIA(HI1), IncR
31B23CPO065	SAMN46343437	PRJNA855907	Klebsiella	Klebsiella pneumoniae	11	2023	urine	31B	Central	N	illumina	5440428	206772	125	blaNDM-1	1	no	no	ctg31B23065_39	1_1_1_1_1_2	no	no	NA	0	NA	NA	NA	NA	25038	NA	NA	AB187	AJ835	blaCTX-M-194, blaNDM-1, blaOXA-1, blaSHV-182, dfrA14, fosA6	IncFIA(HI1), IncR
31B23CPO068	SAMN46343438	PRJNA855907	Klebsiella	Klebsiella pneumoniae	11	2023	stool/rectal swab	31B	Central	N	illumina	5517209	206589	148	blaNDM-1	1	no	no	ctg31B23068_41	1_1_1_1_1_2	no	no	NA	0	NA	NA	NA	blaKPC-3	26829, 10011	NA	NA	AB187, AA002	AJ835, -	aac(6')-Ib-cr, aac(6')-Ib-cr, aadA5, ant(2'')-Ia, blaCTX-M-194, blaKPC-3, blaNDM-1, blaOXA-1, blaOXA-2, blaSHV-182, blaTEM-1B, dfrA14, fosA6, sul1	IncFIA(HI1), IncR
31B23CPO069	SAMN46343439	PRJNA855907	Klebsiella	Klebsiella pneumoniae	6	2023	stool/rectal swab	31B	Central	N	illumina	6242838	42193	448	blaNDM-5	1	no	no	ctg31B23069_234	1_1	yes	no	blaOXA-181	1	no	no	ctg31B23069_158	NA	8568, 3167	NA	NA	AA038, AA038	AH615, AH615	aac(6')-Ib-cr, aac(6')-Ib-cr, aph(3'')-Ib, aph(6)-Id, blaCTX-M-15, blaNDM-5, blaOXA-1, blaOXA-181, blaSHV-148, blaTEM-1B, catB3, dfrA14, mph(A), qnrB1, qnrS1, sul2, tet(A)	ColKP3, IncFIB(K), IncX3
31B23CPO072	SAMN46343440	PRJNA855907	Klebsiella	Klebsiella pneumoniae	147	2023	stool/rectal swab	31B	Central	N	illumina	5707458	215931	119	blaNDM-5	1	no	no	ctg31B23072_50	1_1	yes	no	blaOXA-48	1	no	no	ctg31B23072_56	NA	3392, 2231	NA	NA	AA019, AA002	AH565, AH539	ARR-3, aac(6')-Ib-cr, aac(6')-Ib-cr, aph(3')-Ia, aph(3')-VI, armA, blaCTX-M-15, blaNDM-5, blaOXA-1, blaOXA-48, blaSHV-67, catB3, dfrA5, fosA, mph(A), mph(E), msr(E), qnrS1, sul1, sul2	Col(IRGK), IncFIB(pNDM-Mar), IncFIB(pQil), IncHI1B(pNDM-MAR), IncL
15A23CPO002	SAMN46343441	PRJNA855907	Enterobacter	Enterobacter hormaechei subsp. xiangfangensis	171	2023	urine	15A	East	Y	hybracter	5112063	4731924	5	blaNDM-1	1	yes	no	p15A23002_A	1_1_1_1_2_1_1_1_1	no	no	NA	0	NA	NA	NA	NA	292099	AA226	AQ737	AA739	AJ058	aac(6')-Ib-cr, aac(6')-Ib-cr, ant(3'')-Ia, aph(3'')-Ib, aph(3')-VI, aph(6)-Id, blaACT-16, blaCTX-M-15, blaNDM-1, blaOXA-1, blaTEM-1B, catA1, catB3, dfrA14, dfrA14, dfrA5, qnrB1, qnrS1, sul1, sul2, tet(A), tet(C)	IncFIB(K), IncHI2, IncHI2A
15A21CPO002	SAMN46343442	PRJNA855907	Escherichia	Escherichia coli	405	2021	blood	15A	East	N	illumina	5331723	101573	308	blaNDM-5	1	no	no	ctg15A21002_16	1_1_1_1_1	no	no	NA	0	NA	NA	NA	NA	94997	NA	NA	-	-	aadA2, aadA5, blaCTX-M-15, blaNDM-5, dfrA12, dfrA17, mph(A), sul1, tet(B)	Col(BS512), IncFIA, IncFIB(AP001918)
15A21CPO003	SAMN46343443	PRJNA855907	Escherichia	Escherichia coli	405	2021	stool/rectal swab	15A	East	N	illumina	5343649	94997	299	blaNDM-5	1	no	no	ctg15A21003_14	1_1_1_1_1	no	no	NA	0	NA	NA	NA	NA	94997	NA	NA	-	-	aadA2, aadA5, blaCTX-M-15, blaNDM-5, dfrA12, dfrA17, mph(A), sul1, tet(B)	Col(BS512), IncFIA, IncFIB(AP001918), IncFII(pEH01)
