# Supplementary material for: Plasmid genomic epidemiology of blaNDM carbapenemase-producing Enterobacterales in Canada from 2010 to 2023
Source: Microb Genom. 2025 Aug 4;11(8):001415. doi: 10.1099/mgen.0.001415 (PMC12321488; doi:10.1099/mgen.0.001415)
Supplement: Uncited Table S2. [file mgen-11-01415-s003.xlsx]

## Sheet: tableS2
Table S2. Complete carbapenemase-encoding plasmid summary data.
Plasmid	GenBank_Accession	BioProject	Isolate	Size_bp	GC_content	Carbapenemase_type	NDM_type	OXA_type	KPC_type	MOBsuite_replicon_type	MOBsuite_relaxase_type	MOBsuite_MPF_type	MOBsuite_predicted_mobility	MOBsuite_oriT_type	MOBsuite_primary_cluster_ID	MOBsuite_secondary_cluster_ID	Pling_community	Year	Genus	Organism	Sequence_Type	ONT_sequencing	Assembler	Sturctural_variant_downstream_NDM	Number_MGE_ISEscan	Number_MGE_ISEscan_per_kb	PTU	Resistance_genotype_StarAMR
p01A15001_F_NDM	PV022870	PRJNA855907	01A15CRGN001	100496	0.508349	NDM	blaNDM-1	NA	NA	IncL/M,rep_cluster_1254	MOBP	MPF_I	conjugative	-	AA002	AH537	community_0_subcommunity_98	2015	Citrobacter	Citrobacter freundii	98	Y	hybracter	1_1_2	14	0.139309	PTU-L/M	aac(6')-Ib-cr, aac(6')-Ib-cr, blaCTX-M-15, blaDHA-7, blaNDM-1, blaOXA-1, blaTEM-1B, catB3, mph(E), msr(E), qacE, qnrB1, sul1
p01A15013_A_NDM	PV022871	PRJNA855907	01A15CRGN013	166028	0.520244	NDM	blaNDM-5	NA	NA	IncFIA,IncFIA,IncFIB,IncFIC	MOBF,MOBP	MPF_F	conjugative	MOBF	AA735	AJ037	community_0_subcommunity_83	2015	Escherichia	Escherichia coli	617	Y	hybracter	1_1_1_1_1_1_1_1_1	21	0.126485	PTU-FE	aadA2, blaNDM-5, blaTEM-1B, dfrA12, erm(B), mph(A), qacE, rmtB, sul1
p01A16004A_C_NDM	PV022872	PRJNA855907	01A16CRGN004A	54064	0.522862	NDM	blaNDM-1	NA	NA	IncFIB	-	-	non-mobilizable	-	AA019	AH565	community_0_subcommunity_96	2016	Klebsiella	Klebsiella pneumoniae	147	Y	hybracter	1_1_1_1_2_1_2	10	0.184966	PTU-E70	ARR-3, aac(6')-Ib-cr, aac(6')-Ib-cr, aph(3')-VI, blaCTX-M-15, blaNDM-1, blaOXA-1, catB3, qacE, qnrS1, sul1
p01A17001_C_OXA	PV022873	PRJNA855907	01A17CRGN001	6141	0.521902	OXA	NA	blaOXA-232	NA	rep_cluster_1195	MOBP	-	mobilizable	-	AC129	AL194	NA	2017	Klebsiella	Klebsiella pneumoniae	231	Y	unicycler	NA	0	0	PTU-E37	blaOXA-232
p01A17004_B_NDM	PV022874	PRJNA855907	01A17CRGN004	111340	0.547557	NDM	blaNDM-1	NA	NA	IncFIB,IncFII,rep_cluster_2272	MOBF	MPF_F	conjugative	-	AA046	AH632	community_0_subcommunity_102	2017	Enterobacter	Enterobacter soli	novel	Y	hybracter	1_1_1_1_2_2	15	0.134722	PTU-E46	blaNDM-1, rmtC, sul1
p01A17005_C_NDM	PV022875	PRJNA855907	01A17CRGN005	44885	0.468909	NDM	blaNDM-5	NA	NA	IncX3	MOBP	MPF_T	conjugative	-	AA038	AH615	community_0_subcommunity_109	2017	Escherichia	Escherichia coli	1702	Y	hybracter	1_1_1	3	0.0668375	PTU-X3	blaNDM-5
p01A17006_A_NDM	PV022876	PRJNA855907	01A17CRGN006	139068	0.507234	NDM	blaNDM-1	NA	NA	IncFIA,IncFIB,IncFIC,IncFII	-	MPF_F	non-mobilizable	-	AA170	AH820	community_0_subcommunity_15	2017	Klebsiella	Klebsiella pneumoniae	16	Y	hybracter	1_1_1_1_1_1_1_1_1	22	0.158196	-	aadA2, blaNDM-1, blaTEM-1B, dfrA12, erm(B), mph(A), qacE, rmtB, sul1, tet(B)
p01A17006_C_OXA	PV022877	PRJNA855907	01A17CRGN006	6141	0.522065	OXA	NA	blaOXA-232	NA	rep_cluster_1195	MOBP	-	mobilizable	-	AC129	AL194	NA	2017	Klebsiella	Klebsiella pneumoniae	16	Y	hybracter	NA	0	0	PTU-E37	blaOXA-232
p01A18001_A_NDM	PV022878	PRJNA855907	01A18CPO001	108433	0.558096	NDM	blaNDM-1	NA	NA	IncFIB,IncFII,rep_cluster_2272	MOBF	MPF_F	conjugative	-	AA046	AH632	community_0_subcommunity_30	2018	Enterobacter	Enterobacter hormaechei subsp. xiangfangensis	171	Y	hybracter	1_1_1_1_2_2	14	0.129112	PTU-E46	aac(6')-Ib-cr, aac(6')-Ib11, blaNDM-1, qacE, rmtC, sul1
p01A18003_C_NDM	PV022879	PRJNA855907	01A18CPO003	101700	0.524759	NDM	blaNDM-5	NA	NA	IncFIA,IncFIC	MOBF	MPF_F	conjugative	MOBP	AA338	AI283	community_0_subcommunity_108	2018	Klebsiella	Klebsiella pneumoniae	231	Y	unicycler	1_1_1_1_1_1_1_1_1	9	0.0884956	PTU-FE	aadA2, blaNDM-5, blaTEM-1B, dfrA12, erm(B), mph(A), qacE, rmtB, sul1
p01A18003_E_OXA	PV022880	PRJNA855907	01A18CPO003	6141	0.521902	OXA	NA	blaOXA-232	NA	rep_cluster_1195	MOBP	-	mobilizable	-	AC129	AL194	NA	2018	Klebsiella	Klebsiella pneumoniae	231	Y	unicycler	NA	0	0	PTU-E37	blaOXA-232
p01A18005A_A_NDM	PV022881	PRJNA855907	01A18CPO005A	94625	0.542108	NDM	blaNDM-1	NA	NA	IncFIB,IncFII,rep_cluster_2272	MOBF	MPF_F	conjugative	-	AA046	AH632	community_0_subcommunity_102	2018	Morganella	Morganella morganii	NA	Y	hybracter	1_1_1_1_2_2	12	0.126816	PTU-E46	blaNDM-1, rmtC
p01A19007_C_NDM_OXA	PV022882	PRJNA855907	01A19CPO007	71339	0.492017	NDM, OXA	blaNDM-5	blaOXA-181	NA	IncX3,rep_cluster_1195	MOBP	MPF_T	conjugative	-	AA038	AH615	community_0_subcommunity_109	2019	Klebsiella	Klebsiella pneumoniae	16	Y	hybracter	1_1_1_1_1_1_1_1_1	11	0.154193	PTU-X3	aadA2, blaNDM-5, blaOXA-181, dfrA12, mph(A), qacE, qnrS1, sul1
p01A19015_A_NDM_OXA	PV022883	PRJNA855907	01A19CPO015	70144	0.490206	NDM, OXA	blaNDM-5	blaOXA-181	NA	IncX3,rep_cluster_1195	MOBP	MPF_T	conjugative	-	AA038	AH615	community_0_subcommunity_109	2019	Klebsiella	Klebsiella pneumoniae	16	Y	hybracter	1_1_1_1_1_1_1_1_1	11	0.15682	PTU-X3	aadA2, blaNDM-5, blaOXA-181, dfrA12, mph(A), qacE, qnrS1, sul1
p01A20002_A_NDM	PV022884	PRJNA855907	01A20CPO002	110617	0.548469	NDM	blaNDM-1	NA	NA	IncFIB,IncFII,rep_cluster_2272	MOBF	MPF_F	conjugative	-	AA046	AH632	community_0_subcommunity_102	2020	Enterobacter	Enterobacter hormaechei subsp. steigerwaltii	45	Y	hybracter	1_1_1_1_2_2	14	0.126563	PTU-E46	blaNDM-1, rmtC, sul1
p01A20003_B_NDM	PV022885	PRJNA855907	01A20CPO003	45122	0.468729	NDM	blaNDM-7	NA	NA	IncX3	MOBP	MPF_T	conjugative	-	AA038	AH615	community_0_subcommunity_109	2020	Klebsiella	Klebsiella pneumoniae	11	Y	hybracter	1_1_1_2_1	4	0.0886486	PTU-X3	blaNDM-7
p01A20004_A_NDM	PV022886	PRJNA855907	01A20CPO004	148746	0.520155	NDM	blaNDM-5	NA	NA	IncFIA,IncFIA,IncFIB,IncFIC	MOBP	-	mobilizable	MOBF	AA172	AH832	community_0_subcommunity_91	2020	Escherichia	Escherichia coli	2851	Y	trycycler	1_1_1_1_1_1_1_1_1	24	0.161349	-	aadA2, aph(3'')-Ib, aph(6)-Id, blaNDM-5, blaTEM-1B, dfrA12, erm(B), mph(A), qacE, rmtB, sul1, sul2, tet(A)
p01A20004_B_OXA	PV022887	PRJNA855907	01A20CPO004	51479	0.463704	OXA	NA	blaOXA-181	NA	IncX3,rep_cluster_1195	MOBP	MPF_T	conjugative	-	AA038	AH615	NA	2020	Escherichia	Escherichia coli	2851	Y	trycycler	NA	5	0.097127	PTU-X3	blaOXA-181, qnrS1
p01A20005_B_NDM	PV022888	PRJNA855907	01A20CPO005	89732	0.51422	NDM	blaNDM-1	NA	NA	IncL/M,rep_cluster_1254	MOBP	MPF_I	conjugative	-	AA002	AH537	community_0_subcommunity_98	2020	Enterobacter	Enterobacter hormaechei subsp. steigerwaltii	204	Y	trycycler	1_1_2	8	0.0891544	PTU-L/M	aac(3)-IId, armA, blaDHA-7, blaNDM-1, blaTEM-1B, mph(E), msr(E), qacE, sul1
p01A20006_A_NDM	PV022889	PRJNA855907	01A20CPO006	46161	0.466498	NDM	blaNDM-5	NA	NA	IncX3	MOBP	MPF_T	conjugative	-	AA038	AH615	community_0_subcommunity_109	2020	Citrobacter	Citrobacter koseri	1021	Y	hybracter	1_1_1_2_1	5	0.108317	PTU-X3	blaNDM-5
p01A22002_A_NDM	PV022890	PRJNA855907	01A22CPO002	139937	0.521692	NDM	blaNDM-5	NA	NA	IncFIA,IncFIA,IncFIB,IncFIC	MOBF	MPF_F	conjugative	MOBF	AA324	AI218	community_0_subcommunity_2	2022	Escherichia	Escherichia coli	405	Y	hybracter	1_1_1_1_1_1_1_1_1	23	0.16436	PTU-FE	aac(6')-Ib-cr, aac(6')-Ib-cr, aadA2, blaCTX-M-15, blaNDM-5, blaOXA-1, catB3, dfrA12, mph(A), qacE, sitABCD, sul1, tet(A)
p01A22004_A_KPC	PV022891	PRJNA855907	01A22CPO004	172620	0.522645	KPC	NA	NA	blaKPC-2	IncC,IncFIC,IncFII	MOBF,MOBH	MPF_F	conjugative	MOBH	AA626	AI879	NA	2022	Citrobacter	Citrobacter freundii	98	Y	unicycler	NA	6	0.0347584	PTU-FV	aac(6')-Ib-cr, aac(6')-Ib-cr, blaKPC-2, blaOXA-1, catB3
p01A22004_B_KPC	PV022892	PRJNA855907	01A22CPO004	160396	0.545039	KPC	NA	NA	blaKPC-2	IncFIA,IncFIC	MOBF	MPF_F	conjugative	-	AA045	AH628	NA	2022	Citrobacter	Citrobacter freundii	98	Y	unicycler	NA	22	0.137161	-	blaKPC-2
p01A22004_C_NDM	PV022893	PRJNA855907	01A22CPO004	99443	0.552507	NDM	blaNDM-1	NA	NA	IncFIB,IncFII,rep_cluster_2272	MOBF	MPF_F	conjugative	-	AA046	AH632	community_0_subcommunity_102	2022	Citrobacter	Citrobacter freundii	98	Y	unicycler	1_1_1_1_2_2	11	0.110616	PTU-E46	blaNDM-1, rmtC, sul1
p01A22011_A_NDM	PV022894	PRJNA855907	01A22CPO011	141681	0.520373	NDM	blaNDM-5	NA	NA	IncFIA,IncFIB,IncFIC,IncFII	MOBF	MPF_F	conjugative	-	AA170	AH819	community_0_subcommunity_105	2022	Escherichia	Escherichia coli	167	Y	hybracter	1_1_1_1_1_1_1_1_2	27	0.190569	PTU-?	aac(6')-Ib-cr, aac(6')-Ib-cr, aadA2, blaCTX-M-15, blaNDM-5, blaOXA-1, catB3, dfrA12, mph(A), qacE, sul1, tet(A)
p01A22024_A_NDM	PV022895	PRJNA855907	01A22CPO024	80000	0.539037	NDM	blaNDM-1	NA	NA	IncFII,rep_cluster_2183	MOBF	-	mobilizable	-	AE583	AO397	community_1_subcommunity_0	2022	Klebsiella	Klebsiella michiganensis	85	Y	hybracter	1_1_1_1_2_1_1_1_2_2_1	5	0.0625	-	blaNDM-1
p01B18011_A_NDM	PV022896	PRJNA855907	01B18CPO011	46161	0.466498	NDM	blaNDM-5	NA	NA	IncX3	MOBP	MPF_T	conjugative	-	AA038	AH615	community_0_subcommunity_109	2018	Klebsiella	Klebsiella pneumoniae	15	Y	hybracter	1_1_1_2_1	6	0.12998	PTU-X3	blaNDM-5
p01B19003_A_NDM	PV022897	PRJNA855907	01B19CPO003	96558	0.527496	NDM	blaNDM-5	NA	NA	IncFIA,IncFIC	MOBF	MPF_F	conjugative	MOBP	AA338	AI283	community_0_subcommunity_108	2019	Klebsiella	Klebsiella pneumoniae	395	Y	trycycler	1_1_1_1_1_1_1_1_1	7	0.0724953	PTU-FE	aadA2, blaNDM-5, blaTEM-1B, dfrA12, erm(B), mph(A), qacE, rmtB, sul1
p01B19003_C_OXA	PV022898	PRJNA855907	01B19CPO003	6137	0.521427	OXA	NA	blaOXA-232	NA	rep_cluster_1195	MOBP	-	mobilizable	-	AC129	AL194	NA	2019	Klebsiella	Klebsiella pneumoniae	395	Y	trycycler	NA	0	0	PTU-E37	blaOXA-232
p01B20004_C_NDM	PV022899	PRJNA855907	01B20CPO004	68910	0.515861	NDM	blaNDM-5	NA	NA	IncN	MOBF	MPF_T	conjugative	MOBF	AA552	AI753	community_0_subcommunity_71	2020	Escherichia	Escherichia coli	131	Y	hybracter	1_1_1_1_1_1_1_1	2	0.0290234	PTU-N1	ARR-3, ant(3'')-Ia, blaNDM-5, blaTEM-1B, cmlA1, ere(A), qacE, rmtB, sul1
p02A15001_D_NDM	PV022900	PRJNA855907	02A15CRGN001	46161	0.466541	NDM	blaNDM-5	NA	NA	IncX3	MOBP	MPF_T	conjugative	-	AA038	AH615	community_0_subcommunity_109	2015	Escherichia	Escherichia coli	2083	Y	hybracter	1_1_1_2_1	5	0.108317	PTU-X3	blaNDM-5
p02A16003_A_NDM	PV022901	PRJNA855907	02A16CRGN003	105654	0.532843	NDM	blaNDM-5	NA	NA	IncFIA,IncFIA,IncFIC	MOBF	MPF_F	conjugative	MOBF	AA170	AH818	community_0_subcommunity_7	2016	Escherichia	Escherichia coli	2851	Y	hybracter	1_1_1_1_1_1_1_1_1	15	0.141973	-	aadA2, blaNDM-5, blaTEM-1B, dfrA12, mph(A), qacE, rmtB, sul1, tet(A)
p02A16003_B_OXA	PV022902	PRJNA855907	02A16CRGN003	51476	0.463731	OXA	NA	blaOXA-181	NA	IncX3,rep_cluster_1195	MOBP	MPF_T	conjugative	-	AA038	AH615	NA	2016	Escherichia	Escherichia coli	2851	Y	hybracter	NA	5	0.0971326	PTU-X3	blaOXA-181, qnrS1
p02A17001_A_NDM	PV022903	PRJNA855907	02A17CRGN001	168060	0.506551	NDM	blaNDM-1	NA	NA	IncC,rep_cluster_1254	MOBH,MOBH	MPF_F	conjugative	MOBH	AA860	AJ272	community_0_subcommunity_38	2017	Escherichia	Escherichia coli	131	Y	hybracter	1_1_1_1_2_1_1_2	13	0.0773533	PTU-C	aac(6')-Ib-cr, aac(6')-Ib3, aadA2, armA, blaCMY-6, blaNDM-1, dfrA12, mph(E), msr(E), qacE, sul1
p02A17003_C_NDM	PV022904	PRJNA855907	02A17CRGN003	107773	0.554183	NDM	blaNDM-1	NA	NA	IncFIB,IncFII,rep_cluster_2272	MOBF	MPF_F	conjugative	-	AA046	AH632	community_0_subcommunity_31	2017	Klebsiella	Klebsiella pneumoniae	15	Y	hybracter	1_1_1_1_2_2	12	0.111345	PTU-E46	blaNDM-1, rmtC, sul1
p02A17003_F_OXA	PV022905	PRJNA855907	02A17CRGN003	6141	0.521739	OXA	NA	blaOXA-232	NA	rep_cluster_1195	MOBP	-	mobilizable	-	AC129	AL194	NA	2017	Klebsiella	Klebsiella pneumoniae	15	Y	hybracter	NA	0	0	PTU-E37	blaOXA-232
p02A18001_A_NDM	PV022906	PRJNA855907	02A18CRGN001	173911	0.519438	NDM	blaNDM-5	NA	NA	IncFIA,IncFIA,IncFIB,IncFIC	MOBF	MPF_F	conjugative	MOBF	AA324	AI219	community_0_subcommunity_99	2018	Escherichia	Escherichia coli	617	Y	hybracter	1_1_1_1_1_1_1_2	25	0.143752	PTU-FE	aac(6')-Ib-cr, aac(6')-Ib-cr, aadA2, aadA5, blaNDM-5, blaOXA-1, catA1, catB3, dfrA12, dfrA17, mph(A), qacE, qacE, sitABCD, sul1, sul1, tet(B)
p02A20002_A_NDM	PV022907	PRJNA855907	02A20CPO002	46064	0.55119	NDM	blaNDM-5	NA	NA	IncR	-	-	mobilizable	MOBF	AB193	AJ857	community_0_subcommunity_62	2020	Klebsiella	Klebsiella pneumoniae	11	Y	hybracter	1_1_1_1_1_1_1_1_1	9	0.19538	PTU-E56	aadA2, aph(3')-Ia, blaNDM-5, blaTEM-1B, dfrA12, mph(A), qacE, rmtB, sul1
p02A23004_B_NDM	PV022908	PRJNA855907	02A23CPO004	83761	0.516983	NDM	blaNDM-5	NA	NA	IncFIA,IncFIB,IncFII,IncFII	MOBF	-	mobilizable	-	AA172	AH832	community_0_subcommunity_13	2023	Escherichia	Escherichia coli	167	Y	hybracter	1_1_1_1_1_1_1_1	12	0.143265	-	aadA2, blaNDM-5, catA1, dfrA12, qacE, sul1, tet(B)
p02B1314002_A_NDM	PV022909	PRJNA855907	02B1314CRGN002	46161	0.466498	NDM	blaNDM-7	NA	NA	IncX3	MOBP	MPF_T	conjugative	-	AA038	AH615	community_0_subcommunity_109	2013	Serratia	Serratia marcescens	795	N	illumina	1_1_1_2_1	0	0	PTU-X3	blaNDM-7
p02B21003A_A_NDM	PV022910	PRJNA855907	02B21CPO003A	121301	0.526937	NDM	blaNDM-5	NA	NA	IncFIA,IncFIB,IncFIC	MOBF	MPF_F	conjugative	MOBP	AA338	AI283	community_0_subcommunity_108	2021	Klebsiella	Klebsiella pneumoniae	437	Y	hybracter	1_1_1_1_1_1_1_1_1	12	0.0989275	PTU-FE	blaCTX-M-15, blaNDM-5, blaTEM-1B, erm(B), mph(A), qacE, rmtB, sul1
p02B21003A_B_OXA	PV022911	PRJNA855907	02B21CPO003A	6141	0.521739	OXA	NA	blaOXA-232	NA	rep_cluster_1195	MOBP	-	mobilizable	-	AC129	AL194	NA	2021	Klebsiella	Klebsiella pneumoniae	437	Y	hybracter	NA	0	0	PTU-E37	blaOXA-232
p02B21003B_A_NDM	PV022912	PRJNA855907	02B21CPO003B	69795	0.526685	NDM	blaNDM-5	NA	NA	IncFIA,IncFIC,IncFII	-	MPF_F	mobilizable	MOBP	AA338	AI283	community_0_subcommunity_8	2021	Escherichia	Escherichia coli	7477	Y	hybracter	1_1_1_1_1_1_1_1_1	13	0.18626	-	aadA2, blaNDM-5, blaTEM-1B, dfrA12, erm(B), mph(A), qacE, rmtB, sul1
p02B21003B_B_OXA	PV022913	PRJNA855907	02B21CPO003B	65259	0.510612	OXA	NA	blaOXA-181	NA	IncFIA,IncFIC,rep_cluster_1195	MOBF,MOBF	MPF_F	conjugative	MOBP	AA336	AI272	NA	2021	Escherichia	Escherichia coli	7477	Y	hybracter	NA	4	0.0612942	PTU-E37	blaOXA-181, qnrS1
p02C16001A_A_NDM	PV022914	PRJNA855907	02C16CRGN001A	298061	0.465958	NDM	blaNDM-1	NA	NA	IncFIB,IncHI1B,rep_cluster_1254	MOBH	MPF_F	conjugative	-	AA405	AI439	community_0_subcommunity_50	2016	Klebsiella	Klebsiella pneumoniae	14	Y	hybracter	1_1_1_1_2_1_1_1_2_1	31	0.104006	PTU-HI1B	aac(6')-Ib-cr, aac(6')-Ib-cr, aadA2, aph(3')-VI, armA, blaCTX-M-15, blaNDM-1, blaOXA-1, catB3, dfrA12, dfrA14, mph(E), msr(E), qacE, qnrB1, sul1, tet(D)
p02C16001A_C_OXA	PV022915	PRJNA855907	02C16CRGN001A	6141	0.521902	OXA	NA	blaOXA-232	NA	rep_cluster_1195	MOBP	-	mobilizable	-	AC129	AL194	NA	2016	Klebsiella	Klebsiella pneumoniae	14	Y	hybracter	NA	0	0	PTU-E37	blaOXA-232
p02C19010B_A_NDM	PV022916	PRJNA855907	02C19CPO010B	99768	0.526872	NDM	blaNDM-5	NA	NA	IncFIA,IncFIC	MOBF	MPF_F	conjugative	MOBP	AA338	AI283	community_0_subcommunity_108	2019	Klebsiella	Klebsiella pneumoniae	395	Y	hybracter	1_1_1_1_1_1_1_1_1	8	0.080186	PTU-FE	aadA2, blaNDM-5, blaTEM-1B, dfrA12, erm(B), mph(A), qacE, rmtB, sul1
p02C19010B_C_OXA	PV022917	PRJNA855907	02C19CPO010B	6141	0.521902	OXA	NA	blaOXA-232	NA	rep_cluster_1195	MOBP	-	mobilizable	-	AC129	AL194	NA	2019	Klebsiella	Klebsiella pneumoniae	395	Y	hybracter	NA	0	0	PTU-E37	blaOXA-232
p03A15001A_B_NDM	PV022918	PRJNA855907	03A15CRGN001A	117823	0.474025	NDM	blaNDM-1	NA	NA	IncT,rep_cluster_1254,rep_cluster_1478	MOBP	-	mobilizable	-	AB133	AJ734	community_0_subcommunity_64	2015	Providencia	Providencia rettgeri	NA	Y	trycycler	1_1_1_1_1_2	18	0.152772	-	aadA2, armA, blaNDM-1, catA1, dfrA12, mph(E), msr(E), qacE, qnrB1, sul1
p03A15001A_C_OXA	PV022919	PRJNA855907	03A15CRGN001A	12294	0.365056	OXA	NA	blaOXA-181	NA	rep_cluster_1791	-	-	non-mobilizable	-	AE973	AO863	NA	2015	Providencia	Providencia rettgeri	NA	Y	trycycler	NA	2	0.162681	-	blaOXA-181
p03A17007_D_NDM	PV022920	PRJNA855907	03A17CRGN007	93594	0.507223	NDM	blaNDM-1	NA	NA	IncL/M,rep_cluster_1254	MOBP	MPF_I	conjugative	-	AA002	AH532	community_0_subcommunity_81	2017	Klebsiella	Klebsiella quasipneumoniae subsp. quasipneumoniae	622	Y	hybracter	1_1_1_1_2_1_1_1	9	0.09616	PTU-L/M	aadA2, aph(3')-VI, armA, blaCTX-M-3, blaNDM-1, dfrA12, mph(E), msr(E), qacE, sul1, sul1
p03A18004_A_NDM	PV022921	PRJNA855907	03A18CRGN004	124260	0.531281	NDM	blaNDM-5	NA	NA	IncFIA,IncFIA,IncFIC	MOBF	MPF_F	conjugative	MOBF	AA170	AH818	community_0_subcommunity_106	2018	Escherichia	Escherichia coli	11021	Y	hybracter	1_1_1_1_1_1_1_1_1	14	0.112667	PTU-FE	aadA2, blaNDM-5, blaTEM-1B, dfrA12, mph(A), qacE, rmtB, sul1, tet(A)
p03A20006_A_NDM	PV022922	PRJNA855907	03A20CPO006	363830	0.471745	NDM	blaNDM-1	NA	NA	IncFIB,IncHI1B,rep_cluster_1254	MOBH	MPF_F	conjugative	-	AA405	AI436	community_0_subcommunity_87	2020	Klebsiella	Klebsiella pneumoniae	5859	Y	hybracter	1_1_1_1_2_1_2	45	0.123684	PTU-HI1B	aac(6')-Ib-cr, aac(6')-Ib-cr, aph(3')-VI, blaCTX-M-15, blaNDM-1, blaOXA-1, catB3, dfrA5, mph(A), mph(E), msr(E), qacE, qnrB1, qnrS1, sul1, sul2
p03A20006_C_OXA	PV022923	PRJNA855907	03A20CPO006	6141	0.521902	OXA	NA	blaOXA-232	NA	rep_cluster_1195	MOBP	-	mobilizable	-	AC129	AL194	NA	2020	Klebsiella	Klebsiella pneumoniae	5859	Y	hybracter	NA	0	0	PTU-E37	blaOXA-232
p03A21006_A_NDM	PV022924	PRJNA855907	03A21CPO006	365435	0.471876	NDM	blaNDM-1	NA	NA	IncFIB,IncHI1B,rep_cluster_1254	MOBH	MPF_F	conjugative	-	AA405	AI436	community_0_subcommunity_87	2021	Klebsiella	Klebsiella pneumoniae	5859	Y	hybracter	1_1_1_1_2_1_2	45	0.123141	PTU-HI1B	aac(6')-Ib-cr, aac(6')-Ib-cr, aph(3')-VI, blaCTX-M-15, blaNDM-1, blaOXA-1, catB3, dfrA5, mph(A), mph(E), msr(E), qacE, qnrB1, qnrS1, sul1, sul2
p03A21006_C_OXA	PV022925	PRJNA855907	03A21CPO006	6141	0.521902	OXA	NA	blaOXA-232	NA	rep_cluster_1195	MOBP	-	mobilizable	-	AC129	AL194	NA	2021	Klebsiella	Klebsiella pneumoniae	5859	Y	hybracter	NA	0	0	PTU-E37	blaOXA-232
p03A21010_B_NDM_OXA	PV022926	PRJNA855907	03A21CPO010	89204	0.527095	NDM, OXA	blaNDM-1	blaOXA-48	NA	IncFIA,rep_cluster_1418	-	-	mobilizable	MOBF	AA001	AH523	community_4_subcommunity_0	2021	Klebsiella	Klebsiella pneumoniae	11	Y	hybracter	1_1_1_1_1_2	17	0.190574	-	blaCTX-M-14b, blaNDM-1, blaOXA-48, dfrA14, qnrB1
p04A15043_A_NDM	PV023011	PRJNA855907	04A15CRGN043	338241	0.472926	NDM	blaNDM-1	NA	NA	IncC,IncHI2A,rep_cluster_1088,rep_cluster_1254	MOBH,MOBH	MPF_F	conjugative	MOBH	AA738	AJ047	community_0_subcommunity_69	2015	Escherichia	Escherichia coli	101	Y	hybracter	1_1_1_1_2_1_1_1_1	28	0.0827812	-	ARR-3, aadA2, ant(3'')-Ia, armA, armA, blaCMY-4, blaNDM-1, blaOXA-10, cmlA1, dfrA12, mph(E), mph(E), msr(E), msr(E), qacE, qacE, sul1, sul1, tet(C)
p04A16005_A_NDM	PV023012	PRJNA855907	04A16CRGN005	155730	0.52462	NDM	blaNDM-1	NA	NA	IncFIB,IncFII,rep_cluster_2183	MOBF,MOBF	MPF_F	conjugative	-	AA021	AH569	community_0_subcommunity_86	2016	Klebsiella	Klebsiella pneumoniae	11	Y	hybracter	1_1_1_1_1_2	19	0.122006	PTU-FK	blaNDM-1, qnrB1
p04A16009_A_NDM	PV023013	PRJNA855907	04A16CRGN009	102062	0.521379	NDM	blaNDM-5	NA	NA	IncFIA,IncFIC	MOBF	MPF_F	conjugative	MOBF	AA323	AI215	community_0_subcommunity_106	2016	Escherichia	Escherichia coli	167	Y	hybracter	1_1_1_1_1_1_1_1_1	12	0.117576	PTU-FE	aadA2, blaNDM-5, blaTEM-1B, dfrA12, erm(B), mph(A), qacE, rmtB, sul1
p04A16011_A_NDM	PV023014	PRJNA855907	04A16CRGN011	154902	0.524654	NDM	blaNDM-1	NA	NA	IncFIB,IncFII,rep_cluster_2183	MOBF,MOBF	MPF_F	conjugative	-	AA021	AH569	community_0_subcommunity_86	2016	Klebsiella	Klebsiella pneumoniae	11	Y	hybracter	1_1_1_1_1_2	18	0.116203	PTU-FK	blaNDM-1, qnrB1
p04A19001A_B_NDM	PV023015	PRJNA855907	04A19CPO001A	97894	0.527642	NDM	blaNDM-5	NA	NA	IncFIA,IncFIC	MOBF	MPF_F	conjugative	MOBP	AA338	AI283	community_0_subcommunity_108	2019	Klebsiella	Klebsiella pneumoniae	231	Y	hybracter	1_1_1_1_1_1_1_1_1	8	0.081721	PTU-FE	aadA2, blaNDM-5, blaTEM-1B, dfrA12, erm(B), mph(A), qacE, rmtB, sul1
p04A19001A_C_OXA	PV023016	PRJNA855907	04A19CPO001A	6141	0.521902	OXA	NA	blaOXA-232	NA	rep_cluster_1195	MOBP	-	mobilizable	-	AC129	AL194	NA	2019	Klebsiella	Klebsiella pneumoniae	231	Y	hybracter	NA	0	0	PTU-E37	blaOXA-232
p04A19003_A_NDM	PV023017	PRJNA855907	04A19CPO003	178145	0.526666	NDM	blaNDM-1	NA	NA	IncC	MOBH,MOBH	MPF_F	conjugative	MOBH	AA860	AJ274	community_0_subcommunity_40	2019	Citrobacter	Citrobacter freundii	18	Y	hybracter	1_1_1_1_2_1_1_1	16	0.0898145	PTU-C	ARR-2, aac(6')-Ib-cr, aac(6')-Ib3, ant(3'')-Ia, blaNDM-1, blaOXA-10, cmlA1, dfrA14, floR, qacE, qnrS1, sul1, sul2
p04A19004_A_NDM	PV023018	PRJNA855907	04A19CPO004	268960	0.46192	NDM	blaNDM-1	NA	NA	IncFIB,IncHI1B,rep_cluster_1254	MOBH	MPF_F	conjugative	-	AA405	AI439	community_0_subcommunity_56	2019	Klebsiella	Klebsiella pneumoniae	2497	Y	hybracter	1_1_1_1_2_1_1_1_2_1	23	0.0855146	PTU-HI1B	ARR-3, aac(6')-Ib-cr, aac(6')-Ib-cr, ant(3'')-Ia, aph(3')-VI, armA, blaNDM-1, blaOXA-1, catB3, cmlA1, ere(A), mph(E), msr(E), qacE, sul1
p04A19004_B_OXA	PV023019	PRJNA855907	04A19CPO004	6141	0.521902	OXA	NA	blaOXA-232	NA	rep_cluster_1195	MOBP	-	mobilizable	-	AC129	AL194	NA	2019	Klebsiella	Klebsiella pneumoniae	2497	Y	hybracter	NA	0	0	PTU-E37	blaOXA-232
p04A19007_A_NDM	PV023020	PRJNA855907	04A19CPO007	127887	0.514931	NDM	blaNDM-5	NA	NA	IncFIA,IncFIB,IncFII,IncFII	MOBF,MOBP	MPF_F	conjugative	MOBF	AA172	AH832	community_0_subcommunity_27	2019	Escherichia	Escherichia coli	46	Y	trycycler	1_1_1_1_1_1_1	21	0.164207	PTU-FE	aadA2, blaNDM-5, dfrA12, erm(B), mph(A), qacE, sul1
p04A19007_C_OXA	PV023021	PRJNA855907	04A19CPO007	51336	0.503857	OXA	NA	blaOXA-181	NA	IncI-gamma/K1	MOBP	-	mobilizable	MOBP	AC026	AL043	NA	2019	Escherichia	Escherichia coli	46	Y	trycycler	NA	7	0.136357	-	blaOXA-181
p04A20002_A_NDM	PV023022	PRJNA855907	04A20CPO002	129703	0.53072	NDM	blaNDM-5	NA	NA	IncFIA,IncFIA,IncFIC	MOBF	MPF_F	conjugative	-	AA170	AH818	community_0_subcommunity_106	2020	Escherichia	Escherichia coli	167	Y	hybracter	1_1_1_1_1_1_1_1_1	16	0.123359	PTU-FE	aadA2, aadA5, blaNDM-5, blaTEM-1B, dfrA12, dfrA17, mph(A), qacE, qacE, rmtB, sul1, sul1, tet(A)
p04A20003B_B_NDM	PV023023	PRJNA855907	04A20CPO003B	96626	0.527498	NDM	blaNDM-5	NA	NA	IncFIA,IncFIC	MOBF	MPF_F	conjugative	MOBP	AA338	AI283	community_0_subcommunity_108	2020	Klebsiella	Klebsiella pneumoniae	147	Y	trycycler	1_1_1_1_1_1_1_1_1	7	0.0724443	PTU-FE	aadA2, blaNDM-5, blaTEM-1B, dfrA12, erm(B), mph(A), qacE, rmtB, sul1
p05A17002_D_NDM	PV023024	PRJNA855907	05A17CRGN002	76412	0.521973	NDM	blaNDM-5	NA	NA	IncFIA,IncFIC	MOBF	MPF_F	conjugative	MOBF	AA323	AI214	community_0_subcommunity_9	2017	Escherichia	Escherichia coli	410	Y	hybracter	1_1_1_1_1_1	6	0.0785217	-	aadA2, blaNDM-5, dfrA12, qacE, sul1
p05A17003_A_NDM	PV023025	PRJNA855907	05A17CRGN003	164875	0.520164	NDM	blaNDM-5	NA	NA	IncFIA,IncFIA,IncFIB,IncFIC	MOBF,MOBP	MPF_F	conjugative	MOBF	AA735	AJ036	community_0_subcommunity_25	2017	Escherichia	Escherichia coli	648	Y	hybracter	1_1_1_1_1_1_1_1_1	22	0.133434	PTU-FE	aadA2, blaNDM-5, blaTEM-1B, dfrA12, erm(B), mph(A), qacE, rmtB, sul1
p05A18001_A_NDM	PV023026	PRJNA855907	05A18CPO001	441365	0.484409	NDM	blaNDM-1	NA	NA	IncFIB,IncFIB,IncFII,IncHI1B,rep_cluster_1254,rep_cluster_2183	MOBF,MOBF,MOBH	MPF_F	conjugative	-	AA405	AI439	community_0_subcommunity_49	2018	Klebsiella	Klebsiella pneumoniae	14	Y	hybracter	1_1_1_1_2_1_1_1_2_1	53	0.120082	-	aac(6')-Ib, aac(6')-Ib-cr, aac(6')-Ib-cr, aac(6')-Ib-cr, aadA2, aph(3')-VI, armA, blaCTX-M-15, blaNDM-1, blaOXA-1, blaTEM-1A, catA1, catB3, dfrA12, dfrA14, mph(E), msr(E), qacE, qnrB1, sul1, tet(D)
p05A18001_B_OXA	PV023027	PRJNA855907	05A18CPO001	6141	0.521902	OXA	NA	blaOXA-232	NA	rep_cluster_1195	MOBP	-	mobilizable	-	AC129	AL194	NA	2018	Klebsiella	Klebsiella pneumoniae	14	Y	hybracter	NA	0	0	PTU-E37	blaOXA-232
p05A18002_C_NDM	PV023028	PRJNA855907	05A18CPO002	88692	0.516788	NDM	blaNDM-5	NA	NA	IncI-gamma/K1	MOBP	MPF_I	conjugative	MOBP	AC026	AL043	community_0_subcommunity_95	2018	Escherichia	Escherichia coli	405	Y	hybracter	1_1_1_1_1_1_1_1_1	8	0.0901998	-	aadA2, blaCMY-42, blaNDM-5, blaTEM-1B, dfrA12, qacE, rmtB, sul1
p05A18004_A_NDM	PV023029	PRJNA855907	05A18CPO004	97748	0.537924	NDM	blaNDM-1	NA	NA	IncFIB	-	-	non-mobilizable	-	AA021	AH571	community_0_subcommunity_35	2018	Klebsiella	Klebsiella pneumoniae	15	Y	hybracter	1_1_1_1_1_2	12	0.122765	PTU-FK	ARR-3, aac(6')-Ib-Hangzhou, aac(6')-Ib-cr, blaNDM-1, rmtF
p05A18006_A_NDM	PV023030	PRJNA855907	05A18CPO006	240759	0.468144	NDM	blaNDM-1	NA	NA	IncHI2A,rep_cluster_1088	MOBH	MPF_F	conjugative	MOBH	AA738	AJ047	community_0_subcommunity_76	2018	Enterobacter	Enterobacter hormaechei subsp. xiangfangensis	109	Y	trycycler	1_1_1_1_2_1_1_1_1	24	0.0996847	PTU-HI2	blaNDM-1, blaSHV-12, mph(A), mph(E), msr(E), tet(C)
p05A19003A_A_NDM	PV023031	PRJNA855907	05A19CPO003A	289341	0.464487	NDM	blaNDM-1	NA	NA	IncHI2A,rep_cluster_1088	MOBH	MPF_F	conjugative	MOBH	AA739	AJ058	community_0_subcommunity_107	2019	Klebsiella	Klebsiella grimontii	189	Y	unicycler	1_1_1_1_2_1_1_1_1	35	0.120965	PTU-HI2	aac(6')-Ib-cr, aac(6')-Ib-cr, ant(3'')-Ia, aph(3')-VI, blaNDM-1, blaOXA-1, catA1, catB3, dfrA5, qacE, qnrB1, sul1, tet(C)
p05C18001_B_NDM	PV023032	PRJNA855907	05C18CPO001	109734	0.526911	NDM	blaNDM-1	NA	NA	IncFIB,IncFII,rep_cluster_2183	MOBF,MOBF	MPF_F	conjugative	-	AA018	AH562	community_0_subcommunity_78	2018	Klebsiella	Klebsiella pneumoniae	405	Y	hybracter	1_1_1_1_2_1_2	11	0.100242	PTU-FK	aac(6')-Ib, aac(6')-Ib-cr, aadA1, aph(3')-VI, blaCTX-M-15, blaNDM-1, blaOXA-9, blaTEM-1A, qnrS1
p06C19003_A_NDM	PV023033	PRJNA855907	06C19CPO003	95645	0.518239	NDM	blaNDM-1	NA	NA	IncFIB,IncR	-	-	mobilizable	MOBF	AB187	AJ835	community_0_subcommunity_57	2019	Enterobacter	Enterobacter hormaechei subsp. steigerwaltii	93	Y	hybracter	1_2_1_1_2	23	0.240473	PTU-E65	ARR-3, aac(6')-Ib-cr, aac(6')-Ib-cr, aadA16, ant(3'')-Ia, blaNDM-1, blaOXA-10, dfrA27, qacE, qacE, qnrS1, sul1, sul1
p06C20004_A_NDM	PV023034	PRJNA855907	06C20CPO004	266811	0.461312	NDM	blaNDM-1	NA	NA	IncHI2A,rep_cluster_1088	MOBH	MPF_F	conjugative	MOBH	AA739	AJ058	community_0_subcommunity_107	2020	Escherichia	Escherichia coli	7401	Y	hybracter	1_1_1_1_2_1_1_1_1	26	0.0974473	PTU-HI2	ant(3'')-Ia, aph(3')-VI, blaNDM-1, catA1, dfrA5, qacE, sul1, tet(C)
p06D19001_A_NDM	PV023035	PRJNA855907	06D19CPO001	142373	0.52177	NDM	blaNDM-5	NA	NA	IncFIA,IncFIA,IncFIB,IncFIC,rep_cluster_2131	MOBP	-	mobilizable	-	AA173	AH837	community_0_subcommunity_92	2019	Escherichia	Escherichia coli	410	Y	hybracter	1_1_1_1_1_1_1	30	0.210714	-	aadA5, blaCTX-M-15, blaNDM-5, blaTEM-1B, dfrA17, mph(A), qacE, rmtB, sitABCD, sul1, tet(A)
p06D23012_A_OXA	PV023036	PRJNA855907	06D23CPO012	6141	0.521576	OXA	NA	blaOXA-232	NA	rep_cluster_1195	MOBP	-	mobilizable	-	AC129	AL194	NA	2023	Klebsiella	Klebsiella pneumoniae	147	N	illumina	NA	0	0	PTU-E37	blaOXA-232
p07B15040_A_NDM	PV023037	PRJNA855907	07B15CRGN040	131783	0.524468	NDM	blaNDM-5	NA	NA	IncFIA,IncFIA,IncFIC	MOBF	MPF_F	conjugative	-	AA170	AH818	community_0_subcommunity_20	2015	Escherichia	Escherichia coli	167	Y	hybracter	1_1_1_1_1_1_1_1_1	15	0.113823	PTU-FE	aac(6')-Ib-cr, aac(6')-Ib-cr, aadA5, blaCTX-M-15, blaNDM-5, blaOXA-1, blaTEM-1B, catB3, dfrA17, mph(A), qacE, rmtB, sul1
p07B16004B_A_NDM	PV023038	PRJNA855907	07B16CRGN004B	300768	0.466642	NDM	blaNDM-1	NA	NA	IncFIB,IncHI1B,rep_cluster_1254	MOBH	MPF_F	conjugative	-	AA405	AI439	community_0_subcommunity_53	2016	Klebsiella	Klebsiella pneumoniae	14	Y	hybracter	1_1_1_1_2_1_1_1_2_1	33	0.109719	PTU-HI1B	aac(6')-Ib, aac(6')-Ib-cr, aac(6')-Ib-cr, aac(6')-Ib-cr, aadA2, aph(3')-VI, armA, blaCTX-M-15, blaNDM-1, blaOXA-1, blaTEM-1A, catB3, dfrA12, dfrA14, mph(E), msr(E), qacE, qnrB1, sul1, tet(D)
p07B16004B_D_OXA	PV023039	PRJNA855907	07B16CRGN004B	6141	0.521902	OXA	NA	blaOXA-232	NA	rep_cluster_1195	MOBP	-	mobilizable	-	AC129	AL194	NA	2016	Klebsiella	Klebsiella pneumoniae	14	Y	hybracter	NA	0	0	PTU-E37	blaOXA-232
p07B16008_A_NDM	PV023040	PRJNA855907	07B16CRGN008	110965	0.416888	NDM	blaNDM-1	NA	NA	rep_cluster_1506	MOBH	MPF_F	conjugative	-	AA855	AJ255	community_0_subcommunity_58	2016	Morganella	Morganella morganii	NA	Y	unicycler	1_1_2	9	0.0811067	-	aac(6')-Ib-cr, aac(6')-Ib3, aph(3')-VI, blaDHA-7, blaNDM-1, qacE, qacE, qnrA1, rmtC, sul1, sul1
p07B17004_B_NDM	PV023041	PRJNA855907	07B17CRGN004	84885	0.522637	NDM	blaNDM-5	NA	NA	IncFIA,IncFIC	MOBF	MPF_F	conjugative	MOBP	AA338	AI283	community_0_subcommunity_108	2017	Klebsiella	Klebsiella pneumoniae	231	Y	hybracter	1_1_1_1_1_1_1_1_1	6	0.0706839	PTU-FE	aadA2, blaNDM-5, dfrA12, qacE, sul1
p07B17004_D_OXA	PV023042	PRJNA855907	07B17CRGN004	6141	0.521902	OXA	NA	blaOXA-232	NA	rep_cluster_1195	MOBP	-	mobilizable	-	AC129	AL194	NA	2017	Klebsiella	Klebsiella pneumoniae	231	Y	hybracter	NA	0	0	PTU-E37	blaOXA-232
p07B18001A_B_NDM	PV023043	PRJNA855907	07B18CPO001A	64486	0.517895	NDM	blaNDM-1	NA	NA	IncN	MOBF	MPF_T	conjugative	MOBF	AA552	AI757	community_0_subcommunity_90	2018	Klebsiella	Klebsiella pneumoniae	2054	Y	hybracter	1_1_1_1_1_1_1_1_1	11	0.17058	PTU-N1	aac(6')-Ib, aac(6')-Ib-cr, aadA1, blaNDM-1, blaOXA-9, blaTEM-1A, dfrA14, qnrS1
p07B18001B_A_NDM	PV023044	PRJNA855907	07B18CPO001B	170905	0.520681	NDM	blaNDM-5	NA	NA	IncFIA,IncFIB,IncFII,IncFII	MOBF,MOBP	MPF_F	conjugative	MOBF	AA172	AH832	community_0_subcommunity_103	2018	Escherichia	Escherichia coli	38	Y	trycycler	1_1_1_1_1_1_1_1_1	31	0.181387	PTU-FE	aac(6')-Ib-cr, aac(6')-Ib-cr, aadA2, blaNDM-5, blaOXA-1, blaTEM-1B, catB3, dfrA12, erm(B), mph(A), qacE, rmtB, sul1, tet(A)
p07B18001B_B_OXA	PV023045	PRJNA855907	07B18CPO001B	80104	0.509725	OXA	NA	blaOXA-181	NA	IncFIA,IncFIC,rep_cluster_1195	MOBF	MPF_F	conjugative	MOBP	AA336	AI272	NA	2018	Escherichia	Escherichia coli	38	Y	trycycler	NA	4	0.0499351	PTU-FE	blaOXA-181, qnrS1
p07B19007_A_NDM	PV023046	PRJNA855907	07B19CPO007	120320	0.531466	NDM	blaNDM-5	NA	NA	IncFIA,IncFIA,IncFIC	MOBF	MPF_F	conjugative	MOBF	AA170	AH818	community_0_subcommunity_106	2019	Escherichia	Escherichia coli	361	Y	hybracter	1_1_1_1_1_1_1_1_1	14	0.116356	PTU-FE	aadA2, blaNDM-5, dfrA12, mph(A), qacE, sul1, tet(A)
p07B19007_D_OXA	PV023047	PRJNA855907	07B19CPO007	51479	0.463742	OXA	NA	blaOXA-181	NA	IncX3,rep_cluster_1195	MOBP	MPF_T	conjugative	-	AA038	AH615	NA	2019	Escherichia	Escherichia coli	361	Y	hybracter	NA	5	0.097127	PTU-X3	blaOXA-181, qnrS1
p07B20005_A_NDM	PV023048	PRJNA855907	07B20CPO005	143719	0.516313	NDM	blaNDM-5	NA	NA	IncFIA,IncFIB,IncFIC,IncFII	MOBF	MPF_F	conjugative	-	AA170	AH818	community_0_subcommunity_4	2020	Escherichia	Escherichia coli	405	Y	unicycler	1_1_1_1_1_1_1	22	0.153076	PTU-FE	aadA5, aph(3'')-Ib, aph(6)-Id, blaNDM-5, blaOXA-1, blaTEM-1B, catB3, dfrA17, mph(A), qacE, sul1, sul2, tet(A)
p07B21001_A_NDM	PV023049	PRJNA855907	07B21CPO001	101929	0.528427	NDM	blaNDM-5	NA	NA	IncFIA,IncFIA,IncFIC	MOBF	MPF_F	conjugative	MOBF	AA170	AH818	community_0_subcommunity_106	2021	Escherichia	Escherichia coli	2851	Y	unicycler	1_1_1_1_1_1_1_1_1	14	0.137351	PTU-FE	aadA2, blaNDM-5, blaTEM-1B, dfrA12, qacE, rmtB, sul1, tet(A)
p07B21001_C_OXA	PV023050	PRJNA855907	07B21CPO001	51479	0.463742	OXA	NA	blaOXA-181	NA	IncX3,rep_cluster_1195	MOBP	MPF_T	conjugative	-	AA038	AH615	NA	2021	Escherichia	Escherichia coli	2851	Y	unicycler	NA	5	0.097127	PTU-X3	blaOXA-181, qnrS1
p07B21007_A_NDM	PV023051	PRJNA855907	07B21CPO007	129783	0.530732	NDM	blaNDM-5	NA	NA	IncFIB,IncFII,rep_cluster_2183	MOBF,MOBF	MPF_F	conjugative	-	AA021	AH570	community_0_subcommunity_85	2021	Klebsiella	Klebsiella pneumoniae	231	Y	unicycler	1_1_1_1_1_1_1_1_1	20	0.154103	PTU-E70	aadA2, blaNDM-5, blaSHV-12, blaTEM-1B, catA1, dfrA12, mph(A), qacE, qnrS1, sul1
p07B21007_D_OXA	PV023052	PRJNA855907	07B21CPO007	6141	0.521739	OXA	NA	blaOXA-232	NA	rep_cluster_1195	MOBP	-	mobilizable	-	AC129	AL194	NA	2021	Klebsiella	Klebsiella pneumoniae	231	Y	unicycler	NA	0	0	PTU-E37	blaOXA-232
p07B21008B_A_NDM	PV023053	PRJNA855907	07B21CPO008B	128424	0.530617	NDM	blaNDM-5	NA	NA	IncFIB,IncFII,rep_cluster_2183	MOBF,MOBF	MPF_F	conjugative	-	AA021	AH570	community_0_subcommunity_85	2021	Klebsiella	Klebsiella pneumoniae	231	Y	hybracter	1_1_1_1_1_1_1_1_1	19	0.147947	PTU-E70	aadA2, blaNDM-5, blaSHV-12, blaTEM-1B, catA1, dfrA12, mph(A), qacE, qnrS1, sul1
p07B21008B_C_OXA	PV023054	PRJNA855907	07B21CPO008B	6141	0.521902	OXA	NA	blaOXA-232	NA	rep_cluster_1195	MOBP	-	mobilizable	-	AC129	AL194	NA	2021	Klebsiella	Klebsiella pneumoniae	231	Y	hybracter	NA	0	0	PTU-E37	blaOXA-232
p07B23004_A_NDM	PV023055	PRJNA855907	07B23CPO004	153290	0.515807	NDM	blaNDM-5	NA	NA	IncFIA,IncFIA,IncFIB,IncFIC	MOBF	MPF_F	conjugative	MOBF	AA324	AI219	community_0_subcommunity_106	2023	Escherichia	Escherichia coli	405	Y	hybracter	1_1_1_1_1_1_1	26	0.169613	PTU-FE	aac(6')-Ib-cr, aac(6')-Ib-cr, aadA2, aadA5, blaCTX-M-15, blaNDM-5, blaOXA-1, catB3, dfrA12, dfrA17, mph(A), qacE, qacE, sul1, sul1, tet(B)
p07B23005B_C_NDM	PV023056	PRJNA855907	07B23CPO005B	83770	0.523087	NDM	blaNDM-5	NA	NA	IncFIB	-	-	non-mobilizable	-	AA019	AH565	community_0_subcommunity_63	2023	Klebsiella	Klebsiella pneumoniae	152	Y	hybracter	1_1_1_1_1	8	0.0954996	PTU-E70	aph(3'')-Ib, aph(6)-Id, blaNDM-5, blaOXA-74, blaTEM-1B, qacE, rmtB, sul1
p07B23008_C_NDM_OXA	PV023057	PRJNA855907	07B23CPO008	76843	0.494606	NDM, OXA	blaNDM-5	blaOXA-181	NA	IncX3,rep_cluster_1195	MOBP	MPF_T	conjugative	-	AA038	AH615	community_0_subcommunity_109	2023	Klebsiella	Klebsiella pneumoniae	16	Y	hybracter	1_1_1_1_1_1_1_1_1	12	0.156163	PTU-X3	aadA2, blaNDM-5, blaOXA-181, blaTEM-1B, dfrA12, mph(A), qacE, qnrS1, rmtB, sul1
p07C17003_A_NDM	PV023058	PRJNA855907	07C17CRGN003	83641	0.529071	NDM	blaNDM-1	NA	NA	IncFII,rep_cluster_1418	MOBP	MPF_I	conjugative	-	AA965	AJ458	community_2_subcommunity_0	2017	Enterobacter	Enterobacter hormaechei subsp. xiangfangensis	114	Y	hybracter	1_1_1_1_2_1_2	10	0.119559	-	aph(3')-VI, blaNDM-1
p07C23003_A_NDM	PV023059	PRJNA855907	07C23CPO003	108783	0.499848	NDM	blaNDM-5	NA	NA	IncI-gamma/K1	MOBP	MPF_I	conjugative	MOBP	AA474	AI601	community_0_subcommunity_88	2023	Escherichia	Escherichia coli	3052	Y	hybracter	1_1_1_1_1	7	0.0643483	PTU-I1	blaNDM-5, qacE, sul1
p07D18002_A_OXA	PV023060	PRJNA855907	07D18CPO002	138556	0.483624	OXA	NA	blaOXA-181	NA	IncHI1B,IncX3,rep_cluster_1195	MOBH,MOBP	MPF_T	conjugative	-	AA038	AH615	NA	2018	Escherichia	Escherichia coli	361	Y	unicycler	NA	20	0.144346	-	aph(3'')-Ib, aph(6)-Id, blaOXA-181, blaTEM-1B, floR, sul2, tet(A), tet(A)
p07D18002_B_NDM_OXA	PV023061	PRJNA855907	07D18CPO002	132219	0.527708	NDM, OXA	blaNDM-5	blaOXA-181	NA	IncFIA,IncFIA,IncFIC,rep_cluster_1195	MOBF	MPF_F	conjugative	MOBF	AA170	AH818	community_0_subcommunity_106	2018	Escherichia	Escherichia coli	361	Y	unicycler	1_1_1_1_1_1_1_1_1	13	0.0983217	PTU-FE	aadA2, blaNDM-5, blaOXA-181, blaTEM-1B, dfrA12, mph(A), qacE, rmtB, sul1, tet(A)
p07D19004_A_NDM	PV023062	PRJNA855907	07D19CPO004	120503	0.531157	NDM	blaNDM-5	NA	NA	IncFIA,IncFIA,IncFIC	MOBF	MPF_F	conjugative	MOBF	AA170	AH818	community_0_subcommunity_106	2019	Escherichia	Escherichia coli	448	Y	hybracter	1_1_1_1_1_1_1_1_1	12	0.0995826	PTU-?	aadA2, blaNDM-5, dfrA12, mph(A), qacE, sul1, tet(A)
p08A1213017_A_NDM	PV022967	PRJNA855907	08A1213CRGN017	298974	0.46597	NDM	blaNDM-1	NA	NA	IncFIB,IncHI1B	MOBH	MPF_F	conjugative	-	AA405	AI439	community_0_subcommunity_55	2013	Klebsiella	Klebsiella pneumoniae	14	Y	trycycler	1_1_1_1_2_1_1_1_2_1	33	0.110377	PTU-HI1B	aac(6')-Ib, aac(6')-Ib-cr, aac(6')-Ib-cr, aac(6')-Ib-cr, aadA2, aph(3')-VI, armA, blaCTX-M-15, blaNDM-1, blaOXA-1, blaTEM-1A, catB3, dfrA12, dfrA14, mph(E), msr(E), qacE, qnrB1, sul1, tet(D)
p08A1213017_D_OXA	PV022968	PRJNA855907	08A1213CRGN017	6141	0.521902	OXA	NA	blaOXA-232	NA	rep_cluster_1195	MOBP	-	mobilizable	-	AC129	AL194	NA	2013	Klebsiella	Klebsiella pneumoniae	14	Y	trycycler	NA	0	0	PTU-E37	blaOXA-232
p08A14001org1_E_OXA	PV022969	PRJNA855907	08A14CRGN001org1	24448	0.537385	OXA	NA	blaOXA-181	NA	rep_cluster_1195	MOBP	-	mobilizable	-	AC129	AL194	NA	2014	Klebsiella	Klebsiella pneumoniae	147	Y	unicycler	NA	3	0.122709	PTU-E37	ARR-3, aac(6')-Ib-Hangzhou, aac(6')-Ib-cr, blaOXA-181, rmtF
p08A17002_A_NDM	PV022970	PRJNA855907	08A17CRGN002	128003	0.507457	NDM	blaNDM-5	NA	NA	IncFIA,IncFIB,IncFIC	MOBF	MPF_F	conjugative	MOBF	AA322	AI211	community_0_subcommunity_94	2017	Escherichia	Escherichia coli	156	Y	unicycler	1_1_1_1_1_1_1	16	0.124997	-	aadA2, blaNDM-5, dfrA12, mph(A), qacE, qepA4, sul1, tet(B)
p08A18003_A_NDM	PV022971	PRJNA855907	08A18CPO003	100693	0.509072	NDM	blaNDM-5	NA	NA	IncFIA,IncFIB,IncFII	MOBF	-	mobilizable	-	AA172	AH831	community_0_subcommunity_22	2018	Escherichia	Escherichia coli	405	Y	unicycler	1_1_1_1_1_1_1	20	0.198624	-	aac(3)-IId, aac(6')-Ib-cr, aac(6')-Ib-cr, aadA2, aadA5, blaCTX-M-15, blaNDM-5, blaOXA-1, blaTEM-1B, catB3, dfrA12, dfrA17, qacE, qacE, sul1, sul1, tet(B)
p08A19007_F_OXA	PV022972	PRJNA855907	08A19CPO007	51478	0.463713	OXA	NA	blaOXA-181	NA	IncX3,rep_cluster_1195	MOBP	MPF_T	conjugative	-	AA038	AH615	NA	2019	Klebsiella	Klebsiella pneumoniae	15	Y	unicycler	NA	5	0.0971289	PTU-X3	blaOXA-181, qnrS1
p08A19009_A_NDM	PV022973	PRJNA855907	08A19CPO009	169227	0.519444	NDM	blaNDM-5	NA	NA	IncFIA,IncFIA,IncFIB,IncFIC	MOBF	MPF_F	conjugative	MOBF	AA324	AI219	community_0_subcommunity_99	2019	Escherichia	Escherichia coli	11021	Y	unicycler	1_1_1_1_1_1_1_2	26	0.15364	PTU-?	aac(6')-Ib-cr, aac(6')-Ib-cr, aadA2, aadA5, blaNDM-5, blaOXA-1, catA1, catB3, dfrA12, dfrA17, mph(A), qacE, qacE, sitABCD, sul1, sul1, tet(B)
p08A21005_E_NDM	PV022974	PRJNA855907	08A21CPO005	82357	0.524448	NDM	blaNDM-5	NA	NA	IncFIA,IncFIC	MOBF	MPF_F	conjugative	MOBP	AA338	AI283	community_0_subcommunity_108	2021	Escherichia	Escherichia coli	361	Y	trycycler	1_1_1_1_1_1_1_1_1	6	0.0728536	PTU-FE	aadA2, blaNDM-5, dfrA12, qacE, sul1
p08A21005_G_OXA	PV022975	PRJNA855907	08A21CPO005	6141	0.521902	OXA	NA	blaOXA-232	NA	rep_cluster_1195	MOBP	-	mobilizable	-	AC129	AL194	NA	2021	Escherichia	Escherichia coli	361	Y	trycycler	NA	0	0	PTU-E37	blaOXA-232
p08A22002_B_NDM	PV022976	PRJNA855907	08A22CPO002	140739	0.526777	NDM	blaNDM-1	NA	NA	IncR	MOBF,MOBF	MPF_F	conjugative	-	AA021	AH572	community_0_subcommunity_65	2022	Klebsiella	Klebsiella pneumoniae	719	Y	hybracter	1_2_1_1_2	16	0.113686	-	ARR-3, aac(6')-Ib-cr, aac(6')-Ib-cr, aac(6')-Ib-cr, aac(6')-Ib-cr, aadA16, ant(3'')-Ia, blaNDM-1, blaOXA-1, blaOXA-10, catB3, dfrA27, qacE, qacE, qnrB1, sul1, sul1
p08A22004A_C_NDM	PV022977	PRJNA855907	08A22CPO004A	52024	0.501307	NDM	blaNDM-5	NA	NA	IncN,IncX3	MOBF	MPF_T	conjugative	MOBF	AA552	AI746	community_0_subcommunity_109	2022	Escherichia	Escherichia coli	38	Y	hybracter	1_1_1_2_1	4	0.0768876	PTU-N1	blaNDM-5
p08B17001_A_NDM	PV022978	PRJNA855907	08B17CRGN001	83631	0.529098	NDM	blaNDM-1	NA	NA	IncFII,rep_cluster_1418	MOBP	MPF_I	conjugative	-	AA965	AJ458	community_2_subcommunity_0	2017	Enterobacter	Enterobacter hormaechei subsp. xiangfangensis	114	Y	hybracter	1_1_1_1_2_1_2	10	0.119573	-	aph(3')-VI, blaNDM-1
p09A16001_A_NDM	PV023063	PRJNA855907	09A16CRGN001	126579	0.534749	NDM	blaNDM-1	NA	NA	IncFIA,IncR	-	-	mobilizable	MOBF	AB187	AJ833	community_0_subcommunity_73	2016	Klebsiella	Klebsiella pneumoniae	101	Y	hybracter	1_1_1_1_2_1_2	22	0.173805	PTU-R	aac(3)-IIa, aac(6')-Ib, aac(6')-Ib-cr, aac(6')-Ib-cr, aac(6')-Ib-cr, aadA1, aph(3'')-Ib, aph(6)-Id, blaCTX-M-15, blaNDM-1, blaOXA-1, blaOXA-9, blaTEM-219, catB3, dfrA14, qnrS1, sul2
p09A16002_B_NDM	PV023064	PRJNA855907	09A16CRGN002	97939	0.526552	NDM	blaNDM-5	NA	NA	IncFIA,IncFIC	MOBF	MPF_F	conjugative	MOBP	AA338	AI283	community_0_subcommunity_108	2016	Escherichia	Escherichia coli	5954	Y	hybracter	1_1_1_1_1_1_1_1_1	8	0.0816835	PTU-FE	aadA2, blaNDM-5, blaTEM-1B, dfrA12, erm(B), mph(A), qacE, rmtB, sul1
p09A17006A_C_OXA	PV023065	PRJNA855907	09A17CRGN006A	6141	0.521902	OXA	NA	blaOXA-232	NA	rep_cluster_1195	MOBP	-	mobilizable	-	AC129	AL194	NA	2017	Klebsiella	Klebsiella pneumoniae	14	Y	unicycler	NA	0	0	PTU-E37	blaOXA-232
p09A18009_B_NDM	PV023066	PRJNA855907	09A18CPO009	46909	0.467437	NDM	blaNDM-5	NA	NA	IncX3	MOBP	MPF_T	conjugative	-	AA038	AH615	community_0_subcommunity_109	2018	Escherichia	Escherichia coli	940	Y	hybracter	1_1_1_2_1	6	0.127907	PTU-X3	blaNDM-5
p09A19001_A_NDM	PV023067	PRJNA855907	09A19CPO001	140368	0.520147	NDM	blaNDM-5	NA	NA	IncFIA,IncFIB,IncFIC,IncFII	MOBF	MPF_F	conjugative	-	AA170	AH819	community_0_subcommunity_105	2019	Escherichia	Escherichia coli	167	Y	hybracter	1_1_1_1_1_1_1_1_2	25	0.178103	PTU-FE	aac(6')-Ib-cr, aac(6')-Ib-cr, aadA2, blaCTX-M-15, blaNDM-5, blaOXA-1, catB3, dfrA12, mph(A), qacE, sul1, tet(A)
p09A19002_A_NDM	PV023068	PRJNA855907	09A19CPO002	143293	0.519167	NDM	blaNDM-5	NA	NA	IncFIA,IncFIB,IncFIC,IncFII	MOBF,MOBP	MPF_F	conjugative	-	AA170	AH820	community_0_subcommunity_106	2019	Escherichia	Escherichia coli	8346	Y	hybracter	1_1_1_1_1_1_1_1_1	16	0.111659	PTU-FE	aadA2, blaNDM-5, blaTEM-1B, dfrA12, erm(B), mph(A), qacE, rmtB, sul1
p09A19003_A_NDM	PV023069	PRJNA855907	09A19CPO003	100096	0.551521	NDM	blaNDM-1	NA	NA	IncFIB,IncFII,rep_cluster_2272	MOBF	MPF_F	conjugative	-	AA046	AH632	community_0_subcommunity_33	2019	Klebsiella	Klebsiella pneumoniae	147	Y	hybracter	1_1_1_1_2_2	12	0.119885	PTU-E46	blaNDM-1, rmtC, sul1
p09A19004A_A_NDM	PV023070	PRJNA855907	09A19CPO004A	376748	0.473221	NDM	blaNDM-5	NA	NA	IncFIB,IncHI1B,rep_cluster_1254	MOBH	MPF_F	conjugative	-	AA405	AI436	community_0_subcommunity_52	2019	Klebsiella	Klebsiella pneumoniae	383	Y	trycycler	1_1_1_1_2_1_2	44	0.116789	PTU-HI1B	aac(6')-Ib, aac(6')-Ib-cr, aadA1, aph(3')-Ia, aph(3')-Ia, aph(3')-VI, armA, blaCTX-M-15, blaNDM-5, blaOXA-9, blaTEM-1C, catA1, dfrA5, mph(A), mph(E), msr(E), qacE, qnrS1, sul1, sul2
p09A19004A_B_NDM_OXA	PV023071	PRJNA855907	09A19CPO004A	106014	0.510301	NDM, OXA	blaNDM-5	blaOXA-48	NA	IncL/M	MOBP	MPF_I	conjugative	-	AA002	AH529	community_0_subcommunity_0	2019	Klebsiella	Klebsiella pneumoniae	383	Y	trycycler	1_1_1_1_2_1_2	19	0.179222	PTU-L/M	aac(6')-Ib, aac(6')-Ib-cr, aadA1, aph(3'')-Ib, aph(3'')-Ib, aph(3')-VI, aph(3')-VIb, aph(6)-Id, blaCTX-M-14b, blaCTX-M-15, blaNDM-5, blaOXA-48, blaOXA-9, blaTEM-1C, catA1, qnrS1
p09A19004B_A_NDM	PV023072	PRJNA855907	09A19CPO004B	169139	0.519389	NDM	blaNDM-5	NA	NA	IncFIA,IncFIA,IncFIB,IncFIC	MOBF	MPF_F	conjugative	MOBF	AA324	AI219	community_0_subcommunity_99	2019	Escherichia	Escherichia coli	617	Y	hybracter	1_1_1_1_1_1_1_2	25	0.147807	PTU-FE	aac(6')-Ib-cr, aac(6')-Ib-cr, aadA2, aadA5, blaNDM-5, blaOXA-1, catA1, catB3, dfrA12, dfrA17, mph(A), qacE, qacE, sitABCD, sul1, sul1, tet(B)
p09A19006_A_NDM	PV023073	PRJNA855907	09A19CPO006	166109	0.522049	NDM	blaNDM-5	NA	NA	IncFIA,IncFIB,IncFII,IncFII	MOBF,MOBP	MPF_F	conjugative	MOBF	AA172	AH832	community_0_subcommunity_103	2019	Escherichia	Escherichia coli	46	Y	hybracter	1_1_1_1_1_1_1_1_1	30	0.180604	PTU-FE	aadA2, blaNDM-5, blaTEM-1B, dfrA12, erm(B), mph(A), qacE, rmtB, sul1, tet(A)
p09A19013_A_NDM	PV023074	PRJNA855907	09A19CPO013	335241	0.472669	NDM	blaNDM-1	NA	NA	IncHI2A,rep_cluster_1088	MOBH	MPF_F	conjugative	MOBH	AA739	AJ059	community_0_subcommunity_74	2019	Enterobacter	Enterobacter hormaechei subsp. hoffmannii	152	Y	hybracter	1_2_1_1_2	32	0.0954537	PTU-HI2	ARR-3, aac(6')-Ib-cr, aac(6')-Ib-cr, aac(6')-Ib-cr, aac(6')-Ib-cr, aadA16, ant(3'')-Ia, ant(3'')-Ia, blaNDM-1, blaOXA-1, blaOXA-10, catA1, catB3, dfrA27, qacE, qacE, qnrB1, sul1, sul1
p09A22017_A_NDM	PV023075	PRJNA855907	09A22CPO017	218911	0.531645	NDM	blaNDM-5	NA	NA	IncFIB,IncFII,rep_cluster_2183	MOBF,MOBF	MPF_F	conjugative	-	AA275	AI074	community_0_subcommunity_46	2022	Klebsiella	Klebsiella pneumoniae	11	Y	hybracter	1_1_1_1_1	24	0.109634	PTU-FK	ARR-3, aac(6')-Ib-cr, aac(6')-Ib-cr, blaNDM-5, blaOXA-1, catA1, catB3, qacE, sul1
p09A22025_A_NDM	PV023076	PRJNA855907	09A22CPO025	196469	0.523065	NDM	blaNDM-5	NA	NA	IncFIA,IncFIA,IncFIA,IncFIC	MOBF	MPF_F	conjugative	MOBF,MOBP	AA170	AH818	community_0_subcommunity_21	2022	Escherichia	Escherichia coli	361	Y	hybracter	1_1_1_1_1_1_1_1_1	23	0.117067	PTU-FE	aadA5, blaCTX-M-15, blaNDM-5, blaTEM-1B, dfrA17, qacE, qnrS1, rmtB, sul1, tet(A)
p09A22026_A_NDM	PV023077	PRJNA855907	09A22CPO026	117489	0.526764	NDM	blaNDM-5	NA	NA	IncFIA,IncFIA,IncFIB,IncFIC	MOBP	-	mobilizable	-	AA173	AH835	community_0_subcommunity_26	2022	Escherichia	Escherichia coli	410	Y	hybracter	1_1_1_1_1_1_1_1_1	23	0.195763	-	aadA2, blaNDM-5, dfrA12, mph(A), qacE, sitABCD, sul1, tet(A)
p09A22026_B_OXA	PV023078	PRJNA855907	09A22CPO026	77986	0.505937	OXA	NA	blaOXA-181	NA	IncFIA,IncFIC,rep_cluster_1195	MOBF,MOBF	MPF_F	conjugative	MOBP	AA336	AI272	NA	2022	Escherichia	Escherichia coli	410	Y	hybracter	NA	5	0.0641141	PTU-FE	blaOXA-181, qnrS1
p09A22033_A_NDM	PV023079	PRJNA855907	09A22CPO033	164974	0.522428	NDM	blaNDM-5	NA	NA	IncFIA,IncFIB,IncFII,IncFII	MOBF,MOBP	MPF_F	conjugative	MOBF	AA172	AH832	community_0_subcommunity_103	2022	Escherichia	Escherichia coli	648	Y	hybracter	1_1_1_1_1_1_1_1_1	31	0.187908	PTU-FE	aadA2, blaNDM-5, dfrA12, erm(B), mph(A), qacE, sul1, tet(A)
p09A23017A_A_NDM	PV023080	PRJNA855907	09A23CPO017A	48756	0.486053	NDM	blaNDM-1	NA	NA	IncX3	MOBP	MPF_T	conjugative	-	AA038	AH618	community_0_subcommunity_109	2023	Citrobacter	Citrobacter freundii	22	Y	unicycler	1_1_1_1_2_1_1_1_2	3	0.0615309	PTU-X3	blaNDM-1
p09A23037_A_KPC	PV023081	PRJNA855907	09A23CPO037	43621	0.482726	KPC	NA	NA	blaKPC-2	rep_cluster_1367	MOBC	-	mobilizable	-	AB978	AK975	NA	2023	Enterobacter	Enterobacter hormaechei subsp. steigerwaltii	93	N	illumina	NA	3	0.0687742	PTU-E4	blaKPC-2, blaTEM-1B
p10A23011_A_NDM	PV023082	PRJNA855907	10A23CPO011	216725	0.509531	NDM	blaNDM-1	NA	NA	IncFIB,IncFII	-	MPF_F	non-mobilizable	-	AA739	AJ059	community_0_subcommunity_97	2023	Enterobacter	Enterobacter hormaechei subsp. xiangfangensis	600	Y	hybracter	1_2_1_1	15	0.0692121	-	ARR-3, aac(6')-Ib-cr, aac(6')-Ib-cr, aadA16, ant(3'')-Ia, blaNDM-1, blaOXA-10, catA1, dfrA27, qacE, qnrB1, sul1
p11A14057org1_B_NDM	PV023083	PRJNA855907	11A14CRGN057org1	182434	0.517195	NDM	blaNDM-1	NA	NA	IncC	MOBH,MOBH	MPF_F	conjugative	MOBH	AA860	AJ278	community_0_subcommunity_44	2014	Klebsiella	Klebsiella pneumoniae	1808	Y	hybracter	1_1	15	0.0822215	PTU-C	ARR-2, aac(6')-Ib-cr, aac(6')-Ib-cr, aac(6')-Ib-cr, aac(6')-Ib3, ant(3'')-Ia, aph(3')-Ia, aph(3')-VI, blaNDM-1, blaOXA-1, blaOXA-10, catB3, cmlA1, dfrA14, qacE, qacE, qnrA6, sul1, sul1, sul1
p11A14057org1_C_OXA	PV023084	PRJNA855907	11A14CRGN057org1	63589	0.512243	OXA	NA	blaOXA-48	NA	IncL/M	MOBP	MPF_I	conjugative	-	AA002	AH539	NA	2014	Klebsiella	Klebsiella pneumoniae	1808	Y	hybracter	NA	4	0.062904	PTU-L/M	blaOXA-48
p11A15106_A_NDM	PV023085	PRJNA855907	11A15CRGN106	140529	0.507973	NDM	blaNDM-1	NA	NA	IncFIB	-	-	non-mobilizable	-	AA752	AJ088	community_5_subcommunity_0	2015	Enterobacter	Enterobacter hormaechei subsp. oharae	416	Y	hybracter	1_1_1_1_1	7	0.0498118	PTU-E18	blaCTX-M-14, blaNDM-1, blaTEM-1B, erm(42), rmtB
p11A15108_A_NDM	PV023086	PRJNA855907	11A15CRGN108	96463	0.521516	NDM	blaNDM-5	NA	NA	IncFIA,IncFIC	MOBF	MPF_F	conjugative	MOBF	AA323	AI214	community_0_subcommunity_95	2015	Escherichia	Escherichia coli	8346	Y	hybracter	1_1_1_1_1_1_1_1_1	4	0.0414667	-	aadA2, blaNDM-5, blaTEM-1B, dfrA12, qacE, rmtB, sul1
p11A16013A_B_NDM	PV023087	PRJNA855907	11A16CRGN013A	119165	0.526379	NDM	blaNDM-1	NA	NA	IncFIB,IncFII	MOBF,MOBF	MPF_F	conjugative	-	AA018	AH560	community_0_subcommunity_79	2016	Klebsiella	Klebsiella pneumoniae	14	Y	hybracter	1_1_1_1_2_1_2	14	0.117484	PTU-FK	aac(6')-Ib, aac(6')-Ib-cr, aadA1, aph(3')-VI, blaCTX-M-15, blaNDM-1, blaOXA-9, blaTEM-1B, qnrS1
p11A16013A_C_OXA	PV023088	PRJNA855907	11A16CRGN013A	6141	0.521902	OXA	NA	blaOXA-232	NA	rep_cluster_1195	MOBP	-	mobilizable	-	AC129	AL194	NA	2016	Klebsiella	Klebsiella pneumoniae	14	Y	hybracter	NA	0	0	PTU-E37	blaOXA-232
p11A17047_B_NDM	PV023089	PRJNA855907	11A17CRGN047	90632	0.498974	NDM	blaNDM-5	NA	NA	IncFIA,IncFIB,IncFII,IncFII	-	-	non-mobilizable	-	AA172	AH831	community_0_subcommunity_34	2017	Escherichia	Escherichia coli	405	Y	hybracter	1_1_1_1_1_1_1	22	0.24274	-	aac(6')-Ib-cr, aac(6')-Ib-cr, aadA5, blaCTX-M-15, blaNDM-5, blaOXA-1, blaTEM-1B, blaTEM-1B, catB3, dfrA17, qacE, sul1, tet(B)
p11A18058_A_NDM	PV023090	PRJNA855907	11A18CPO058	243777	0.526859	NDM	blaNDM-5	NA	NA	IncFIA,IncFIA,IncFIB,IncFIC,IncFIC	MOBF	MPF_F	conjugative	MOBF,MOBF	AA324	AI219	community_0_subcommunity_1	2018	Escherichia	Escherichia coli	1722	Y	unicycler	1_1_1_1_1_1_1	37	0.151778	PTU-FE	aadA2, aadA5, aph(3'')-Ib, aph(6)-Id, blaCTX-M-27, blaCTX-M-27, blaDHA-1, blaNDM-5, dfrA12, dfrA17, dfrA17, erm(B), erm(B), mph(A), mph(A), qacE, qacE, qacE, qnrB4, sitABCD, sul1, sul1, sul1, sul2, tet(A)
p11A19026_A_NDM	PV023091	PRJNA855907	11A19CPO026	163462	0.524727	NDM	blaNDM-5	NA	NA	IncFIA,IncFIA,IncFIB,IncFII	MOBF,MOBP	MPF_F	conjugative	MOBF	AA735	AJ038	community_0_subcommunity_10	2019	Escherichia	Escherichia coli	405	Y	unicycler	1_1_1_1_1_1_1_1_1	23	0.140705	PTU-FE	aac(6')-Ib-cr, aac(6')-Ib-cr, aadA2, blaCTX-M-15, blaNDM-5, blaOXA-1, catB3, dfrA12, mph(A), qacE, sul1, tet(A)
p11A19062_A_NDM	PV023092	PRJNA855907	11A19CPO062	137552	0.519549	NDM	blaNDM-1	NA	NA	IncC	MOBH,MOBH	MPF_F	conjugative	MOBH	AA860	AJ272	community_0_subcommunity_39	2019	Klebsiella	Klebsiella pneumoniae	147	Y	hybracter	1_1_1_1_2_1_1_2	4	0.0290799	PTU-C	aac(6')-Ib-cr, aac(6')-Ib3, blaCMY-6, blaNDM-1, qacE, rmtC, sul1
p11A19073_A_NDM	PV023093	PRJNA855907	11A19CPO073	135162	0.50677	NDM	blaNDM-5	NA	NA	IncFIA,IncFIB,IncFIC	MOBF	MPF_F	conjugative	-	AA322	AI211	community_0_subcommunity_16	2019	Escherichia	Escherichia coli	2011	Y	trycycler	1_1_1_1_1_1_1	20	0.147971	-	aadA2, aadA5, blaCTX-M-27, blaNDM-5, blaTEM-1B, dfrA12, dfrA17, erm(B), mph(A), qacE, qacE, sul1, sul1, tet(B)
p11A20005_A_NDM	PV023094	PRJNA855907	11A20CPO005	140369	0.520122	NDM	blaNDM-5	NA	NA	IncFIA,IncFIB,IncFIC,IncFII	MOBF	MPF_F	conjugative	-	AA170	AH819	community_0_subcommunity_105	2020	Escherichia	Escherichia coli	361	Y	hybracter	1_1_1_1_1_1_1_1_2	25	0.178102	PTU-FE	aac(6')-Ib-cr, aac(6')-Ib-cr, aadA2, blaCTX-M-15, blaNDM-5, blaOXA-1, catB3, dfrA12, mph(A), qacE, sul1, tet(A)
p11A20008_A_NDM	PV023095	PRJNA855907	11A20CPO008	138637	0.518931	NDM	blaNDM-5	NA	NA	IncFIA,IncFIB,IncFII,IncFII	MOBP	-	mobilizable	-	AA170	AH820	community_0_subcommunity_103	2020	Escherichia	Escherichia coli	46	Y	unicycler	1_1_1_1_1_1_1_1_1	29	0.209179	-	aac(6')-Ib-cr, aac(6')-Ib-cr, aadA2, blaNDM-5, blaOXA-1, blaTEM-1B, catB3, dfrA12, erm(B), mph(A), qacE, rmtB, sul1, tet(A)
p11A20008_B_OXA	PV023096	PRJNA855907	11A20CPO008	51479	0.463704	OXA	NA	blaOXA-181	NA	IncX3,rep_cluster_1195	MOBP	MPF_T	conjugative	-	AA038	AH615	NA	2020	Escherichia	Escherichia coli	46	Y	unicycler	NA	5	0.097127	PTU-X3	blaOXA-181, qnrS1
p11A20013B_A_NDM	PV023097	PRJNA855907	11A20CPO013B	249884	0.497511	NDM	blaNDM-7	NA	NA	IncC,rep_cluster_1254	MOBH,MOBH	MPF_F	conjugative	MOBH	AA860	AJ272	community_0_subcommunity_42	2020	Klebsiella	Klebsiella pneumoniae	147	Y	trycycler	1_1_1_2_2	25	0.100046	PTU-C	aac(6')-Ib-cr, aac(6')-Ib3, aadA2, armA, blaCMY-6, blaNDM-7, blaTEM-1A, dfrA12, mph(E), msr(E), qacE, qacE, rmtC, sul1, sul1
p11A20013B_D_OXA	PV023098	PRJNA855907	11A20CPO013B	6812	0.530975	OXA	NA	blaOXA-181	NA	rep_cluster_1195	-	-	non-mobilizable	-	AC431	AL617	NA	2020	Klebsiella	Klebsiella pneumoniae	147	Y	trycycler	NA	0	0	-	blaOXA-181
p11A20018_A_NDM	PV023099	PRJNA855907	11A20CPO018	84805	0.524037	NDM	blaNDM-5	NA	NA	IncFIA,IncR	-	-	mobilizable	MOBF	AA553	AI758	community_0_subcommunity_68	2020	Klebsiella	Klebsiella pneumoniae	147	Y	hybracter	1_1_1_1_1_1_1_1	19	0.224043	PTU-R	ARR-3, aac(6')-Ib-cr, aac(6')-Ib-cr, ant(3'')-Ia, aph(3'')-Ib, aph(6)-Id, blaCTX-M-15, blaNDM-5, blaOXA-1, blaTEM-1B, blaTEM-1B, catB3, cmlA1, ere(A), qacE, qnrB1, rmtB, sul1, sul2
p11A20018_C_OXA	PV023100	PRJNA855907	11A20CPO018	6141	0.521576	OXA	NA	blaOXA-232	NA	rep_cluster_1195	MOBP	-	mobilizable	-	AC129	AL194	NA	2020	Klebsiella	Klebsiella pneumoniae	147	Y	hybracter	NA	0	0	PTU-E37	blaOXA-232
p11A20025_A_NDM	PV023101	PRJNA855907	11A20CPO025	156151	0.484108	NDM	blaNDM-5	NA	NA	IncFIB,IncFII,rep_cluster_1704	-	-	non-mobilizable	-	AB002	AJ521	community_0_subcommunity_60	2020	Escherichia	Escherichia coli	405	Y	unicycler	1_1_1_1_1_1_1	11	0.0704446	PTU-E25	aadA5, blaNDM-5, blaTEM-35, dfrA17, qacE, sul1, tet(B)
p11A20025_B_OXA	PV023102	PRJNA855907	11A20CPO025	88695	0.509724	OXA	NA	blaOXA-181	NA	IncFIA,IncFIC,rep_cluster_1195	MOBF	MPF_F	conjugative	MOBP	AA336	AI272	NA	2020	Escherichia	Escherichia coli	405	Y	unicycler	NA	6	0.0676476	-	blaOXA-181, qnrS1
p11A23001_A_NDM	PV023103	PRJNA855907	11A23CPO001	111290	0.519849	NDM	blaNDM-5	NA	NA	IncFIA,IncFIB,IncFIC,IncFII	MOBP	-	mobilizable	-	AA170	AH820	community_0_subcommunity_106	2023	Escherichia	Escherichia coli	167	Y	unicycler	1_1_1_1_1_1_1_1_1	19	0.170725	-	aadA2, blaNDM-5, blaTEM-1B, dfrA12, erm(B), mph(A), qacE, rmtB, sul1
p11A23021A_C_NDM	PV023104	PRJNA855907	11A23CPO021A	83681	0.541103	NDM	blaNDM-4	NA	NA	IncFII,rep_cluster_2183	MOBF	-	mobilizable	-	AE583	AO397	community_1_subcommunity_0	2023	Klebsiella	Klebsiella pneumoniae	16	Y	hybracter	1_1_1_1_2_1_1_1_2_2_2	7	0.083651	-	blaNDM-4, blaTEM-1B, rmtB
p11A23021A_D_OXA	PV023105	PRJNA855907	11A23CPO021A	51479	0.463704	OXA	NA	blaOXA-181	NA	IncX3,rep_cluster_1195	MOBP	MPF_T	conjugative	-	AA038	AH615	NA	2023	Klebsiella	Klebsiella pneumoniae	16	Y	hybracter	NA	5	0.097127	PTU-X3	blaOXA-181, qnrS1
p11A23021B_C_NDM	PV023106	PRJNA855907	11A23CPO021B	83681	0.541103	NDM	blaNDM-4	NA	NA	IncFII,rep_cluster_2183	MOBF	-	mobilizable	-	AE583	AO397	community_1_subcommunity_0	2023	Klebsiella	Klebsiella pneumoniae	16	Y	hybracter	1_1_1_1_2_1_1_1_2_2_2	7	0.083651	-	blaNDM-4, blaTEM-1B, rmtB
p11A23021B_D_OXA	PV023107	PRJNA855907	11A23CPO021B	51479	0.463704	OXA	NA	blaOXA-181	NA	IncX3,rep_cluster_1195	MOBP	MPF_T	conjugative	-	AA038	AH615	NA	2023	Klebsiella	Klebsiella pneumoniae	16	Y	hybracter	NA	5	0.097127	PTU-X3	blaOXA-181, qnrS1
p11A23033_A_NDM	PV023108	PRJNA855907	11A23CPO033	288639	0.464733	NDM	blaNDM-1	NA	NA	IncHI2A,rep_cluster_1088	MOBH	MPF_F	conjugative	MOBH	AA739	AJ058	community_0_subcommunity_107	2023	Enterobacter	Enterobacter hormaechei subsp. xiangfangensis	127	Y	hybracter	1_1_1_1_2_1_1_1_1	35	0.121259	PTU-HI2	aac(6')-Ib-cr, aac(6')-Ib-cr, ant(3'')-Ia, aph(3')-VI, blaNDM-1, blaOXA-1, catA1, catB3, dfrA14, dfrA5, qacE, qnrB1, sul1, tet(C)
p11A23036A_A_OXA	PV023109	PRJNA855907	11A23CPO036A	297885	0.475784	OXA	NA	blaOXA-48	NA	IncHI1B	MOBH	MPF_F	conjugative	-	AA405	AI436	NA	2023	Klebsiella	Klebsiella pneumoniae	147	Y	hybracter	NA	24	0.080568	PTU-HI1B	aadA1, ant(2'')-Ia, blaOXA-48, catA1, qacE, sul1
p11A23036A_D_NDM	PV023110	PRJNA855907	11A23CPO036A	54064	0.522917	NDM	blaNDM-1	NA	NA	IncFIB	-	-	non-mobilizable	-	AA019	AH565	community_0_subcommunity_96	2023	Klebsiella	Klebsiella pneumoniae	147	Y	hybracter	1_1_1_1_2_1_2	11	0.203463	PTU-E70	ARR-3, aac(6')-Ib-cr, aac(6')-Ib-cr, aph(3')-VI, blaCTX-M-15, blaNDM-1, blaOXA-1, catB3, qacE, qnrS1, sul1
p14A20003_A_NDM	PV022927	PRJNA855907	14A20CPO003	81486	0.536497	NDM	blaNDM-1	NA	NA	IncFIA,IncR	-	-	mobilizable	MOBF	AA556	AI767	community_0_subcommunity_66	2020	Enterobacter	Enterobacter cloacae subsp. cloacae	456	Y	hybracter	1_2_1_1_2	16	0.196353	PTU-R	ARR-3, aac(6')-Ib-cr, aac(6')-Ib-cr, aadA16, ant(3'')-Ia, aph(3'')-Ib, aph(6)-Id, blaNDM-1, blaOXA-10, dfrA27, qacE, qacE, qnrB1, sul1, sul1, sul2, tet(D)
p14A20004_A_NDM	PV022928	PRJNA855907	14A20CPO004	292252	0.465413	NDM	blaNDM-1	NA	NA	IncHI2A,rep_cluster_1088	MOBH	MPF_F	conjugative	MOBH	AA739	AJ058	community_0_subcommunity_107	2020	Enterobacter	Enterobacter hormaechei subsp. xiangfangensis	171	Y	hybracter	1_1_1_1_2_1_1_1_1	35	0.11976	PTU-HI2	aac(6')-Ib-cr, aac(6')-Ib-cr, ant(3'')-Ia, aph(3')-VI, blaNDM-1, blaOXA-1, catA1, catB3, dfrA14, dfrA5, qacE, qnrB1, sul1, tet(C)
p14A22002_A_NDM	PV022929	PRJNA855907	14A22CPO002	284045	0.463092	NDM	blaNDM-1	NA	NA	IncHI2A,rep_cluster_1088	MOBH	MPF_F	conjugative	MOBH	AA739	AJ058	community_0_subcommunity_107	2022	Enterobacter	Enterobacter hormaechei subsp. xiangfangensis	171	Y	hybracter	1_1_1_1_2_1_1_1_1	36	0.12674	PTU-HI2	aac(6')-Ib-cr, aac(6')-Ib-cr, ant(3'')-Ia, aph(3')-VI, blaNDM-1, blaOXA-1, catA1, catB3, dfrA14, qnrB1, tet(C)
p15A23002_A_NDM	PV022930	PRJNA855907	15A23CPO002	292099	0.465787	NDM	blaNDM-1	NA	NA	IncHI2A,rep_cluster_1088	MOBH	MPF_F	conjugative	MOBH	AA739	AJ058	community_0_subcommunity_107	2023	Enterobacter	Enterobacter hormaechei subsp. xiangfangensis	171	Y	hybracter	1_1_1_1_2_1_1_1_1	36	0.123246	PTU-HI2	aac(6')-Ib-cr, aac(6')-Ib-cr, ant(3'')-Ia, aph(3')-VI, blaNDM-1, blaOXA-1, catA1, catB3, dfrA14, dfrA5, qacE, qnrB1, sul1, tet(C)
p15A23003_B_NDM	PV022931	PRJNA855907	15A23CPO003	47898	0.467765	NDM	blaNDM-7	NA	NA	IncX3	MOBP	MPF_T	conjugative	-	AA038	AH615	community_0_subcommunity_109	2023	Enterobacter	Enterobacter cloacae subsp. cloacae	1640	Y	hybracter	1_1_1_2_1	6	0.125266	PTU-X3	blaNDM-7
p15A23006_D_NDM	PV022932	PRJNA855907	15A23CPO006	47898	0.467744	NDM	blaNDM-7	NA	NA	IncX3	MOBP	MPF_T	conjugative	-	AA038	AH615	community_0_subcommunity_109	2023	Klebsiella	Klebsiella variicola subsp. variicola	925	Y	hybracter	1_1_1_2_1	6	0.125266	PTU-X3	blaNDM-7
p15A23008_A_NDM	PV022933	PRJNA855907	15A23CPO008	365682	0.481976	NDM	blaNDM-1	NA	NA	IncHI2A,rep_cluster_1088	MOBH	MPF_F	conjugative	MOBH	AA739	AJ058	community_0_subcommunity_107	2023	Citrobacter	Citrobacter freundii	novel	Y	trycycler	NA	40	0.109385	PTU-HI2	aac(6')-Ib-cr, aac(6')-Ib-cr, ant(3'')-Ia, aph(3')-VI, aph(3')-VI, aph(3')-VI, aph(3')-VI, blaNDM-1, blaNDM-1, blaNDM-1, blaNDM-1, blaOXA-1, catA1, catB3, dfrA14, dfrA5, dfrA5, dfrA5, dfrA5, qacE, qacE, qacE, qacE, qnrB1, sul1, sul1, sul1, sul1, tet(C), tet(C), tet(C), tet(C)
p15A23010_A_NDM	PV022934	PRJNA855907	15A23CPO010	125610	0.523286	NDM	blaNDM-5	NA	NA	IncFIA,IncFIA,IncFIB,IncFIC,rep_cluster_2131	-	-	non-mobilizable	-	AA173	AH837	community_0_subcommunity_92	2023	Escherichia	Escherichia coli	410	Y	hybracter	1_1_1_1_1_1_1	25	0.199029	-	aadA5, blaCTX-M-15, blaNDM-5, dfrA17, mph(A), qacE, sitABCD, sul1, tet(A)
p15A23012_A_NDM	PV022935	PRJNA855907	15A23CPO012	209421	0.531021	NDM	blaNDM-1	NA	NA	IncFIB,IncFII	-	-	non-mobilizable	-	AA424	AI484	community_0_subcommunity_29	2023	Enterobacter	Enterobacter hormaechei subsp. xiangfangensis	182	Y	trycycler	1_1_1_1_2_1_1_1	34	0.162352	PTU-FK	ARR-2, aac(3)-IIa, aac(6')-Ib-cr, aac(6')-Ib-cr, ant(3'')-Ia, aph(3'')-Ib, aph(6)-Id, blaCTX-M-15, blaNDM-1, blaOXA-1, blaOXA-10, blaTEM-1B, catB3, cmlA1, dfrA14, dfrA14, mph(A), qacE, qnrB1, qnrS1, sul1, sul2, tet(A), tet(D)
p15A23012_B_NDM	PV022936	PRJNA855907	15A23CPO012	202245	0.5238	NDM	blaNDM-1	NA	NA	IncC	MOBH,MOBH	MPF_F	conjugative	MOBH	AA860	AJ274	community_0_subcommunity_36	2023	Enterobacter	Enterobacter hormaechei subsp. xiangfangensis	182	Y	trycycler	1_1_1_1_2_1_1_1	24	0.118668	PTU-C	ARR-2, aac(6')-Ib-cr, aac(6')-Ib3, ant(3'')-Ia, blaNDM-1, blaOXA-10, cmlA1, dfrA14, erm(42), mph(A), qacE, qnrS1, sul1, sul2
p15A23012_D_NDM	PV022937	PRJNA855907	15A23CPO012	46161	0.466498	NDM	blaNDM-7	NA	NA	IncX3,IncX3	MOBP	MPF_T	conjugative	-	AA038	AH615	community_0_subcommunity_109	2023	Enterobacter	Enterobacter hormaechei subsp. xiangfangensis	182	Y	trycycler	1_1_1_2_1	5	0.108317	PTU-X3	blaNDM-7
p15A23013_A_NDM	PV022938	PRJNA855907	15A23CPO013	254323	0.46912	NDM	blaNDM-5	NA	NA	IncHI2A,rep_cluster_1088	MOBH	MPF_F	conjugative	MOBH	AA738	AJ047	community_0_subcommunity_59	2023	Escherichia	Escherichia coli	2178	Y	hybracter	1_1_1_2_1	24	0.0943682	PTU-HI2	ARR-3, aac(3)-IV, aadA22, ant(3'')-Ia, aph(3'')-Ib, aph(3')-Ia, aph(4)-Ia, aph(6)-Id, blaNDM-5, blaOXA-10, blaTEM-1B, cmlA1, dfrA14, floR, lnu(F), qnrS1, tet(A), tet(A)
p15B23001A_A_NDM	PV022939	PRJNA855907	15B23CPO001A	124522	0.5177	NDM	blaNDM-1	NA	NA	IncFIB,IncFII	-	-	non-mobilizable	-	AA824	AJ202	community_0_subcommunity_84	2023	Enterobacter	Enterobacter hormaechei subsp. steigerwaltii	45	Y	hybracter	1_1_1_1_2_1_1_1_1	22	0.176676	-	aph(3'')-Ib, aph(6)-Id, blaNDM-1, blaTEM-1B, dfrA14, dfrA5, qacE, qnrB1, sul1, sul2, tet(C)
p15B23002_A_NDM	PV022940	PRJNA855907	15B23CPO002	127964	0.513285	NDM	blaNDM-1	NA	NA	IncFIB,IncFII	-	-	non-mobilizable	-	AA824	AJ202	community_0_subcommunity_84	2023	Enterobacter	Enterobacter hormaechei subsp. steigerwaltii	45	Y	hybracter	1_1_1_1_2_1_1_1_1	23	0.179738	-	aph(3'')-Ib, aph(3')-VI, aph(6)-Id, blaNDM-1, blaTEM-1B, dfrA14, dfrA5, qacE, qnrB1, sul1, sul2, tet(C)
p15B23003A_A_NDM	PV022941	PRJNA855907	15B23CPO003A	140353	0.520117	NDM	blaNDM-5	NA	NA	IncFIA,IncFIB,IncFIC,IncFII	MOBF	MPF_F	conjugative	-	AA170	AH819	community_0_subcommunity_105	2023	Escherichia	Escherichia coli	167	Y	hybracter	1_1_1_1_1_1_1_1_2	26	0.185247	PTU-?	aac(6')-Ib-cr, aac(6')-Ib-cr, aadA2, blaCTX-M-15, blaNDM-5, blaOXA-1, catB3, dfrA12, mph(A), qacE, sul1, tet(A)
p15B23003B_A_NDM	PV022942	PRJNA855907	15B23CPO003B	125944	0.522645	NDM	blaNDM-5	NA	NA	IncFIA,IncFIB,IncFIC,IncFII	MOBF	MPF_F	conjugative	-	AA170	AH819	community_0_subcommunity_105	2023	Escherichia	Escherichia coli	167	Y	hybracter	1_1_1_1_1_1_1_1_2	21	0.166741	PTU-FE	aac(6')-Ib-cr, aac(6')-Ib-cr, aadA2, blaCTX-M-15, blaNDM-5, blaOXA-1, catB3, dfrA12, mph(A), qacE, sul1, tet(A)
p16A20001_A_NDM	PV022943	PRJNA855907	16A20CPO001	115582	0.52933	NDM	blaNDM-5	NA	NA	IncFIA,IncFIA,IncFIC	MOBF	MPF_F	conjugative	MOBF	AA170	AH818	community_0_subcommunity_106	2020	Escherichia	Escherichia coli	405	Y	unicycler	1_1_1_1_1_1_1_1_1	14	0.121126	PTU-FE	aadA2, blaNDM-5, dfrA12, mph(A), qacE, sul1, tet(A)
p17A22004_C_NDM	PV022944	PRJNA855907	17A22CPO004	62611	0.529428	NDM	blaNDM-5	NA	NA	IncN	MOBF	MPF_T	conjugative	MOBF	AA552	AI753	community_0_subcommunity_72	2022	Escherichia	Escherichia coli	681	Y	hybracter	1_1_1_1_1_1	7	0.111801	PTU-N1	ARR-3, aac(6')-Ib-cr, aac(6')-Ib-cr, aadA16, blaNDM-5, dfrA27, erm(B), mph(A), qacE, sul1, tet(A)
p17A23002_A_NDM	PV022945	PRJNA855907	17A23CPO002	158001	0.522206	NDM	blaNDM-5	NA	NA	IncFIA,IncFIB,IncFII,IncFII	MOBF,MOBP	MPF_F	conjugative	MOBF	AA172	AH832	community_0_subcommunity_103	2023	Escherichia	Escherichia coli	648	Y	hybracter	1_1_1_1_1_1_1_1_1	28	0.177214	PTU-FE	aadA2, blaNDM-5, dfrA12, mph(A), qacE, sul1, tet(A)
p17A23003A_A_OXA	PV022946	PRJNA855907	17A23CPO003A	6141	0.521576	OXA	NA	blaOXA-232	NA	rep_cluster_1195	MOBP	-	mobilizable	-	AC129	AL194	NA	2023	Klebsiella	Klebsiella pneumoniae	6957	N	illumina	NA	0	0	PTU-E37	blaOXA-232
p19B22001_A_NDM	PV022947	PRJNA855907	19B22CPO001	82533	0.516824	NDM	blaNDM-1	NA	NA	IncFIA,IncR	-	-	mobilizable	MOBF	AA553	AI758	community_0_subcommunity_104	2022	Enterobacter	Enterobacter hormaechei subsp. xiangfangensis	136	Y	hybracter	1_2_1_1_1	16	0.193862	-	ARR-3, aac(6')-Ib-cr, aac(6')-Ib-cr, aadA16, ant(3'')-Ia, blaNDM-1, blaOXA-10, dfrA27, qacE, qacE, qnrS1, sul1, sul1
p19B23001_A_NDM	PV022948	PRJNA855907	19B23CPO001	85720	0.517161	NDM	blaNDM-1	NA	NA	IncFIA,IncR	-	-	mobilizable	MOBF	AA553	AI758	community_0_subcommunity_104	2023	Enterobacter	Enterobacter hormaechei subsp. xiangfangensis	136	Y	hybracter	1_2_1_1_1	14	0.163322	-	ARR-3, aac(6')-Ib-cr, aac(6')-Ib-cr, aadA16, ant(3'')-Ia, blaNDM-1, blaOXA-10, dfrA27, qacE, qacE, qnrS1, sul1, sul1
p20S15001A_A_NDM	PV022949	PRJNA855907	20S15CRGN001A	360335	0.476423	NDM	blaNDM-1	NA	NA	IncFIA,IncFIB,IncHI1B,IncR,rep_cluster_1254	MOBH	MPF_F	conjugative	MOBF	AA405	AI439	community_0_subcommunity_54	2015	Klebsiella	Klebsiella pneumoniae	14	Y	hybracter	1_1_1_1_2_1_1_1_2_1	46	0.127659	PTU-HI1B	ARR-3, aac(3)-IId, aac(6')-Ib, aac(6')-Ib-cr, aac(6')-Ib-cr, aac(6')-Ib-cr, aadA2, ant(3'')-Ia, aph(3')-VI, armA, blaCTX-M-15, blaCTX-M-15, blaNDM-1, blaOXA-1, blaSHV-155, blaTEM-1A, catB3, cmlA1, dfrA12, dfrA14, ere(A), mph(E), msr(E), qacE, qacE, qnrB1, sul1, sul1, tet(D)
p21C18001B_A_NDM	PV022950	PRJNA855907	21C18CPO001B	90934	0.525117	NDM	blaNDM-5	NA	NA	IncFIA,IncFIC	MOBF	MPF_F	conjugative	MOBP	AA338	AI283	community_0_subcommunity_108	2018	Klebsiella	Klebsiella pneumoniae	147	Y	hybracter	1_1_1_1_1_1_1_1_1	6	0.0659819	PTU-FE	aadA2, blaNDM-5, blaTEM-1B, dfrA12, erm(B), qacE, rmtB, sul1
p21C18001B_C_OXA	PV022951	PRJNA855907	21C18CPO001B	6141	0.521576	OXA	NA	blaOXA-232	NA	rep_cluster_1195	MOBP	-	mobilizable	-	AC129	AL194	NA	2018	Klebsiella	Klebsiella pneumoniae	147	Y	hybracter	NA	0	0	PTU-E37	blaOXA-232
p21C19001_A_NDM	PV022952	PRJNA855907	21C19CPO001	88560	0.557543	NDM	blaNDM-1	NA	NA	IncFII,rep_cluster_2183	MOBF	MPF_F	conjugative	-	AC580	AL835	community_0_subcommunity_101	2019	Enterobacter	Enterobacter hormaechei subsp. xiangfangensis	114	Y	hybracter	1_2_1_2	5	0.0564589	PTU-E46	ARR-3, aac(6')-Ib-cr, aac(6')-Ib-cr, ant(3'')-Ia, blaNDM-1, blaOXA-10, blaTEM-1C, mph(A), qacE, qacE, sul1, sul1
p21C19004_A_NDM	PV022953	PRJNA855907	21C19CPO004	135253	0.510532	NDM	blaNDM-5	NA	NA	IncFIA,IncFIB,IncFIC,IncFII	MOBF	MPF_F	conjugative	-	AA170	AH818	community_0_subcommunity_6	2019	Escherichia	Escherichia coli	5954	Y	unicycler	1_1_1_1_1_1_1	20	0.147871	PTU-FE	aac(6')-Ib-cr, aac(6')-Ib-cr, aadA5, blaCTX-M-15, blaNDM-5, blaOXA-1, catB3, dfrA17, qacE, sul1
p21C23004_A_NDM	PV022954	PRJNA855907	21C23CPO004	216725	0.509531	NDM	blaNDM-1	NA	NA	IncFIB,IncFII	-	MPF_F	non-mobilizable	-	AA739	AJ059	community_0_subcommunity_97	2023	Enterobacter	Enterobacter hormaechei subsp. xiangfangensis	600	Y	hybracter	1_2_1_1	15	0.0692121	-	ARR-3, aac(6')-Ib-cr, aac(6')-Ib-cr, aadA16, ant(3'')-Ia, blaNDM-1, blaOXA-10, catA1, dfrA27, qacE, qnrB1, sul1
p21D20003B_A_NDM	PV022955	PRJNA855907	21D20CPO003B	156719	0.516919	NDM	blaNDM-5	NA	NA	IncFIA,IncFIA,IncFIB,IncFIC	MOBF	MPF_F	conjugative	MOBF	AA324	AI219	community_0_subcommunity_106	2020	Escherichia	Escherichia coli	405	Y	trycycler	1_1_1_1_1_1_1	28	0.178664	PTU-?	aac(3)-IIa, aac(6')-Ib-cr, aac(6')-Ib-cr, aadA2, aadA5, blaCTX-M-15, blaNDM-5, blaOXA-1, catB3, dfrA12, dfrA17, mph(A), qacE, qacE, sul1, sul1, tet(B)
p21E19003_A_NDM	PV022956	PRJNA855907	21E19CPO003	44836	0.54996	NDM	blaNDM-1	NA	NA	IncR	-	-	mobilizable	MOBF	AB193	AJ857	community_0_subcommunity_89	2019	Enterobacter	Enterobacter hormaechei subsp. steigerwaltii	177	Y	hybracter	1_2_2	7	0.156125	PTU-E56	ARR-3, aac(6')-Ib-cr, aac(6')-Ib-cr, ant(3'')-Ia, blaNDM-1, blaOXA-1, blaOXA-10, catB3, mph(A), qacE, qacE, sul1, sul1
p21E20002_C_NDM	PV022957	PRJNA855907	21E20CPO002	51953	0.473601	NDM	blaNDM-5	NA	NA	IncX3	MOBP	MPF_T	conjugative	-	AA038	AH615	community_0_subcommunity_109	2020	Klebsiella	Klebsiella pneumoniae	219	Y	hybracter	1_1_1_2_2	4	0.0769927	PTU-X3	blaNDM-5
p21E21007_B_NDM	PV022958	PRJNA855907	21E21CPO007	95680	0.525669	NDM	blaNDM-5	NA	NA	IncFIA,IncFIC	MOBF	MPF_F	conjugative	MOBP	AA338	AI283	community_0_subcommunity_108	2021	Klebsiella	Klebsiella pneumoniae	231	Y	hybracter	1_1_1_1_1_1_1_1_1	9	0.0940635	PTU-FE	aadA2, blaNDM-5, dfrA12, erm(B), mph(A), qacE, sul1
p21E21007_C_OXA	PV022959	PRJNA855907	21E21CPO007	8842	0.488012	OXA	NA	blaOXA-232	NA	rep_cluster_1195	MOBP	-	mobilizable	-	AC129	AL194	NA	2021	Klebsiella	Klebsiella pneumoniae	231	Y	hybracter	NA	1	0.113097	PTU-E37	blaCTX-M-15, blaOXA-232
p21E23001_A_NDM	PV022960	PRJNA855907	21E23CPO001	88560	0.557554	NDM	blaNDM-1	NA	NA	IncFII,rep_cluster_2183	MOBF	MPF_F	conjugative	-	AC580	AL835	community_0_subcommunity_101	2023	Enterobacter	Enterobacter hormaechei subsp. xiangfangensis	114	Y	hybracter	1_2_1_2	5	0.0564589	PTU-E46	ARR-3, aac(6')-Ib-cr, aac(6')-Ib-cr, ant(3'')-Ia, blaNDM-1, blaOXA-10, blaTEM-1C, mph(A), qacE, qacE, sul1, sul1
p21E23013_A_NDM	PV022961	PRJNA855907	21E23CPO013	216840	0.511128	NDM	blaNDM-1	NA	NA	IncFIB,IncFII	-	MPF_F	non-mobilizable	-	AA739	AJ059	community_0_subcommunity_97	2023	Enterobacter	Enterobacter hormaechei subsp. xiangfangensis	600	Y	hybracter	1_2_1_1	16	0.0737871	-	ARR-3, aac(6')-Ib-cr, aac(6')-Ib-cr, aadA16, ant(3'')-Ia, blaNDM-1, blaOXA-10, catA1, dfrA27, qacE, qacE, qacE, sul1, sul1, sul1
p21E23034_A_NDM	PV022962	PRJNA855907	21E23CPO034	88560	0.557554	NDM	blaNDM-1	NA	NA	IncFII,rep_cluster_2183	MOBF	MPF_F	conjugative	-	AC580	AL835	community_0_subcommunity_101	2023	Enterobacter	Enterobacter hormaechei subsp. xiangfangensis	114	Y	hybracter	1_2_1_2	5	0.0564589	PTU-E46	ARR-3, aac(6')-Ib-cr, aac(6')-Ib-cr, ant(3'')-Ia, blaNDM-1, blaOXA-10, blaTEM-1C, mph(A), qacE, qacE, sul1, sul1
p24A16011_A_NDM	PV022963	PRJNA855907	24A16CRGN011	225511	0.477688	NDM	blaNDM-1	NA	NA	IncHI1B,rep_cluster_1254	-	MPF_F	non-mobilizable	-	AA543	AI730	community_0_subcommunity_61	2016	Citrobacter	Citrobacter cronae	novel	Y	hybracter	1_1_1_1_2_1	30	0.133031	PTU-HI1A	aac(3)-IId, aac(6')-Ib-cr, aac(6')-Ib11, aadA2, aph(3'')-Ib, aph(3')-VI, aph(6)-Id, armA, blaNDM-1, catA1, dfrA12, mph(E), msr(E), qacE, qacE, sul1, tet(A)
p24A17023_A_NDM	PV022964	PRJNA855907	24A17CRGN023	128525	0.508578	NDM	blaNDM-5	NA	NA	IncFIA,IncFIB,IncFIC	MOBF	MPF_F	conjugative	MOBF	AA322	AI211	community_0_subcommunity_94	2017	Escherichia	Escherichia coli	405	Y	hybracter	1_1_1_1_1_1_1_1_1	16	0.124489	-	aadA2, blaNDM-5, blaTEM-1B, dfrA12, mph(A), qacE, qepA4, sul1, tet(B)
p24A19021_A_NDM	PV022965	PRJNA855907	24A19CPO021	141996	0.519564	NDM	blaNDM-5	NA	NA	IncFIA,IncFIB,IncFIC,IncFII	MOBF	MPF_F	conjugative	-	AA170	AH819	community_0_subcommunity_105	2019	Escherichia	Escherichia coli	167	Y	hybracter	1_1_1_1_1_1_1_1_2	26	0.183104	PTU-?	aac(6')-Ib-cr, aac(6')-Ib-cr, aadA2, blaCTX-M-15, blaNDM-5, blaOXA-1, catB3, dfrA12, mph(A), qacE, sul1, tet(A)
p24A20009_B_NDM	PV022966	PRJNA855907	24A20CPO009	90753	0.519432	NDM	blaNDM-5	NA	NA	IncFIA,IncFIC	MOBF	MPF_F	conjugative	MOBF	AA323	AI214	community_0_subcommunity_95	2020	Escherichia	Escherichia coli	2659	Y	hybracter	1_1_1_1_1_1_1_1_1	4	0.0440757	PTU-FE	aadA2, blaNDM-5, blaTEM-1B, dfrA12, qacE, rmtB, sul1
p26B22002B_A_NDM	PV022979	PRJNA855907	26B22CPO002B	90619	0.509099	NDM	blaNDM-1	NA	NA	IncL/M,rep_cluster_1254	MOBP	MPF_I	conjugative	-	AA002	AH537	community_0_subcommunity_98	2022	Klebsiella	Klebsiella pneumoniae	558	Y	hybracter	1_1_2	10	0.110352	PTU-L/M	aac(6')-Ib-cr, aac(6')-Ib-cr, blaCTX-M-15, blaDHA-7, blaNDM-1, blaOXA-1, blaTEM-1B, catB3, mph(E), msr(E), qacE, sul1
p26B22002B_B_KPC	PV022980	PRJNA855907	26B22CPO002B	87657	0.528583	KPC	NA	NA	blaKPC-3	IncN	MOBF	MPF_T	conjugative	MOBF	AA552	AI754	NA	2022	Klebsiella	Klebsiella pneumoniae	558	Y	hybracter	NA	10	0.114081	PTU-N1	aac(6')-Ib, aac(6')-Ib-cr, aadA1, aph(3'')-Ib, aph(6)-Id, blaKPC-3, blaOXA-9, blaTEM-1A, dfrA14, qnrS1, sul2
p26B22006_B_NDM	PV022981	PRJNA855907	26B22CPO006	96624	0.527509	NDM	blaNDM-5	NA	NA	IncFIA,IncFIC	MOBF	MPF_F	conjugative	MOBP	AA338	AI283	community_0_subcommunity_108	2022	Klebsiella	Klebsiella pneumoniae	6958	Y	hybracter	1_1_1_1_1_1_1_1_1	7	0.0724458	PTU-FE	aadA2, blaNDM-5, blaTEM-1B, dfrA12, erm(B), mph(A), qacE, rmtB, sul1
p26G22001_B_NDM	PV022982	PRJNA855907	26G22CPO001	89733	0.514259	NDM	blaNDM-1	NA	NA	IncL/M,rep_cluster_1254	MOBP	MPF_I	conjugative	-	AA002	AH537	community_0_subcommunity_98	2022	Enterobacter	Enterobacter hormaechei subsp. xiangfangensis	66	Y	hybracter	1_1_2	8	0.0891534	PTU-L/M	aac(3)-IId, armA, blaDHA-7, blaNDM-1, blaTEM-1B, mph(E), msr(E), qacE, sul1
p28A18001B_A_NDM	PV022983	PRJNA855907	28A18CPO001B	398310	0.484063	NDM	blaNDM-1	NA	NA	IncFIB	MOBH,MOBP	MPF_F	conjugative	-	AA405	AI450	community_0_subcommunity_51	2018	Klebsiella	Klebsiella pneumoniae	5784	Y	hybracter	1_1_1_1_2_1_1_1_2_2_2	49	0.12302	PTU-HI1B	aac(6')-Ib-cr, aac(6')-Ib11, blaCTX-M-15, blaNDM-1, blaSHV-12, qacE
p28A18001B_B_NDM	PV022984	PRJNA855907	28A18CPO001B	97090	0.529014	NDM	blaNDM-5	NA	NA	IncFIA,IncFIC	MOBF	MPF_F	conjugative	MOBP	AA338	AI283	community_0_subcommunity_108	2018	Klebsiella	Klebsiella pneumoniae	5784	Y	hybracter	1_1_1_1_1_1_1_1_1	9	0.0926975	PTU-FE	aadA2, blaNDM-5, blaTEM-1B, dfrA12, erm(B), mph(A), qacE, rmtB, sul1
p28A18001B_C_OXA	PV022985	PRJNA855907	28A18CPO001B	6051	0.524707	OXA	NA	blaOXA-181	NA	rep_cluster_1195	MOBP	-	mobilizable	-	AC129	AL194	NA	2018	Klebsiella	Klebsiella pneumoniae	5784	Y	hybracter	NA	0	0	PTU-E37	blaOXA-181
p29A20009_A_NDM	PV022986	PRJNA855907	29A20CPO009	88559	0.557583	NDM	blaNDM-1	NA	NA	IncFII,rep_cluster_2183	MOBF	MPF_F	conjugative	-	AC580	AL835	community_0_subcommunity_101	2020	Citrobacter	Citrobacter freundii	22	Y	hybracter	1_2_1_2	5	0.0564595	-	ARR-3, aac(6')-Ib-cr, aac(6')-Ib-cr, ant(3'')-Ia, blaNDM-1, blaOXA-10, blaTEM-1C, mph(A), qacE, qacE, sul1, sul1
p29A20013_A_NDM	PV022987	PRJNA855907	29A20CPO013	147863	0.524059	NDM	blaNDM-5	NA	NA	IncFIA,IncFIA,IncFIB,IncFIC,rep_cluster_2131	MOBP	-	mobilizable	-	AA173	AH837	community_0_subcommunity_23	2020	Escherichia	Escherichia coli	410	Y	hybracter	1_1_1_1_1_1_1	29	0.196127	-	aadA2, aadA5, blaCTX-M-15, blaNDM-5, dfrA12, dfrA17, mph(A), qacE, qacE, sitABCD, sul1, sul1, tet(A)
p29A20013_C_OXA	PV022988	PRJNA855907	29A20CPO013	7872	0.478913	OXA	NA	blaOXA-48	NA	Col156	MOBQ	-	mobilizable	-	AA977	AJ479	NA	2020	Escherichia	Escherichia coli	410	Y	hybracter	NA	2	0.254065	PTU-E7	blaOXA-48
p29A22005_A_NDM	PV022989	PRJNA855907	29A22CPO005	82860	0.517415	NDM	blaNDM-1	NA	NA	IncFIA,IncR	-	-	mobilizable	MOBF	AA553	AI758	community_0_subcommunity_104	2022	Enterobacter	Enterobacter hormaechei subsp. xiangfangensis	136	Y	hybracter	1_2_1_1_1	14	0.16896	-	ARR-3, aac(6')-Ib-cr, aac(6')-Ib-cr, aadA16, ant(3'')-Ia, blaNDM-1, blaOXA-10, dfrA27, qacE, qacE, qnrS1, sul1, sul1
p31A15001_B_NDM	PV022990	PRJNA855907	31A15CRGN001	94812	0.529311	NDM	blaNDM-5	NA	NA	IncFIA,IncFIC	MOBF	MPF_F	conjugative	MOBP	AA338	AI283	community_0_subcommunity_108	2015	Escherichia	Escherichia coli	167	Y	hybracter	1_1_1_1_1_1_1_1_1	7	0.0738303	PTU-FE	aadA2, blaNDM-5, blaTEM-1B, dfrA12, erm(B), mph(A), qacE, rmtB, sul1
p31A16002_C_NDM	PV022991	PRJNA855907	31A16CRGN002	99281	0.52988	NDM	blaNDM-1	NA	NA	IncFIA,rep_cluster_1418	-	-	mobilizable	MOBF	AA553	AI760	community_0_subcommunity_70	2016	Klebsiella	Klebsiella pneumoniae	15	Y	hybracter	1_1_1_1_2	21	0.211521	-	ARR-3, aac(6')-Ib-cr, aac(6')-Ib-cr, aadA16, aph(3'')-Ib, aph(3')-VI, aph(6)-Id, blaCTX-M-15, blaNDM-1, blaTEM-1B, dfrA27, qacE, qepA1, rmtB, sul1, sul1
p31A19001_D_NDM	PV022992	PRJNA855907	31A19CPO001	46161	0.466541	NDM	blaNDM-5	NA	NA	IncX3	MOBP	MPF_T	conjugative	-	AA038	AH615	community_0_subcommunity_109	2019	Escherichia	Escherichia coli	10	Y	hybracter	1_1_1_2_1	5	0.108317	PTU-X3	blaNDM-5
p31A20008_A_NDM	PV022993	PRJNA855907	31A20CPO008	45063	0.469054	NDM	blaNDM-5	NA	NA	IncX3	MOBP	MPF_T	conjugative	-	AA038	AH615	community_0_subcommunity_109	2020	Escherichia	Escherichia coli	617	Y	hybracter	1_1_1_2_2	4	0.0887646	PTU-X3	blaNDM-5
p31A22011_A_NDM	PV022994	PRJNA855907	31A22CPO011	175641	0.516195	NDM	blaNDM-5	NA	NA	IncFIA,IncFIA,IncFIB,IncFIC	MOBF	MPF_F	conjugative	MOBF	AA324	AI219	community_0_subcommunity_3	2022	Escherichia	Escherichia coli	405	Y	hybracter	1_1_1_1_1_1_1_1_1	27	0.153723	PTU-FE	aac(3)-IIa, aac(6')-Ib-cr, aac(6')-Ib-cr, aadA5, blaCTX-M-15, blaNDM-5, blaOXA-1, blaTEM-1B, catB3, dfrA17, qacE, rmtB, sitABCD, sul1, tet(B)
p31A23015_A_NDM_NDM	PV022995	PRJNA855907	31A23CPO015	105358	0.521688	NDM	blaNDM-1	NA	NA	IncFIA,IncR	-	-	mobilizable	MOBF	AA553	AI758	community_0_subcommunity_104	2023	Enterobacter	Enterobacter hormaechei subsp. xiangfangensis	136	Y	trycycler	NA	17	0.161355	-	ARR-3, ARR-3, aac(6')-Ib-cr, aac(6')-Ib-cr, aadA16, aadA16, ant(3'')-Ia, ant(3'')-Ia, blaNDM-1, blaNDM-1, blaOXA-10, blaOXA-10, dfrA27, dfrA27, qacE, qacE, qacE, qacE, qnrS1, sul1, sul1, sul1, sul1
p31A23017_A_NDM	PV022996	PRJNA855907	31A23CPO017	82860	0.517415	NDM	blaNDM-1	NA	NA	IncFIA,IncR	-	-	mobilizable	MOBF	AA553	AI758	community_0_subcommunity_104	2023	Enterobacter	Enterobacter hormaechei subsp. xiangfangensis	136	Y	hybracter	1_2_1_1_1	14	0.16896	-	ARR-3, aac(6')-Ib-cr, aac(6')-Ib-cr, aadA16, ant(3'')-Ia, blaNDM-1, blaOXA-10, dfrA27, qacE, qacE, qnrS1, sul1, sul1
p31A23020_A_NDM_NDM	PV022997	PRJNA855907	31A23CPO020	105359	0.521692	NDM	blaNDM-1	NA	NA	IncFIA,IncR	-	-	mobilizable	MOBF	AA553	AI758	community_0_subcommunity_104	2023	Enterobacter	Enterobacter hormaechei subsp. xiangfangensis	136	Y	trycycler	NA	17	0.161353	-	ARR-3, ARR-3, aac(6')-Ib-cr, aac(6')-Ib-cr, aadA16, aadA16, ant(3'')-Ia, ant(3'')-Ia, blaNDM-1, blaNDM-1, blaOXA-10, blaOXA-10, dfrA27, dfrA27, qacE, qacE, qacE, qacE, qnrS1, sul1, sul1, sul1, sul1
p31B17006_B_NDM	PV022998	PRJNA855907	31B17CRGN006	90307	0.505841	NDM	blaNDM-5	NA	NA	IncFIA,IncFIB,IncFIC	-	-	non-mobilizable	-	AA322	AI211	community_0_subcommunity_94	2017	Escherichia	Escherichia coli	205	Y	hybracter	1_1_1_1_1_1_1_1_1	15	0.1661	-	aadA2, blaNDM-5, blaTEM-1B, dfrA12, mph(A), qacE, qepA4, sul1, tet(B)
p31B18002_B_NDM	PV022999	PRJNA855907	31B18CPO002	54064	0.522936	NDM	blaNDM-1	NA	NA	IncFIB	-	-	non-mobilizable	-	AA019	AH565	community_0_subcommunity_96	2018	Klebsiella	Klebsiella pneumoniae	147	Y	hybracter	1_1_1_1_2_1_2	11	0.203463	PTU-E70	ARR-3, aac(6')-Ib-cr, aac(6')-Ib-cr, aph(3')-VI, blaCTX-M-15, blaNDM-1, blaOXA-1, catB3, qacE, qnrS1, sul1
p31B19002_B_NDM	PV023000	PRJNA855907	31B19CPO002	151307	0.541125	NDM	blaNDM-1	NA	NA	IncFIB,IncFII,rep_cluster_2272	MOBF	MPF_F	conjugative	-	AA045	AH629	community_0_subcommunity_32	2019	Klebsiella	Klebsiella pneumoniae	15	Y	hybracter	1_1_1_1	24	0.158618	PTU-E46	aac(3)-IId, blaNDM-1, blaTEM-1B, dfrA5, mph(A)
p31B19002_D_OXA	PV023001	PRJNA855907	31B19CPO002	7604	0.48606	OXA	NA	blaOXA-181	NA	rep_cluster_1195	MOBP	-	mobilizable	-	AC129	AL194	NA	2019	Klebsiella	Klebsiella pneumoniae	15	Y	hybracter	NA	1	0.13151	PTU-E37	blaOXA-181
p31B19010B_A_NDM	PV023002	PRJNA855907	31B19CPO010B	143376	0.519152	NDM	blaNDM-5	NA	NA	IncFIA,IncFIB,IncFIC,IncFII	MOBF,MOBP	MPF_F	conjugative	-	AA170	AH820	community_0_subcommunity_106	2019	Escherichia	Escherichia coli	8346	Y	hybracter	1_1_1_1_1_1_1_1_1	16	0.111595	PTU-FE	aadA2, blaNDM-5, blaTEM-1B, dfrA12, erm(B), mph(A), qacE, rmtB, sul1
p31B19010B_B_OXA	PV023003	PRJNA855907	31B19CPO010B	51477	0.463722	OXA	NA	blaOXA-181	NA	IncX3,rep_cluster_1195	MOBP	MPF_T	conjugative	-	AA038	AH615	NA	2019	Escherichia	Escherichia coli	8346	Y	hybracter	NA	5	0.0971308	PTU-X3	blaOXA-181, qnrS1
p31B19011_A_NDM	PV023004	PRJNA855907	31B19CPO011	153579	0.515546	NDM	blaNDM-5	NA	NA	IncFIA,IncFIA,IncFIB,IncFIC	MOBF,MOBP	MPF_F	conjugative	MOBF	AA735	AJ038	community_0_subcommunity_19	2019	Escherichia	Escherichia coli	6870	Y	hybracter	1_1_1_1_1_1_1_2	22	0.143249	PTU-FE	aadA2, blaNDM-5, dfrA12, qacE, sul1
p31B19012_A_NDM	PV023005	PRJNA855907	31B19CPO012	120277	0.521662	NDM	blaNDM-5	NA	NA	IncFIA,IncFIB,IncFIC,IncFII	MOBF	MPF_F	conjugative	-	AA170	AH818	community_0_subcommunity_28	2019	Escherichia	Escherichia coli	156	Y	hybracter	1_1_1_1_1_1_1_1_1	13	0.108084	PTU-FE	aadA2, blaNDM-5, blaTEM-1B, dfrA12, mph(A), qacE, sul1, tet(A)
p31B19012_B_OXA	PV023006	PRJNA855907	31B19CPO012	51471	0.463659	OXA	NA	blaOXA-181	NA	IncX3,rep_cluster_1195	MOBP	MPF_T	conjugative	-	AA038	AH615	NA	2019	Escherichia	Escherichia coli	156	Y	hybracter	NA	5	0.0971421	PTU-X3	blaOXA-181, qnrS1
p31B19013_B_NDM	PV023007	PRJNA855907	31B19CPO013	179356	0.525898	NDM	blaNDM-1	NA	NA	IncC	MOBH,MOBH	MPF_F	conjugative	MOBH	AA860	AJ272	community_0_subcommunity_43	2019	Klebsiella	Klebsiella pneumoniae	359	Y	unicycler	1_1_1_1_2_1_1_1_2_2_2	12	0.066906	PTU-C	aac(6')-Ib-cr, aac(6')-Ib3, ant(3'')-Ia, blaCMY-23, blaNDM-1, blaOXA-10, blaSHV-12, blaTEM-1B, cmlA1, mph(A), qacE, qacE, qnrA1, sul1, sul1
p31B20005_A_NDM	PV023008	PRJNA855907	31B20CPO005	78602	0.52673	NDM	blaNDM-1	NA	NA	IncFIA,IncR	-	-	non-mobilizable	-	AB187	AJ835	community_0_subcommunity_75	2020	Klebsiella	Klebsiella pneumoniae	11	Y	hybracter	1_1_1_1_1_2	17	0.216279	PTU-E65	aac(6')-Ib, aac(6')-Ib-cr, aac(6')-Ib-cr, aac(6')-Ib-cr, blaCTX-M-15, blaNDM-1, blaOXA-1, dfrA14
p31B22057_A_NDM	PV023009	PRJNA855907	31B22CPO057	169452	0.51378	NDM	blaNDM-5	NA	NA	IncFIA,IncFIB,IncFII,IncFII	MOBF	MPF_F	conjugative	MOBF	AA174	AH841	community_0_subcommunity_5	2022	Escherichia	Escherichia coli	648	Y	unicycler	1_1_1_1_1_1_1	27	0.159337	PTU-FE	aadA5, aph(3'')-Ib, aph(6)-Id, blaCTX-M-15, blaNDM-5, blaTEM-35, dfrA17, erm(B), mph(A), qacE, qnrS1, sitABCD, sul1, tet(B)
p31C23006_A_NDM	PV023010	PRJNA855907	31C23CPO006	108834	0.49989	NDM	blaNDM-5	NA	NA	IncI-gamma/K1	MOBP	MPF_I	conjugative	MOBP	AA474	AI601	community_0_subcommunity_88	2023	Escherichia	Escherichia coli	3052	Y	hybracter	1_1_1_1_1	7	0.0643181	PTU-I1	blaNDM-5, qacE, sul1
p32A18006_B_NDM	PV023111	PRJNA855907	32A18CPO006	82314	0.523386	NDM	blaNDM-5	NA	NA	IncFIA,IncFIC	MOBF	MPF_F	conjugative	MOBP	AA323	AI214	community_0_subcommunity_17	2018	Escherichia	Escherichia coli	452	Y	hybracter	1_1_1_1_1_1_1_1_1	5	0.060743	PTU-FE	aadA2, aph(3')-Ia, blaNDM-5, dfrA12, qacE, sul1
p32A19001_A_NDM	PV023112	PRJNA855907	32A19CPO001	140330	0.520131	NDM	blaNDM-5	NA	NA	IncFIA,IncFIB,IncFIC,IncFII	MOBF	MPF_F	conjugative	-	AA170	AH819	community_0_subcommunity_105	2019	Escherichia	Escherichia coli	167	Y	hybracter	1_1_1_1_1_1_1_1_2	25	0.178152	PTU-?	aac(6')-Ib-cr, aac(6')-Ib-cr, aadA2, blaCTX-M-15, blaNDM-5, blaOXA-1, catB3, dfrA12, mph(A), qacE, sul1, tet(A)
p32A20001_A_NDM	PV023113	PRJNA855907	32A20CPO001	169227	0.519427	NDM	blaNDM-5	NA	NA	IncFIA,IncFIA,IncFIB,IncFIC	MOBF	MPF_F	conjugative	MOBF	AA324	AI219	community_0_subcommunity_99	2020	Escherichia	Escherichia coli	11021	Y	hybracter	1_1_1_1_1_1_1_2	26	0.15364	PTU-FE	aac(6')-Ib-cr, aac(6')-Ib-cr, aadA2, aadA5, blaNDM-5, blaOXA-1, catA1, catB3, dfrA12, dfrA17, mph(A), qacE, qacE, sitABCD, sul1, sul1, tet(B)
p32A22009_A_NDM	PV023114	PRJNA855907	32A22CPO009	132664	0.523269	NDM	blaNDM-5	NA	NA	IncFIA,IncFIA,IncFIB,IncFIC	MOBF	MPF_F	conjugative	MOBF	AA735	AJ037	community_0_subcommunity_83	2022	Escherichia	Escherichia coli	38	Y	hybracter	1_1_1_1_1_1_1_1_1	15	0.113068	PTU-FE	aadA2, blaNDM-5, dfrA12, erm(B), mph(A), qacE, sul1
p32A22009_B_OXA	PV023115	PRJNA855907	32A22CPO009	51479	0.463704	OXA	NA	blaOXA-181	NA	IncX3,rep_cluster_1195	MOBP	MPF_T	conjugative	-	AA038	AH615	NA	2022	Escherichia	Escherichia coli	38	Y	hybracter	NA	5	0.097127	PTU-X3	blaOXA-181, qnrS1
p32B19006_B_NDM	PV023116	PRJNA855907	32B19CPO006	83222	0.51073	NDM	blaNDM-1	NA	NA	IncL/M,rep_cluster_1254	MOBP	MPF_I	conjugative	-	AA002	AH532	community_0_subcommunity_81	2019	Escherichia	Escherichia coli	13222	Y	hybracter	1_1_1_1_2_1_1_1	7	0.0841124	PTU-L/M	armA, blaCTX-M-3, blaNDM-1, mph(E), msr(E), sul1
p32B20004_B_NDM_OXA	PV023117	PRJNA855907	32B20CPO004	73983	0.493978	NDM, OXA	blaNDM-5	blaOXA-181	NA	IncX3,rep_cluster_1195	MOBP	MPF_T	conjugative	-	AA038	AH615	community_0_subcommunity_109	2020	Klebsiella	Klebsiella pneumoniae	novel	Y	hybracter	1_1_1_1_1_1_1_1_1	11	0.148683	PTU-X3	aadA2, blaNDM-5, blaOXA-181, blaTEM-1B, dfrA12, mph(A), qacE, qnrS1, rmtB, sul1
p32B20005_A_NDM	PV023118	PRJNA855907	32B20CPO005	329043	0.487179	NDM	blaNDM-1	NA	NA	Col(VCM04)	MOBH	-	mobilizable	-	AB130	AJ727	community_0_subcommunity_67	2020	Citrobacter	Citrobacter rodentium	novel	Y	hybracter	1_1_1_1_2_1_1_1_1	39	0.118526	PTU-E40	ARR-3, aac(6')-Ib-cr, aac(6')-Ib3, ant(3'')-Ia, blaCTX-M-15, blaNDM-1, blaTEM-57, cmlA1, ere(A), erm(B), mcr-9, qacE, qacE, sul1, sul1
p32B20006_B_NDM	PV023119	PRJNA855907	32B20CPO006	95897	0.525345	NDM	blaNDM-5	NA	NA	IncFIA,IncFIC	MOBF	MPF_F	conjugative	MOBP	AA338	AI283	community_0_subcommunity_108	2020	Escherichia	Escherichia coli	648	Y	unicycler	1_1_1_1_1_1_1_1_1	9	0.0938507	PTU-FE	aadA2, blaNDM-5, dfrA12, erm(B), mph(A), qacE, sul1
p32B21010_A_NDM_OXA	PV023120	PRJNA855907	32B21CPO010	75305	0.493832	NDM, OXA	blaNDM-5	blaOXA-181	NA	IncX3,rep_cluster_1195	MOBP	MPF_T	conjugative	-	AA038	AH615	community_0_subcommunity_109	2021	Klebsiella	Klebsiella pneumoniae	16	Y	hybracter	1_1_1_1_1_1_1_1_1	12	0.159352	PTU-X3	aadA2, blaNDM-5, blaOXA-181, blaTEM-1B, dfrA12, mph(A), qacE, qnrS1, rmtB, sul1
p32B23020B_A_NDM	PV023121	PRJNA855907	32B23CPO020B	168230	0.510575	NDM	blaNDM-4	NA	NA	IncC	MOBH,MOBH	MPF_F	conjugative	MOBH	AA860	AJ275	community_0_subcommunity_37	2023	Providencia	Providencia stuartii	NA	Y	hybracter	1_1_1_2_2	13	0.0772752	PTU-C	aadA2, ant(2'')-Ia, blaCMY-2, blaNDM-4, dfrA1, qacE, qnrA1, qnrS1, sul1, sul2
p32B23032A_B_OXA	PV023122	PRJNA855907	32B23CPO032A	6141	0.521739	OXA	NA	blaOXA-232	NA	rep_cluster_1195	MOBP	-	mobilizable	-	AC129	AL194	NA	2023	Klebsiella	Klebsiella pneumoniae	15	N	illumina	NA	0	0	PTU-E37	blaOXA-232
p33A16001_A_NDM	PV023123	PRJNA855907	33A16CRGN001	129346	0.508535	NDM	blaNDM-5	NA	NA	IncFIA,IncFIB,IncFIC	MOBF	MPF_F	conjugative	MOBF	AA322	AI211	community_0_subcommunity_24	2016	Escherichia	Escherichia coli	4450	Y	hybracter	1_1_1_1_1_1_1_1_1	16	0.123699	-	aadA2, blaNDM-5, blaTEM-1B, dfrA12, mph(A), qacE, qepA4, sul1, tet(B)
p37A23001_A_NDM	PV023124	PRJNA855907	37A23CPO001	157234	0.522126	NDM	blaNDM-5	NA	NA	IncFIA,IncFIB,IncFII,IncFII	MOBF,MOBP	MPF_F	conjugative	MOBF	AA172	AH832	community_0_subcommunity_103	2023	Escherichia	Escherichia coli	648	Y	hybracter	1_1_1_1_1_1_1_1_1	28	0.178079	PTU-FE	aadA2, blaNDM-5, dfrA12, mph(A), qacE, sul1, tet(A)
p37A23004_A_NDM	PV023125	PRJNA855907	37A23CPO004	143178	0.513019	NDM	blaNDM-5	NA	NA	IncFIA,IncFIC,IncFII	MOBF	MPF_F	conjugative	-	AA170	AH819	community_0_subcommunity_18	2023	Escherichia	Escherichia coli	940	Y	hybracter	1_1_1_1_1_1_1	19	0.132702	-	blaDHA-1, blaNDM-5, blaTEM-1B, erm(B), mph(A), mph(A), mph(E), msr(E), qacE, qnrB4, rmtB, sul1
p37B19001_A_NDM	PV023126	PRJNA855907	37B19CPO001	285800	0.463733	NDM	blaNDM-1	NA	NA	IncHI2A,rep_cluster_1088	MOBH	MPF_F	conjugative	MOBH	AA739	AJ058	community_0_subcommunity_107	2019	Enterobacter	Enterobacter hormaechei subsp. xiangfangensis	171	Y	unicycler	1_1_1_1_2_1_1_1_1	37	0.129461	PTU-HI2	aac(6')-Ib-cr, aac(6')-Ib-cr, ant(3'')-Ia, aph(3')-VI, blaNDM-1, blaOXA-1, catA1, catB3, dfrA14, qnrB1, tet(C)
p38A23011_A_NDM	PV023127	PRJNA855907	38A23CPO011	134030	0.516407	NDM	blaNDM-5	NA	NA	IncFIA,IncFIA,IncFIB,IncFIC	MOBP	-	mobilizable	MOBF	AA170	AH820	community_0_subcommunity_91	2023	Escherichia	Escherichia coli	2851	Y	hybracter	1_1_1_1_1_1_1_1_1	24	0.179064	-	aadA2, aph(3'')-Ib, aph(6)-Id, blaNDM-5, blaTEM-1B, dfrA12, erm(B), mph(A), qacE, rmtB, sul1, sul2, tet(A)
p38A23011_C_OXA	PV023128	PRJNA855907	38A23CPO011	51479	0.463723	OXA	NA	blaOXA-181	NA	IncX3,rep_cluster_1195	MOBP	MPF_T	conjugative	-	AA038	AH615	NA	2023	Escherichia	Escherichia coli	2851	Y	hybracter	NA	5	0.097127	PTU-X3	blaOXA-181, qnrS1
p38B23003_C_NDM	PV023129	PRJNA855907	38B23CPO003	76185	0.527269	NDM	blaNDM-1	NA	NA	IncL/M	MOBP	MPF_I	conjugative	-	AA002	AH537	community_0_subcommunity_98	2023	Klebsiella	Klebsiella oxytoca	36	Y	hybracter	1_1_2	4	0.0525038	PTU-L/M	aac(3)-IId, blaDHA-7, blaNDM-1, blaTEM-1B, qacE, sul1
p38B23007_A_NDM	PV023130	PRJNA855907	38B23CPO007	198709	0.524199	NDM	blaNDM-1	NA	NA	IncFIB,IncFII	MOBF,MOBF	MPF_F	conjugative	-	AA277	AI089	community_0_subcommunity_48	2023	Klebsiella	Klebsiella pneumoniae	37	Y	hybracter	1_1_2	22	0.110715	PTU-FK	aph(3'')-Ib, aph(6)-Id, blaDHA-7, blaNDM-1, blaTEM-1B, dfrA14, qacE, qnrB1, sul1, sul2, tet(A)
p38G23003_A_NDM	PV023131	PRJNA855907	38G23CPO003	107086	0.520843	NDM	blaNDM-5	NA	NA	IncFIA,IncFIB,IncFIC,IncFII	MOBP	-	mobilizable	-	AA170	AH820	community_0_subcommunity_106	2023	Escherichia	Escherichia coli	167	Y	hybracter	1_1_1_1_1_1_1_1_1	15	0.140074	-	aadA2, blaNDM-5, blaTEM-1B, dfrA12, erm(B), mph(A), qacE, rmtB, sul1
p38I23002_A_OXA	PV023132	PRJNA855907	38I23CPO002	145162	0.517394	OXA	NA	blaOXA-484	NA	IncFIA,IncFIB,IncFII,IncFII,rep_cluster_1195	MOBF,MOBP	MPF_F	conjugative	MOBF	AA172	AH832	NA	2023	Escherichia	Escherichia coli	540	Y	hybracter	NA	15	0.103333	PTU-FE	blaOXA-484, erm(B), mph(A), qnrS1, tet(B)
p38I23004_D_NDM	PV023133	PRJNA855907	38I23CPO004	37756	0.514143	NDM	blaNDM-5	NA	NA	IncX1	MOBQ	-	mobilizable	-	AB713	AK598	community_3_subcommunity_0	2023	Escherichia	Escherichia coli	6397	Y	unicycler	1_1_1_2_1	10	0.264859	-	aph(3')-IIa, blaNDM-5
p38K23010_A_NDM	PV023134	PRJNA855907	38K23CPO010	111858	0.516101	NDM	blaNDM-5	NA	NA	IncFIA,IncFIA,IncFIB,IncFIC	MOBF	MPF_F	conjugative	MOBF	AA324	AI218	community_0_subcommunity_106	2023	Escherichia	Escherichia coli	405	Y	hybracter	1_1_1_1_1_1_1	14	0.125159	PTU-FE	aac(6')-Ib-cr, aac(6')-Ib-cr, aadA2, blaNDM-5, blaOXA-1, catB3, dfrA12, qacE, sul1
p38K23011A_A_OXA_OXA	PV023135	PRJNA855907	38K23CPO011A	115435	0.525135	OXA	NA	blaOXA-181	NA	IncFIA,rep_cluster_1195,rep_cluster_1418	-	-	mobilizable	MOBF	AB187	AJ833	NA	2023	Klebsiella	Klebsiella pneumoniae	437	Y	hybracter	NA	18	0.155932	PTU-E37	ARR-3, ARR-3, aac(6')-Ib, aac(6')-Ib-Hangzhou, aac(6')-Ib-cr, aac(6')-Ib-cr, aadA1, blaCTX-M-15, blaOXA-181, blaOXA-181, blaOXA-9, blaTEM-1A, dfrA14, qacE, qnrS1, rmtF, sul1
p38K23011A_B_NDM	PV023136	PRJNA855907	38K23CPO011A	91554	0.529196	NDM	blaNDM-5	NA	NA	IncFIA,IncFIC	MOBF	MPF_F	conjugative	MOBP	AA338	AI283	community_0_subcommunity_108	2023	Klebsiella	Klebsiella pneumoniae	437	Y	hybracter	1_1_1_1_1_1_1_1_1	7	0.0764576	PTU-FE	aadA2, blaNDM-5, dfrA12, erm(B), mph(A), qacE, sul1
p38K23014_A_OXA	PV023137	PRJNA855907	38K23CPO014	6141	0.522065	OXA	NA	blaOXA-232	NA	rep_cluster_1195	MOBP	-	mobilizable	-	AC129	AL194	NA	2023	Klebsiella	Klebsiella pneumoniae	395	N	illumina	NA	0	0	PTU-E37	blaOXA-232
p38K23022_A_NDM_OXA	PV023138	PRJNA855907	38K23CPO022	233218	0.509227	NDM, OXA	blaNDM-1	blaOXA-48	NA	IncC	MOBH,MOBH	MPF_F	conjugative	MOBH	AA860	AJ272	community_0_subcommunity_41	2023	Proteus	Proteus mirabilis	146	Y	hybracter	1_1_1_1_2_1_1_1_2_2_1	15	0.0643175	PTU-C	ant(2'')-Ia, aph(3')-VIa, aph(3')-VIa, blaNDM-1, blaOXA-48, mph(A), qacE, qacE, qnrA1, sul1, sul1, sul1, sul1, sul1
p38M23004A_B_NDM	PV023139	PRJNA855907	38M23CPO004A	104186	0.544536	NDM	blaNDM-1	NA	NA	IncFII	MOBF,MOBF	MPF_F	conjugative	-	AA435	AI504	community_0_subcommunity_80	2023	Citrobacter	Citrobacter rodentium	215	Y	unicycler	1_1_2	10	0.0959822	PTU-E42	aac(6')-Ib-cr, aac(6')-Ib-cr, aph(3')-Ia, blaDHA-7, blaNDM-1, blaOXA-1, catB3, dfrA14, qacE, sul1
p38M23005_B_NDM	PV023140	PRJNA855907	38M23CPO005	149573	0.520214	NDM	blaNDM-5	NA	NA	IncFIA,IncFIA,IncFIB,IncFIC	MOBP	-	mobilizable	MOBF	AA172	AH832	community_0_subcommunity_91	2023	Escherichia	Escherichia coli	2851	Y	hybracter	1_1_1_1_1_1_1_1_1	26	0.173828	-	aadA2, aph(3'')-Ib, aph(6)-Id, blaNDM-5, blaTEM-1B, dfrA12, erm(B), mph(A), qacE, rmtB, sul1, sul2, tet(A)
p38M23005_D_OXA	PV023141	PRJNA855907	38M23CPO005	51479	0.463723	OXA	NA	blaOXA-181	NA	IncX3,rep_cluster_1195	MOBP	MPF_T	conjugative	-	AA038	AH615	NA	2023	Escherichia	Escherichia coli	2851	Y	hybracter	NA	5	0.097127	PTU-X3	blaOXA-181, qnrS1
p38M23015_A_NDM	PV023142	PRJNA855907	38M23CPO015	137008	0.522619	NDM	blaNDM-5	NA	NA	IncFIA,IncFIA,IncFIB,IncFIC,rep_cluster_2131	MOBP	-	mobilizable	-	AA173	AH837	community_0_subcommunity_92	2023	Escherichia	Escherichia coli	410	Y	hybracter	1_1_1_1_1_1_1	28	0.204368	-	aadA5, blaCTX-M-15, blaNDM-5, dfrA17, mph(A), qacE, sitABCD, sul1, tet(A)
p38M23015_B_OXA	PV023143	PRJNA855907	38M23CPO015	81139	0.507043	OXA	NA	blaOXA-181	NA	IncFIA,IncFIC,rep_cluster_1195	MOBF	MPF_F	conjugative	MOBP	AA336	AI272	NA	2023	Escherichia	Escherichia coli	410	Y	hybracter	NA	5	0.0616226	-	blaOXA-181, qnrS1
p38M23030A_A_NDM	PV023144	PRJNA855907	38M23CPO030A	93778	0.519717	NDM	blaNDM-4	NA	NA	IncFIA,IncFII,IncFII	-	MPF_T	non-mobilizable	-	AA174	AH840	community_0_subcommunity_45	2023	Citrobacter	Citrobacter europaeus	1234	Y	hybracter	1_1_1_1_1_1_1_1_1	15	0.159952	PTU-FE	aadA2, blaNDM-4, dfrA12, qacE, qnrS1, sitABCD, sul1
p38M23030A_C_NDM	PV023145	PRJNA855907	38M23CPO030A	34251	0.538086	NDM	blaNDM-1	NA	NA	IncN	MOBF	MPF_T	conjugative	MOBF	AB158	AJ772	community_0_subcommunity_77	2023	Citrobacter	Citrobacter europaeus	1234	Y	hybracter	1_1_1_1_1	4	0.116785	PTU-N1	blaNDM-1, dfrA14, mph(A)
p38M23030B_A_OXA	PV023146	PRJNA855907	38M23CPO030B	6141	0.522065	OXA	NA	blaOXA-232	NA	rep_cluster_1195	MOBP	-	mobilizable	-	AC129	AL194	NA	2023	Klebsiella	Klebsiella pneumoniae	395	N	illumina	NA	0	0	PTU-E37	blaOXA-232
p38M23034_A_NDM	PV023147	PRJNA855907	38M23CPO034	81499	0.530853	NDM	blaNDM-4	NA	NA	IncFIA,IncFII,IncFII	-	-	non-mobilizable	-	AA174	AH840	community_0_subcommunity_14	2023	Klebsiella	Klebsiella pneumoniae	395	Y	unicycler	1_1_1_1_1_1_1_1_1	10	0.122701	PTU-FE	aadA2, blaNDM-4, blaTEM-1B, dfrA12, erm(B), mph(A), qacE, rmtB, sitABCD, sul1
p38M23034_B_NDM	PV023148	PRJNA855907	38M23CPO034	53466	0.512606	NDM	blaNDM-1	NA	NA	IncN	MOBF	MPF_T	conjugative	MOBF	AA552	AI757	community_0_subcommunity_90	2023	Klebsiella	Klebsiella pneumoniae	395	Y	unicycler	1_1_1_1	9	0.168331	PTU-N1	blaNDM-1, dfrA14, qnrS1
p38M23034_C_OXA	PV023149	PRJNA855907	38M23CPO034	6141	0.522065	OXA	NA	blaOXA-232	NA	rep_cluster_1195	MOBP	-	mobilizable	-	AC129	AL194	NA	2023	Klebsiella	Klebsiella pneumoniae	395	Y	unicycler	NA	0	0	PTU-E37	blaOXA-232
p38M23042_A_OXA	PV023150	PRJNA855907	38M23CPO042	6141	0.522065	OXA	NA	blaOXA-232	NA	rep_cluster_1195	MOBP	-	mobilizable	-	AC129	AL194	NA	2023	Klebsiella	Klebsiella pneumoniae	395	N	illumina	NA	0	0	PTU-E37	blaOXA-232
p38M23052B_A_OXA	PV023151	PRJNA855907	38M23CPO052B	6141	0.522065	OXA	NA	blaOXA-232	NA	rep_cluster_1195	MOBP	-	mobilizable	-	AC129	AL194	NA	2023	Klebsiella	Klebsiella pneumoniae	395	N	illumina	NA	0	0	PTU-E37	blaOXA-232
p38M23058_B_NDM	PV023152	PRJNA855907	38M23CPO058	121083	0.538094	NDM	blaNDM-4	NA	NA	IncFII,rep_cluster_1418,rep_cluster_2183	MOBF,MOBF	MPF_F	conjugative	-	AA450	AI539	community_0_subcommunity_47	2023	Mixta	Mixta calida	NA	Y	hybracter	1_1_1_1_2_1_1_1_2_2_2	12	0.0991056	PTU-FK	aac(3)-IId, aac(6')-Ib, aac(6')-Ib-cr, aadA1, blaCTX-M-14, blaLAP-2, blaNDM-4, blaOXA-9, qnrS1
p38M23063_A_NDM	PV023153	PRJNA855907	38M23CPO063	111332	0.514641	NDM	blaNDM-5	NA	NA	IncFIA,IncFIA,IncFIB,IncFIC	MOBF	MPF_F	conjugative	MOBF	AA324	AI218	community_0_subcommunity_12	2023	Escherichia	Escherichia coli	405	Y	hybracter	1_1_1_1_1_1_1	16	0.143714	PTU-FE	aadA5, blaNDM-5, dfrA17, qacE, rmtB, sitABCD, sul1
p38M23085_A_NDM	PV023154	PRJNA855907	38M23CPO085	175813	0.51726	NDM	blaNDM-5	NA	NA	IncFIA,IncFIA,IncFIB,IncFIC	MOBF	MPF_F	conjugative	MOBF	AA324	AI219	community_0_subcommunity_11	2023	Escherichia	Escherichia coli	1284	Y	hybracter	1_1_1_1_1_1_1	34	0.193387	PTU-FE	aac(3)-IIa, aac(6')-Ib-cr, aac(6')-Ib-cr, aadA5, blaCTX-M-15, blaNDM-5, blaOXA-1, catB3, dfrA17, mph(A), qacE, sitABCD, sul1, tet(B)
p38M23090_B_NDM	PV023155	PRJNA855907	38M23CPO090	89598	0.513918	NDM	blaNDM-1	NA	NA	IncL/M,rep_cluster_1254	MOBP	MPF_I	conjugative	-	AA002	AH537	community_0_subcommunity_98	2023	Klebsiella	Klebsiella oxytoca	302	Y	hybracter	1_1_2	8	0.0892877	PTU-L/M	aac(3)-IId, armA, blaDHA-7, blaNDM-1, blaTEM-1B, mph(E), msr(E), qacE, sul1
p41A19009_A_NDM	PV023156	PRJNA855907	41A19CPO009	129685	0.522235	NDM	blaNDM-5	NA	NA	IncFIA,IncFIB,IncFIC,IncFII	MOBF	MPF_F	conjugative	-	AA170	AH819	community_0_subcommunity_105	2019	Escherichia	Escherichia coli	405	Y	hybracter	1_1_1_1_1_1_1_1_2	21	0.161931	PTU-?	aadA2, blaNDM-5, dfrA12, mph(A), qacE, sul1, tet(A)
p41A20001_B_NDM	PV023157	PRJNA855907	41A20CPO001	44385	0.548113	NDM	blaNDM-1	NA	NA	IncR	-	-	mobilizable	MOBF	AB193	AJ857	community_0_subcommunity_89	2020	Enterobacter	Enterobacter hormaechei subsp. steigerwaltii	177	Y	hybracter	1_2_2	7	0.157711	PTU-E56	ARR-3, aac(6')-Ib-cr, aac(6')-Ib-cr, ant(3'')-Ia, blaNDM-1, blaOXA-1, blaOXA-10, catB3, mph(A), qacE, qacE, sul1, sul1
p41A20014_A_NDM	PV023158	PRJNA855907	41A20CPO014	125748	0.530943	NDM	blaNDM-5	NA	NA	IncFIA,IncFIA,IncFIC	MOBF	MPF_F	conjugative	MOBF	AA170	AH818	community_0_subcommunity_106	2020	Escherichia	Escherichia coli	405	Y	hybracter	1_1_1_1_1_1_1_1_1	15	0.119286	PTU-FE	aadA2, blaNDM-5, dfrA12, mph(A), qacE, sul1, tet(A)
p41A20025_A_NDM	PV023159	PRJNA855907	41A20CPO025	290792	0.464542	NDM	blaNDM-1	NA	NA	IncHI2A,rep_cluster_1088	MOBH	MPF_F	conjugative	MOBH	AA739	AJ058	community_0_subcommunity_107	2020	Enterobacter	Enterobacter hormaechei subsp. xiangfangensis	127	Y	hybracter	1_1_1_1_2_1_1_1_1	35	0.120361	PTU-HI2	aac(6')-Ib-cr, aac(6')-Ib-cr, ant(3'')-Ia, aph(3')-VI, blaNDM-1, blaOXA-1, catA1, catB3, dfrA14, dfrA5, qacE, qnrB1, sul1, tet(C)
p41A20032_A_NDM	PV023160	PRJNA855907	41A20CPO032	289391	0.46498	NDM	blaNDM-1	NA	NA	IncHI2A,rep_cluster_1088	MOBH	MPF_F	conjugative	MOBH	AA739	AJ058	community_0_subcommunity_107	2020	Enterobacter	Enterobacter hormaechei subsp. xiangfangensis	127	Y	unicycler	1_1_1_1_2_1_1_1_1	35	0.120944	PTU-HI2	aac(6')-Ib-cr, aac(6')-Ib-cr, ant(3'')-Ia, aph(3')-VI, blaNDM-1, blaOXA-1, catA1, catB3, dfrA14, dfrA5, qacE, qnrB1, sul1, tet(C)
p41A22032_A_NDM	PV023161	PRJNA855907	41A22CPO032	280869	0.462205	NDM	blaNDM-1	NA	NA	IncHI2A,rep_cluster_1088	MOBH	MPF_F	conjugative	MOBH	AA739	AJ058	community_0_subcommunity_107	2022	Enterobacter	Enterobacter hormaechei subsp. xiangfangensis	171	Y	hybracter	1_1_1_1_2_1_1_1_1	33	0.117492	PTU-HI2	aac(6')-Ib-cr, aac(6')-Ib-cr, ant(3'')-Ia, aph(3')-VI, blaNDM-1, blaOXA-1, catA1, catB3, dfrA14, qnrB1, tet(C)
